# Supplementary material for: Moving Toward Patient-Centered Care in Africa: A Discrete Choice Experiment of Preferences for Delivery Care among 3,003 Tanzanian Women
Source: PLoS One. 2015 Aug 11;10(8):e0135621. doi: 10.1371/journal.pone.0135621 (PMC4532509; doi:10.1371/journal.pone.0135621)
Supplement: S1 Dataset — (XLS) [file pone.0135621.s002.xls]

## Sheet: Sheet1
dcestudyID	task	concept	cleantidy	medskills	privacy	equipdrugs	kind	cost1000	outcome	group	hospitaldist	mediaindex	edunps	marriedlive	eq5dhealthy	insured	electricity	ownphone	ancservices	ancservicestop20	ancservices2	ancservices3	ancservicesw	ancservicesall	ancservicesallst	DCE9	facility_util	primipara	ed_secondary	richest202	muslim	age	farmhome	dailyradio	freqfacility	disrespectdel	anc3plus	qualdis_high	qualdis_high1	ancserviceswst	ancservicesst	delservcoun	delservcountop20	facility_util_prop_village	facility_util_prop_catch	ancserviceswmed	ancserviceswtert	ancserviceswquart	ancserviceswquint
1238	5	1	1	1	0	1	0	2	1	12385	48.7493	3	Never attended school	Yes	Yes	No	No	No	6	0	36	216	5	5	-0.578398	Health facility A	No	No	No	No	Yes	19	Yes	Yes	Yes		Yes	Yes	Yes	-0.93323	-0.60435			83.3333	72.1264	Over median	Low	Lowest	1
3608	8	1	0	0	1	1	0	30	0	36088	51.2691	7	Has any primary	Yes	No	No	Yes	No	8	0	64	512	7	7	0.501913	Health facility A	Yes	Yes	No	No	Yes	22	Yes	Yes	No	No	Yes	Yes	Yes	0.481707	0.638206	8	0	80.5556	71.8391	Over median	Middle	2nd Lowest	3
3600	3	2	1	0	1	1	1	10	0	36003	51.2691	3	Has any primary	Yes	No	No	No	No	7	0	49	343	6	6	-0.0382427	Health facility B	Yes	No	No	No	Yes	26	Yes	No	No	No	Yes	Yes	Yes	-0.225761	0.016928	8	0	80.5556	71.8391	Over median	Low	Lowest	2
2122	6	2	1	0	1	0	0	5	0	21226	51.6578	1e-06	Has any primary	Yes	No	No	No	No	4	0	16	64	4	4	-1.11855	Health facility B	Yes	No	No	No	Yes	19	Yes	No	Yes	No	Yes	No	No	-1.6407	-1.84691	6	0	80.5556	71.8391	Over median	Low	Lowest	1
2121	8	2	1	0	1	1	1	20	0	21218	51.6578	5	Has any primary	Yes	No	No	No	No	6	0	36	216	6	6	-0.0382427	Health facility B	Yes	No	No	No	Yes	23	No	Yes	Yes	Yes	Yes	No	No	-0.225761	-0.60435	2	0	80.5556	71.8391	Over median	Low	Lowest	2
1651	4	1	0	0	1	1	0	5	0	16514	49.9397	4	Has any primary	Yes	Yes	No	No	Yes	6	0	36	216	5	5	-0.578398	Health facility B	Yes	No	No	No	Yes	40	Yes	Yes	No	No	Yes	No	No	-0.93323	-0.60435	7	0	80.5556	71.8391	Over median	Low	Lowest	1
2004	3	2	1	0	0	0	0	30	0	20043	50.8682	3	Never attended school	Yes	No	No	No	Yes	6	0	36	216	6	6	-0.0382427	Health facility A	Yes	No	No	No	Yes	29	Yes	Yes	Yes	Yes	Yes	No	No	-0.225761	-0.60435	1	0	80.5556	71.8391	Over median	Low	Lowest	2
3604	3	1	1	1	1	0	0	30	1	36043	51.2691	1e-06	Has any primary	Yes	No	No	No	No	7	0	49	343	7	7	0.501913	Health facility A	Yes	No	No	No	Yes	22	Yes	No	Yes	No	Yes	No	No	0.481707	0.016928	7	0	80.5556	71.8391	Over median	Middle	2nd Lowest	3
1650	7	1	0	0	1	0	0	2	0	16507	49.6064	3	Has any primary	Yes	No	No	No	Yes	8	0	64	512	7	7	0.501913	Health facility B	No	No	No	No	Yes	28	No	Yes	Yes		Yes	No	No	0.481707	0.638206			83.3333	72.1264	Over median	Middle	2nd Lowest	3
1653	4	1	1	1	1	1	1	2	1	16534	49.9397	4	Has any primary	Yes	No	No	No	No	9	1	81	729	8	8	1.04207	Health facility B	No	Yes	No	No	Yes	21	Yes	Yes	Yes		Yes	No	No	1.18918	1.25948			83.3333	72.1264	2	High	High	4
2128	7	2	0	0	0	0	1	5	1	21287	51.6578	3	Has any primary	Yes	Yes	No	No	No	8	0	64	512	7	7	0.501913	Health facility B	Yes	No	No	No	Yes	25	Yes	Yes	Yes	No	Yes	No	No	0.481707	0.638206	5	0	80.5556	71.8391	Over median	Middle	2nd Lowest	3
3603	7	1	0	0	0	0	0	20	0	36037	51.2691	2	Has any primary	Yes	Yes	No	No	Yes	7	0	49	343	6	6	-0.0382427	Health facility A	Yes	No	No	No	Yes	33	No	No	No	No	No	Yes	Yes	-0.225761	0.016928	7	0	80.5556	71.8391	Over median	Low	Lowest	2
3602	4	1	1	1	1	1	1	2	1	36024	51.2691	3	Has any primary	Yes	Yes	No	No	No	8	0	64	512	7	7	0.501913	Health facility A	Yes	No	No	No	Yes	23	Yes	Yes	Yes	No	Yes	Yes	Yes	0.481707	0.638206	9	1	80.5556	71.8391	Over median	Middle	2nd Lowest	3
1655	1	1	1	0	1	1	1	10	1	16551	49.6064	6	Has any secondary or above	Yes	No	No	Yes	Yes	9	1	81	729	8	8	1.04207	Health facility B	Yes	Yes	Yes	Yes	No	25	No	Yes	Yes	No	Yes	No	No	1.18918	1.25948	7	0	80.5556	71.8391	2	High	High	4
2121	5	1	0	0	0	1	0	30	1	21215	51.6578	5	Has any primary	Yes	No	No	No	No	6	0	36	216	6	6	-0.0382427	Health facility B	Yes	No	No	No	Yes	23	No	Yes	Yes	Yes	Yes	No	No	-0.225761	-0.60435	2	0	80.5556	71.8391	Over median	Low	Lowest	2
2123	7	1	1	0	0	1	0	10	1	21237	51.6578	2	Never attended school	Yes	Yes	No	No	No	8	0	64	512	7	7	0.501913	Health facility B	Yes	Yes	No	No	Yes	19	Yes	No	Yes	No	No	No	No	0.481707	0.638206	9	1	80.5556	71.8391	Over median	Middle	2nd Lowest	3
2122	5	1	1	1	0	1	0	2	1	21225	51.6578	1e-06	Has any primary	Yes	No	No	No	No	4	0	16	64	4	4	-1.11855	Health facility B	Yes	No	No	No	Yes	19	Yes	No	Yes	No	Yes	No	No	-1.6407	-1.84691	6	0	80.5556	71.8391	Over median	Low	Lowest	1
2122	1	1	1	1	0	0	1	30	1	21221	51.6578	1e-06	Has any primary	Yes	No	No	No	No	4	0	16	64	4	4	-1.11855	Health facility B	Yes	No	No	No	Yes	19	Yes	No	Yes	No	Yes	No	No	-1.6407	-1.84691	6	0	80.5556	71.8391	Over median	Low	Lowest	1
1236	5	1	1	1	0	1	0	2	1	12365	48.7493	3	Has any primary	Yes	Yes	No	No	No	7	0	49	343	7	7	0.501913	Health facility B	Yes	No	No	No	No	22	Yes	Yes	No	No	Yes	Yes	Yes	0.481707	0.016928	1	0	80.5556	71.8391	Over median	Middle	2nd Lowest	3
3599	5	2	0	0	0	0	1	20	1	35995	51.2691	1e-06	Has any primary	Yes	No	No	No	Yes	6	0	36	216	5	5	-0.578398	Health facility A	Yes	No	No	No	Yes	32	Yes	No	Yes	Yes	Yes	No	No	-0.93323	-0.60435	6	0	80.5556	71.8391	Over median	Low	Lowest	1
1236	2	2	0	1	1	0	1	2	0	12362	48.7493	3	Has any primary	Yes	Yes	No	No	No	7	0	49	343	7	7	0.501913	Health facility B	Yes	No	No	No	No	22	Yes	Yes	No	No	Yes	Yes	Yes	0.481707	0.016928	1	0	80.5556	71.8391	Over median	Middle	2nd Lowest	3
1240	5	2	1	1	1	0	1	20	0	12405	49.4338	3	Has any primary	Yes	Yes	No	No	Yes	4	0	16	64	4	4	-1.11855	Health facility A	Yes	No	No	No	Yes	21	Yes	Yes	No	No	Yes	No	No	-1.6407	-1.84691	4	0	80.5556	71.8391	Over median	Low	Lowest	1
3603	6	2	0	0	0	1	0	5	0	36036	51.2691	2	Has any primary	Yes	Yes	No	No	Yes	7	0	49	343	6	6	-0.0382427	Health facility A	Yes	No	No	No	Yes	33	No	No	No	No	No	Yes	Yes	-0.225761	0.016928	7	0	80.5556	71.8391	Over median	Low	Lowest	2
1650	3	2	0	0	0	1	1	5	0	16503	49.6064	3	Has any primary	Yes	No	No	No	Yes	8	0	64	512	7	7	0.501913	Health facility B	No	No	No	No	Yes	28	No	Yes	Yes		Yes	No	No	0.481707	0.638206			83.3333	72.1264	Over median	Middle	2nd Lowest	3
1654	6	1	1	1	1	1	1	5	1	16546	51.6578	3	Has any primary	Yes	Yes	No	Yes	Yes	7	0	49	343	6	6	-0.0382427	Health facility B	Yes	No	No	Yes	Yes	34	Yes	Yes	No	No	Yes	No	No	-0.225761	0.016928	7	0	80.5556	71.8391	Over median	Low	Lowest	2
2003	2	2	0	1	1	1	1	2	1	20032	50.8682	3	Never attended school	Yes	Yes	No	No	No	8	0	64	512	7	7	0.501913	Health facility A	Yes	No	No	No	Yes	33	Yes	Yes	No	No	No	Yes	Yes	0.481707	0.638206	9	1	80.5556	71.8391	Over median	Middle	2nd Lowest	3
1651	3	2	1	0	1	1	1	10	0	16513	49.9397	4	Has any primary	Yes	Yes	No	No	Yes	6	0	36	216	5	5	-0.578398	Health facility B	Yes	No	No	No	Yes	40	Yes	Yes	No	No	Yes	No	No	-0.93323	-0.60435	7	0	80.5556	71.8391	Over median	Low	Lowest	1
3830	4	2	0	0	0	0	1	20	0	38304	51.6578	4	Never attended school	Yes	No	No	Yes	No	8	0	64	512	7	7	0.501913	Health facility B		No	No	No	Yes	32	Yes	Yes	Yes		Yes	No	No	0.481707	0.638206					Over median	Middle	2nd Lowest	3
3600	8	2	1	0	1	1	1	20	1	36008	51.2691	3	Has any primary	Yes	No	No	No	No	7	0	49	343	6	6	-0.0382427	Health facility B	Yes	No	No	No	Yes	26	Yes	No	No	No	Yes	Yes	Yes	-0.225761	0.016928	8	0	80.5556	71.8391	Over median	Low	Lowest	2
1236	7	1	0	0	1	0	0	2	0	12367	48.7493	3	Has any primary	Yes	Yes	No	No	No	7	0	49	343	7	7	0.501913	Health facility B	Yes	No	No	No	No	22	Yes	Yes	No	No	Yes	Yes	Yes	0.481707	0.016928	1	0	80.5556	71.8391	Over median	Middle	2nd Lowest	3
3602	8	1	0	0	1	1	0	30	1	36028	51.2691	3	Has any primary	Yes	Yes	No	No	No	8	0	64	512	7	7	0.501913	Health facility A	Yes	No	No	No	Yes	23	Yes	Yes	Yes	No	Yes	Yes	Yes	0.481707	0.638206	9	1	80.5556	71.8391	Over median	Middle	2nd Lowest	3
2123	7	2	0	1	1	0	1	20	0	21237	51.6578	2	Never attended school	Yes	Yes	No	No	No	8	0	64	512	7	7	0.501913	Health facility B	Yes	Yes	No	No	Yes	19	Yes	No	Yes	No	No	No	No	0.481707	0.638206	9	1	80.5556	71.8391	Over median	Middle	2nd Lowest	3
2002	2	1	1	0	0	0	0	5	0	20022	50.8682	6	Never attended school	Yes	No	No	Yes	Yes	8	0	64	512	7	7	0.501913	Health facility A	Yes	Yes	No	Yes	Yes	31	No	Yes	Yes	No	No	Yes	Yes	0.481707	0.638206	8	0	80.5556	71.8391	Over median	Middle	2nd Lowest	3
3603	8	2	0	1	0	0	0	10	0	36038	51.2691	2	Has any primary	Yes	Yes	No	No	Yes	7	0	49	343	6	6	-0.0382427	Health facility A	Yes	No	No	No	Yes	33	No	No	No	No	No	Yes	Yes	-0.225761	0.016928	7	0	80.5556	71.8391	Over median	Low	Lowest	2
1649	8	1	0	0	1	1	1	30	1	16498	49.9397	4	Has any primary	Yes	Yes	No	No	Yes	9	1	81	729	8	8	1.04207	Health facility B	No	No	No	No	Yes	25	Yes	Yes	No		Yes	No	No	1.18918	1.25948			83.3333	72.1264	2	High	High	4
1652	6	1	1	1	0	1	0	2	1	16526	49.9397	5	Has any primary	Yes	Yes	No	No	No	9	1	81	729	8	8	1.04207	Health facility B	Yes	No	No	Yes	Yes	40	Yes	Yes	No	No	Yes	No	No	1.18918	1.25948	7	0	80.5556	71.8391	2	High	High	4
1239	3	2	1	0	1	0	0	10	0	12393	51.6578	3	Has any primary	Yes	Yes	No	No	Yes	5	0	25	125	5	5	-0.578398	Health facility B	Yes	No	No	No	Yes	31	Yes	Yes	No	No	No	Yes	Yes	-0.93323	-1.22563	1	0	80.5556	71.8391	Over median	Low	Lowest	1
1652	4	1	1	1	0	1	1	30	1	16524	49.9397	5	Has any primary	Yes	Yes	No	No	No	9	1	81	729	8	8	1.04207	Health facility B	Yes	No	No	Yes	Yes	40	Yes	Yes	No	No	Yes	No	No	1.18918	1.25948	7	0	80.5556	71.8391	2	High	High	4
2127	3	2	0	0	0	1	1	5	1	21273	51.6578	2	Has any primary	No	No	No	No	No	4	0	16	64	3	3	-1.65871	Health facility A	No	Yes	No	No	Yes	20	Yes	No	Yes		Yes			-2.34817	-1.84691			83.3333	72.1264	Over median	Low	Lowest	1
2003	4	1	1	1	1	1	1	2	1	20034	50.8682	3	Never attended school	Yes	Yes	No	No	No	8	0	64	512	7	7	0.501913	Health facility A	Yes	No	No	No	Yes	33	Yes	Yes	No	No	No	Yes	Yes	0.481707	0.638206	9	1	80.5556	71.8391	Over median	Middle	2nd Lowest	3
2004	4	1	0	0	1	0	0	2	0	20044	50.8682	3	Never attended school	Yes	No	No	No	Yes	6	0	36	216	6	6	-0.0382427	Health facility A	Yes	No	No	No	Yes	29	Yes	Yes	Yes	Yes	Yes	No	No	-0.225761	-0.60435	1	0	80.5556	71.8391	Over median	Low	Lowest	2
2002	6	1	1	1	0	1	0	2	1	20026	50.8682	6	Never attended school	Yes	No	No	Yes	Yes	8	0	64	512	7	7	0.501913	Health facility A	Yes	Yes	No	Yes	Yes	31	No	Yes	Yes	No	No	Yes	Yes	0.481707	0.638206	8	0	80.5556	71.8391	Over median	Middle	2nd Lowest	3
1650	6	2	0	1	1	0	1	5	0	16506	49.6064	3	Has any primary	Yes	No	No	No	Yes	8	0	64	512	7	7	0.501913	Health facility B	No	No	No	No	Yes	28	No	Yes	Yes		Yes	No	No	0.481707	0.638206			83.3333	72.1264	Over median	Middle	2nd Lowest	3
2126	8	2	1	0	1	1	1	20	0	21268	51.6578	5	Has any primary	Yes	Yes	No	Yes	No	5	0	25	125	4	4	-1.11855	Health facility A	Yes	Yes	No	Yes	Yes	22	No	No	No	No	No	No	No	-1.6407	-1.22563	2	0	80.5556	71.8391	Over median	Low	Lowest	1
1243	4	1	1	1	0	1	1	30	0	12434	49.4338	2	Never attended school	Yes	Yes	No	No	Yes	6	0	36	216	6	6	-0.0382427	Health facility A	Yes	No	No	Yes	Yes	30	Yes	No	No	No	Yes	Yes	Yes	-0.225761	-0.60435	7	0	80.5556	71.8391	Over median	Low	Lowest	2
1240	5	1	0	0	0	1	1	2	1	12405	49.4338	3	Has any primary	Yes	Yes	No	No	Yes	4	0	16	64	4	4	-1.11855	Health facility A	Yes	No	No	No	Yes	21	Yes	Yes	No	No	Yes	No	No	-1.6407	-1.84691	4	0	80.5556	71.8391	Over median	Low	Lowest	1
2002	1	2	0	0	1	1	1	2	1	20021	50.8682	6	Never attended school	Yes	No	No	Yes	Yes	8	0	64	512	7	7	0.501913	Health facility A	Yes	Yes	No	Yes	Yes	31	No	Yes	Yes	No	No	Yes	Yes	0.481707	0.638206	8	0	80.5556	71.8391	Over median	Middle	2nd Lowest	3
3601	8	2	1	1	1	1	0	20	1	36018	51.2691	3	Has any primary	Yes	No	No	No	No	7	0	49	343	6	6	-0.0382427	Health facility B	No	No	No	No	Yes	35	Yes	Yes	No		Yes	Yes	Yes	-0.225761	0.016928			83.3333	72.1264	Over median	Low	Lowest	2
3830	8	2	1	1	1	1	0	20	1	38308	51.6578	4	Never attended school	Yes	No	No	Yes	No	8	0	64	512	7	7	0.501913	Health facility B		No	No	No	Yes	32	Yes	Yes	Yes		Yes	No	No	0.481707	0.638206					Over median	Middle	2nd Lowest	3
1655	6	1	1	1	0	1	0	10	1	16556	49.6064	6	Has any secondary or above	Yes	No	No	Yes	Yes	9	1	81	729	8	8	1.04207	Health facility B	Yes	Yes	Yes	Yes	No	25	No	Yes	Yes	No	Yes	No	No	1.18918	1.25948	7	0	80.5556	71.8391	2	High	High	4
2004	5	1	0	0	0	1	1	2	1	20045	50.8682	3	Never attended school	Yes	No	No	No	Yes	6	0	36	216	6	6	-0.0382427	Health facility A	Yes	No	No	No	Yes	29	Yes	Yes	Yes	Yes	Yes	No	No	-0.225761	-0.60435	1	0	80.5556	71.8391	Over median	Low	Lowest	2
2127	8	2	1	0	1	1	1	30	1	21278	51.6578	2	Has any primary	No	No	No	No	No	4	0	16	64	3	3	-1.65871	Health facility A	No	Yes	No	No	Yes	20	Yes	No	Yes		Yes			-2.34817	-1.84691			83.3333	72.1264	Over median	Low	Lowest	1
2124	3	1	0	1	1	1	1	30	1	21243	51.6578	5	Has any primary	Yes	Yes	No	No	Yes	7	0	49	343	6	6	-0.0382427	Health facility A	Yes	No	No	Yes	Yes	30	Yes	Yes	Yes	No	Yes	No	No	-0.225761	0.016928	6	0	80.5556	71.8391	Over median	Low	Lowest	2
2003	3	2	1	0	1	0	0	10	0	20033	50.8682	3	Never attended school	Yes	Yes	No	No	No	8	0	64	512	7	7	0.501913	Health facility A	Yes	No	No	No	Yes	33	Yes	Yes	No	No	No	Yes	Yes	0.481707	0.638206	9	1	80.5556	71.8391	Over median	Middle	2nd Lowest	3
1649	2	2	0	0	1	0	1	10	0	16492	49.9397	4	Has any primary	Yes	Yes	No	No	Yes	9	1	81	729	8	8	1.04207	Health facility B	No	No	No	No	Yes	25	Yes	Yes	No		Yes	No	No	1.18918	1.25948			83.3333	72.1264	2	High	High	4
2004	5	2	1	1	1	0	1	20	0	20045	50.8682	3	Never attended school	Yes	No	No	No	Yes	6	0	36	216	6	6	-0.0382427	Health facility A	Yes	No	No	No	Yes	29	Yes	Yes	Yes	Yes	Yes	No	No	-0.225761	-0.60435	1	0	80.5556	71.8391	Over median	Low	Lowest	2
2002	6	2	1	0	1	0	0	5	0	20026	50.8682	6	Never attended school	Yes	No	No	Yes	Yes	8	0	64	512	7	7	0.501913	Health facility A	Yes	Yes	No	Yes	Yes	31	No	Yes	Yes	No	No	Yes	Yes	0.481707	0.638206	8	0	80.5556	71.8391	Over median	Middle	2nd Lowest	3
2122	1	2	0	0	1	1	1	2	0	21221	51.6578	1e-06	Has any primary	Yes	No	No	No	No	4	0	16	64	4	4	-1.11855	Health facility B	Yes	No	No	No	Yes	19	Yes	No	Yes	No	Yes	No	No	-1.6407	-1.84691	6	0	80.5556	71.8391	Over median	Low	Lowest	1
3601	7	1	0	1	1	0	0	30	0	36017	51.2691	3	Has any primary	Yes	No	No	No	No	7	0	49	343	6	6	-0.0382427	Health facility B	No	No	No	No	Yes	35	Yes	Yes	No		Yes	Yes	Yes	-0.225761	0.016928			83.3333	72.1264	Over median	Low	Lowest	2
2123	2	1	1	0	1	0	0	2	0	21232	51.6578	2	Never attended school	Yes	Yes	No	No	No	8	0	64	512	7	7	0.501913	Health facility B	Yes	Yes	No	No	Yes	19	Yes	No	Yes	No	No	No	No	0.481707	0.638206	9	1	80.5556	71.8391	Over median	Middle	2nd Lowest	3
3604	8	1	0	1	1	1	0	20	0	36048	51.2691	1e-06	Has any primary	Yes	No	No	No	No	7	0	49	343	7	7	0.501913	Health facility A	Yes	No	No	No	Yes	22	Yes	No	Yes	No	Yes	No	No	0.481707	0.016928	7	0	80.5556	71.8391	Over median	Middle	2nd Lowest	3
3606	4	2	0	1	0	0	1	10	1	36064	51.2691	5	Has any primary	No	Yes	No	No	Yes	7	0	49	343	6	6	-0.0382427	Health facility A	Yes	No	No	No	Yes	36	No	Yes	No	No	Yes	No	No	-0.225761	0.016928	8	0	80.5556	71.8391	Over median	Low	Lowest	2
3608	1	2	0	1	0	0	1	5	1	36081	51.2691	7	Has any primary	Yes	No	No	Yes	No	8	0	64	512	7	7	0.501913	Health facility A	Yes	Yes	No	No	Yes	22	Yes	Yes	No	No	Yes	Yes	Yes	0.481707	0.638206	8	0	80.5556	71.8391	Over median	Middle	2nd Lowest	3
2005	3	1	1	1	1	0	0	30	0	20053	51.2691	3	Has any primary	Yes	Yes	No	No	Yes	5	0	25	125	5	5	-0.578398	Health facility A	Yes	No	No	No	Yes	39	Yes	Yes	Yes	No	Yes	Yes	Yes	-0.93323	-1.22563	8	0	80.5556	71.8391	Over median	Low	Lowest	1
3604	1	2	0	1	0	0	0	30	0	36041	51.2691	1e-06	Has any primary	Yes	No	No	No	No	7	0	49	343	7	7	0.501913	Health facility A	Yes	No	No	No	Yes	22	Yes	No	Yes	No	Yes	No	No	0.481707	0.016928	7	0	80.5556	71.8391	Over median	Middle	2nd Lowest	3
2121	3	1	1	1	0	0	1	20	0	21213	51.6578	5	Has any primary	Yes	No	No	No	No	6	0	36	216	6	6	-0.0382427	Health facility B	Yes	No	No	No	Yes	23	No	Yes	Yes	Yes	Yes	No	No	-0.225761	-0.60435	2	0	80.5556	71.8391	Over median	Low	Lowest	2
1651	8	2	1	0	1	1	1	20	0	16518	49.9397	4	Has any primary	Yes	Yes	No	No	Yes	6	0	36	216	5	5	-0.578398	Health facility B	Yes	No	No	No	Yes	40	Yes	Yes	No	No	Yes	No	No	-0.93323	-0.60435	7	0	80.5556	71.8391	Over median	Low	Lowest	1
1238	6	2	1	0	1	0	0	5	0	12386	48.7493	3	Never attended school	Yes	Yes	No	No	No	6	0	36	216	5	5	-0.578398	Health facility A	No	No	No	No	Yes	19	Yes	Yes	Yes		Yes	Yes	Yes	-0.93323	-0.60435			83.3333	72.1264	Over median	Low	Lowest	1
3832	6	2	0	0	0	1	0	5	0	38326	48.7493	5	Has any primary	Yes	Yes	No	No	Yes	7	0	49	343	6	6	-0.0382427	Health facility A	Yes	No	No	No	Yes	35	Yes	Yes	Yes	No	Yes	Yes	Yes	-0.225761	0.016928	5	0	80.5556	71.8391	Over median	Low	Lowest	2
1651	2	2	0	0	0	1	1	30	0	16512	49.9397	4	Has any primary	Yes	Yes	No	No	Yes	6	0	36	216	5	5	-0.578398	Health facility B	Yes	No	No	No	Yes	40	Yes	Yes	No	No	Yes	No	No	-0.93323	-0.60435	7	0	80.5556	71.8391	Over median	Low	Lowest	1
1243	5	2	0	0	1	0	1	10	1	12435	49.4338	2	Never attended school	Yes	Yes	No	No	Yes	6	0	36	216	6	6	-0.0382427	Health facility A	Yes	No	No	Yes	Yes	30	Yes	No	No	No	Yes	Yes	Yes	-0.225761	-0.60435	7	0	80.5556	71.8391	Over median	Low	Lowest	2
2125	5	2	0	0	0	0	1	20	1	21255	51.6578	4	Has any primary	Yes	Yes	No	No	Yes	7	0	49	343	6	6	-0.0382427	Health facility A	No	No	No	No	Yes	30	Yes	Yes	Yes		Yes	No	No	-0.225761	0.016928			83.3333	72.1264	Over median	Low	Lowest	2
3601	2	2	0	1	1	0	0	20	0	36012	51.2691	3	Has any primary	Yes	No	No	No	No	7	0	49	343	6	6	-0.0382427	Health facility B	No	No	No	No	Yes	35	Yes	Yes	No		Yes	Yes	Yes	-0.225761	0.016928			83.3333	72.1264	Over median	Low	Lowest	2
1652	8	1	0	0	0	1	1	5	0	16528	49.9397	5	Has any primary	Yes	Yes	No	No	No	9	1	81	729	8	8	1.04207	Health facility B	Yes	No	No	Yes	Yes	40	Yes	Yes	No	No	Yes	No	No	1.18918	1.25948	7	0	80.5556	71.8391	2	High	High	4
3604	4	2	1	0	1	0	0	5	1	36044	51.2691	1e-06	Has any primary	Yes	No	No	No	No	7	0	49	343	7	7	0.501913	Health facility A	Yes	No	No	No	Yes	22	Yes	No	Yes	No	Yes	No	No	0.481707	0.016928	7	0	80.5556	71.8391	Over median	Middle	2nd Lowest	3
2126	4	1	0	0	1	1	0	5	1	21264	51.6578	5	Has any primary	Yes	Yes	No	Yes	No	5	0	25	125	4	4	-1.11855	Health facility A	Yes	Yes	No	Yes	Yes	22	No	No	No	No	No	No	No	-1.6407	-1.22563	2	0	80.5556	71.8391	Over median	Low	Lowest	1
1655	6	2	0	1	1	0	1	5	0	16556	49.6064	6	Has any secondary or above	Yes	No	No	Yes	Yes	9	1	81	729	8	8	1.04207	Health facility B	Yes	Yes	Yes	Yes	No	25	No	Yes	Yes	No	Yes	No	No	1.18918	1.25948	7	0	80.5556	71.8391	2	High	High	4
1238	8	1	0	0	0	1	1	5	0	12388	48.7493	3	Never attended school	Yes	Yes	No	No	No	6	0	36	216	5	5	-0.578398	Health facility A	No	No	No	No	Yes	19	Yes	Yes	Yes		Yes	Yes	Yes	-0.93323	-0.60435			83.3333	72.1264	Over median	Low	Lowest	1
3603	5	1	0	0	0	1	1	2	0	36035	51.2691	2	Has any primary	Yes	Yes	No	No	Yes	7	0	49	343	6	6	-0.0382427	Health facility A	Yes	No	No	No	Yes	33	No	No	No	No	No	Yes	Yes	-0.225761	0.016928	7	0	80.5556	71.8391	Over median	Low	Lowest	2
3601	1	2	0	0	1	1	1	2	1	36011	51.2691	3	Has any primary	Yes	No	No	No	No	7	0	49	343	6	6	-0.0382427	Health facility B	No	No	No	No	Yes	35	Yes	Yes	No		Yes	Yes	Yes	-0.225761	0.016928			83.3333	72.1264	Over median	Low	Lowest	2
3600	2	1	1	1	1	0	0	5	1	36002	51.2691	3	Has any primary	Yes	No	No	No	No	7	0	49	343	6	6	-0.0382427	Health facility B	Yes	No	No	No	Yes	26	Yes	No	No	No	Yes	Yes	Yes	-0.225761	0.016928	8	0	80.5556	71.8391	Over median	Low	Lowest	2
3605	5	2	0	0	0	0	1	20	0	36055	51.2691	6	Has any primary	Yes	No	No	Yes	Yes	6	0	36	216	6	6	-0.0382427	Health facility A	Yes	Yes	No	No	Yes	21	Yes	Yes	Yes	Yes	Yes	No	No	-0.225761	-0.60435	5	0	80.5556	71.8391	Over median	Low	Lowest	2
1239	1	2	0	1	0	0	1	5	1	12391	51.6578	3	Has any primary	Yes	Yes	No	No	Yes	5	0	25	125	5	5	-0.578398	Health facility B	Yes	No	No	No	Yes	31	Yes	Yes	No	No	No	Yes	Yes	-0.93323	-1.22563	1	0	80.5556	71.8391	Over median	Low	Lowest	1
2005	6	2	0	1	1	0	1	5	1	20056	51.2691	3	Has any primary	Yes	Yes	No	No	Yes	5	0	25	125	5	5	-0.578398	Health facility A	Yes	No	No	No	Yes	39	Yes	Yes	Yes	No	Yes	Yes	Yes	-0.93323	-1.22563	8	0	80.5556	71.8391	Over median	Low	Lowest	1
2122	2	2	0	1	1	0	0	20	1	21222	51.6578	1e-06	Has any primary	Yes	No	No	No	No	4	0	16	64	4	4	-1.11855	Health facility B	Yes	No	No	No	Yes	19	Yes	No	Yes	No	Yes	No	No	-1.6407	-1.84691	6	0	80.5556	71.8391	Over median	Low	Lowest	1
3607	8	2	1	1	1	1	0	20	1	36078	51.2691	3	Never attended school	Yes	No	No	No	No	8	0	64	512	7	7	0.501913	Health facility B	Yes	No	No	No	Yes	28	Yes	Yes	Yes	No	Yes	No	No	0.481707	0.638206	3	0	80.5556	71.8391	Over median	Middle	2nd Lowest	3
1239	2	1	1	0	1	0	0	2	0	12392	51.6578	3	Has any primary	Yes	Yes	No	No	Yes	5	0	25	125	5	5	-0.578398	Health facility B	Yes	No	No	No	Yes	31	Yes	Yes	No	No	No	Yes	Yes	-0.93323	-1.22563	1	0	80.5556	71.8391	Over median	Low	Lowest	1
2125	4	1	0	1	0	1	1	10	1	21254	51.6578	4	Has any primary	Yes	Yes	No	No	Yes	7	0	49	343	6	6	-0.0382427	Health facility A	No	No	No	No	Yes	30	Yes	Yes	Yes		Yes	No	No	-0.225761	0.016928			83.3333	72.1264	Over median	Low	Lowest	2
3600	7	1	1	0	0	0	1	30	0	36007	51.2691	3	Has any primary	Yes	No	No	No	No	7	0	49	343	6	6	-0.0382427	Health facility B	Yes	No	No	No	Yes	26	Yes	No	No	No	Yes	Yes	Yes	-0.225761	0.016928	8	0	80.5556	71.8391	Over median	Low	Lowest	2
2124	3	2	1	0	0	0	0	30	0	21243	51.6578	5	Has any primary	Yes	Yes	No	No	Yes	7	0	49	343	6	6	-0.0382427	Health facility A	Yes	No	No	Yes	Yes	30	Yes	Yes	Yes	No	Yes	No	No	-0.225761	0.016928	6	0	80.5556	71.8391	Over median	Low	Lowest	2
3608	1	1	0	0	0	1	0	20	0	36081	51.2691	7	Has any primary	Yes	No	No	Yes	No	8	0	64	512	7	7	0.501913	Health facility A	Yes	Yes	No	No	Yes	22	Yes	Yes	No	No	Yes	Yes	Yes	0.481707	0.638206	8	0	80.5556	71.8391	Over median	Middle	2nd Lowest	3
2121	5	2	1	1	1	0	1	20	0	21215	51.6578	5	Has any primary	Yes	No	No	No	No	6	0	36	216	6	6	-0.0382427	Health facility B	Yes	No	No	No	Yes	23	No	Yes	Yes	Yes	Yes	No	No	-0.225761	-0.60435	2	0	80.5556	71.8391	Over median	Low	Lowest	2
2002	7	2	0	0	0	0	1	5	0	20027	50.8682	6	Never attended school	Yes	No	No	Yes	Yes	8	0	64	512	7	7	0.501913	Health facility A	Yes	Yes	No	Yes	Yes	31	No	Yes	Yes	No	No	Yes	Yes	0.481707	0.638206	8	0	80.5556	71.8391	Over median	Middle	2nd Lowest	3
3830	5	1	1	1	0	1	0	2	0	38305	51.6578	4	Never attended school	Yes	No	No	Yes	No	8	0	64	512	7	7	0.501913	Health facility B		No	No	No	Yes	32	Yes	Yes	Yes		Yes	No	No	0.481707	0.638206					Over median	Middle	2nd Lowest	3
1240	6	1	1	1	1	1	1	5	1	12406	49.4338	3	Has any primary	Yes	Yes	No	No	Yes	4	0	16	64	4	4	-1.11855	Health facility A	Yes	No	No	No	Yes	21	Yes	Yes	No	No	Yes	No	No	-1.6407	-1.84691	4	0	80.5556	71.8391	Over median	Low	Lowest	1
1650	2	1	1	0	0	1	0	20	0	16502	49.6064	3	Has any primary	Yes	No	No	No	Yes	8	0	64	512	7	7	0.501913	Health facility B	No	No	No	No	Yes	28	No	Yes	Yes		Yes	No	No	0.481707	0.638206			83.3333	72.1264	Over median	Middle	2nd Lowest	3
1238	2	2	0	1	1	0	0	20	0	12382	48.7493	3	Never attended school	Yes	Yes	No	No	No	6	0	36	216	5	5	-0.578398	Health facility A	No	No	No	No	Yes	19	Yes	Yes	Yes		Yes	Yes	Yes	-0.93323	-0.60435			83.3333	72.1264	Over median	Low	Lowest	1
2123	1	1	0	0	0	1	0	20	1	21231	51.6578	2	Never attended school	Yes	Yes	No	No	No	8	0	64	512	7	7	0.501913	Health facility B	Yes	Yes	No	No	Yes	19	Yes	No	Yes	No	No	No	No	0.481707	0.638206	9	1	80.5556	71.8391	Over median	Middle	2nd Lowest	3
3605	8	1	0	1	1	1	0	20	0	36058	51.2691	6	Has any primary	Yes	No	No	Yes	Yes	6	0	36	216	6	6	-0.0382427	Health facility A	Yes	Yes	No	No	Yes	21	Yes	Yes	Yes	Yes	Yes	No	No	-0.225761	-0.60435	5	0	80.5556	71.8391	Over median	Low	Lowest	2
3601	3	2	0	1	1	1	0	10	0	36013	51.2691	3	Has any primary	Yes	No	No	No	No	7	0	49	343	6	6	-0.0382427	Health facility B	No	No	No	No	Yes	35	Yes	Yes	No		Yes	Yes	Yes	-0.225761	0.016928			83.3333	72.1264	Over median	Low	Lowest	2
3600	7	2	0	1	1	1	1	2	1	36007	51.2691	3	Has any primary	Yes	No	No	No	No	7	0	49	343	6	6	-0.0382427	Health facility B	Yes	No	No	No	Yes	26	Yes	No	No	No	Yes	Yes	Yes	-0.225761	0.016928	8	0	80.5556	71.8391	Over median	Low	Lowest	2
2121	6	2	1	1	1	1	0	5	1	21216	51.6578	5	Has any primary	Yes	No	No	No	No	6	0	36	216	6	6	-0.0382427	Health facility B	Yes	No	No	No	Yes	23	No	Yes	Yes	Yes	Yes	No	No	-0.225761	-0.60435	2	0	80.5556	71.8391	Over median	Low	Lowest	2
1237	7	2	0	1	1	1	1	2	0	12377	48.7493	3	Has any primary	Yes	Yes	No	No	No	5	0	25	125	5	5	-0.578398	Health facility A	Yes	No	No	No	Yes	23	Yes	Yes	No	No	No	Yes	Yes	-0.93323	-1.22563	1	0	80.5556	71.8391	Over median	Low	Lowest	1
2003	7	2	0	1	1	0	1	20	1	20037	50.8682	3	Never attended school	Yes	Yes	No	No	No	8	0	64	512	7	7	0.501913	Health facility A	Yes	No	No	No	Yes	33	Yes	Yes	No	No	No	Yes	Yes	0.481707	0.638206	9	1	80.5556	71.8391	Over median	Middle	2nd Lowest	3
3607	5	2	0	0	1	0	1	10	0	36075	51.2691	3	Never attended school	Yes	No	No	No	No	8	0	64	512	7	7	0.501913	Health facility B	Yes	No	No	No	Yes	28	Yes	Yes	Yes	No	Yes	No	No	0.481707	0.638206	3	0	80.5556	71.8391	Over median	Middle	2nd Lowest	3
1243	7	1	0	1	1	0	0	30	0	12437	49.4338	2	Never attended school	Yes	Yes	No	No	Yes	6	0	36	216	6	6	-0.0382427	Health facility A	Yes	No	No	Yes	Yes	30	Yes	No	No	No	Yes	Yes	Yes	-0.225761	-0.60435	7	0	80.5556	71.8391	Over median	Low	Lowest	2
1654	7	1	0	0	0	0	0	20	0	16547	51.6578	3	Has any primary	Yes	Yes	No	Yes	Yes	7	0	49	343	6	6	-0.0382427	Health facility B	Yes	No	No	Yes	Yes	34	Yes	Yes	No	No	Yes	No	No	-0.225761	0.016928	7	0	80.5556	71.8391	Over median	Low	Lowest	2
1655	8	2	1	0	1	1	1	30	0	16558	49.6064	6	Has any secondary or above	Yes	No	No	Yes	Yes	9	1	81	729	8	8	1.04207	Health facility B	Yes	Yes	Yes	Yes	No	25	No	Yes	Yes	No	Yes	No	No	1.18918	1.25948	7	0	80.5556	71.8391	2	High	High	4
1236	4	2	1	0	1	0	0	5	0	12364	48.7493	3	Has any primary	Yes	Yes	No	No	No	7	0	49	343	7	7	0.501913	Health facility B	Yes	No	No	No	No	22	Yes	Yes	No	No	Yes	Yes	Yes	0.481707	0.016928	1	0	80.5556	71.8391	Over median	Middle	2nd Lowest	3
2126	5	2	1	1	1	0	1	20	1	21265	51.6578	5	Has any primary	Yes	Yes	No	Yes	No	5	0	25	125	4	4	-1.11855	Health facility A	Yes	Yes	No	Yes	Yes	22	No	No	No	No	No	No	No	-1.6407	-1.22563	2	0	80.5556	71.8391	Over median	Low	Lowest	1
3830	8	1	0	0	0	1	1	5	0	38308	51.6578	4	Never attended school	Yes	No	No	Yes	No	8	0	64	512	7	7	0.501913	Health facility B		No	No	No	Yes	32	Yes	Yes	Yes		Yes	No	No	0.481707	0.638206					Over median	Middle	2nd Lowest	3
3599	2	1	1	0	0	1	0	20	0	35992	51.2691	1e-06	Has any primary	Yes	No	No	No	Yes	6	0	36	216	5	5	-0.578398	Health facility A	Yes	No	No	No	Yes	32	Yes	No	Yes	Yes	Yes	No	No	-0.93323	-0.60435	6	0	80.5556	71.8391	Over median	Low	Lowest	1
1240	4	1	0	0	1	0	0	2	0	12404	49.4338	3	Has any primary	Yes	Yes	No	No	Yes	4	0	16	64	4	4	-1.11855	Health facility A	Yes	No	No	No	Yes	21	Yes	Yes	No	No	Yes	No	No	-1.6407	-1.84691	4	0	80.5556	71.8391	Over median	Low	Lowest	1
2005	1	2	0	1	0	0	0	30	0	20051	51.2691	3	Has any primary	Yes	Yes	No	No	Yes	5	0	25	125	5	5	-0.578398	Health facility A	Yes	No	No	No	Yes	39	Yes	Yes	Yes	No	Yes	Yes	Yes	-0.93323	-1.22563	8	0	80.5556	71.8391	Over median	Low	Lowest	1
3603	2	1	1	1	1	1	1	5	0	36032	51.2691	2	Has any primary	Yes	Yes	No	No	Yes	7	0	49	343	6	6	-0.0382427	Health facility A	Yes	No	No	No	Yes	33	No	No	No	No	No	Yes	Yes	-0.225761	0.016928	7	0	80.5556	71.8391	Over median	Low	Lowest	2
3602	3	2	1	0	1	0	0	10	0	36023	51.2691	3	Has any primary	Yes	Yes	No	No	No	8	0	64	512	7	7	0.501913	Health facility A	Yes	No	No	No	Yes	23	Yes	Yes	Yes	No	Yes	Yes	Yes	0.481707	0.638206	9	1	80.5556	71.8391	Over median	Middle	2nd Lowest	3
3608	6	1	1	0	0	0	1	30	1	36086	51.2691	7	Has any primary	Yes	No	No	Yes	No	8	0	64	512	7	7	0.501913	Health facility A	Yes	Yes	No	No	Yes	22	Yes	Yes	No	No	Yes	Yes	Yes	0.481707	0.638206	8	0	80.5556	71.8391	Over median	Middle	2nd Lowest	3
2004	6	2	0	0	0	1	0	5	0	20046	50.8682	3	Never attended school	Yes	No	No	No	Yes	6	0	36	216	6	6	-0.0382427	Health facility A	Yes	No	No	No	Yes	29	Yes	Yes	Yes	Yes	Yes	No	No	-0.225761	-0.60435	1	0	80.5556	71.8391	Over median	Low	Lowest	2
3605	6	2	0	1	1	0	1	5	0	36056	51.2691	6	Has any primary	Yes	No	No	Yes	Yes	6	0	36	216	6	6	-0.0382427	Health facility A	Yes	Yes	No	No	Yes	21	Yes	Yes	Yes	Yes	Yes	No	No	-0.225761	-0.60435	5	0	80.5556	71.8391	Over median	Low	Lowest	2
3605	4	2	1	0	1	0	0	5	0	36054	51.2691	6	Has any primary	Yes	No	No	Yes	Yes	6	0	36	216	6	6	-0.0382427	Health facility A	Yes	Yes	No	No	Yes	21	Yes	Yes	Yes	Yes	Yes	No	No	-0.225761	-0.60435	5	0	80.5556	71.8391	Over median	Low	Lowest	2
2125	1	2	0	1	0	0	0	30	0	21251	51.6578	4	Has any primary	Yes	Yes	No	No	Yes	7	0	49	343	6	6	-0.0382427	Health facility A	No	No	No	No	Yes	30	Yes	Yes	Yes		Yes	No	No	-0.225761	0.016928			83.3333	72.1264	Over median	Low	Lowest	2
3604	6	1	1	1	0	1	0	10	1	36046	51.2691	1e-06	Has any primary	Yes	No	No	No	No	7	0	49	343	7	7	0.501913	Health facility A	Yes	No	No	No	Yes	22	Yes	No	Yes	No	Yes	No	No	0.481707	0.016928	7	0	80.5556	71.8391	Over median	Middle	2nd Lowest	3
2121	8	1	0	1	0	1	0	10	1	21218	51.6578	5	Has any primary	Yes	No	No	No	No	6	0	36	216	6	6	-0.0382427	Health facility B	Yes	No	No	No	Yes	23	No	Yes	Yes	Yes	Yes	No	No	-0.225761	-0.60435	2	0	80.5556	71.8391	Over median	Low	Lowest	2
3602	7	2	0	1	1	0	1	20	1	36027	51.2691	3	Has any primary	Yes	Yes	No	No	No	8	0	64	512	7	7	0.501913	Health facility A	Yes	No	No	No	Yes	23	Yes	Yes	Yes	No	Yes	Yes	Yes	0.481707	0.638206	9	1	80.5556	71.8391	Over median	Middle	2nd Lowest	3
1239	7	1	1	0	0	1	0	10	0	12397	51.6578	3	Has any primary	Yes	Yes	No	No	Yes	5	0	25	125	5	5	-0.578398	Health facility B	Yes	No	No	No	Yes	31	Yes	Yes	No	No	No	Yes	Yes	-0.93323	-1.22563	1	0	80.5556	71.8391	Over median	Low	Lowest	1
2127	8	1	0	1	1	1	0	20	0	21278	51.6578	2	Has any primary	No	No	No	No	No	4	0	16	64	3	3	-1.65871	Health facility A	No	Yes	No	No	Yes	20	Yes	No	Yes		Yes			-2.34817	-1.84691			83.3333	72.1264	Over median	Low	Lowest	1
3599	5	1	1	1	0	1	0	2	0	35995	51.2691	1e-06	Has any primary	Yes	No	No	No	Yes	6	0	36	216	5	5	-0.578398	Health facility A	Yes	No	No	No	Yes	32	Yes	No	Yes	Yes	Yes	No	No	-0.93323	-0.60435	6	0	80.5556	71.8391	Over median	Low	Lowest	1
2121	4	1	0	0	1	1	0	5	1	21214	51.6578	5	Has any primary	Yes	No	No	No	No	6	0	36	216	6	6	-0.0382427	Health facility B	Yes	No	No	No	Yes	23	No	Yes	Yes	Yes	Yes	No	No	-0.225761	-0.60435	2	0	80.5556	71.8391	Over median	Low	Lowest	2
3606	5	2	1	1	1	0	1	20	1	36065	51.2691	5	Has any primary	No	Yes	No	No	Yes	7	0	49	343	6	6	-0.0382427	Health facility A	Yes	No	No	No	Yes	36	No	Yes	No	No	Yes	No	No	-0.225761	0.016928	8	0	80.5556	71.8391	Over median	Low	Lowest	2
1242	6	2	1	1	1	1	0	5	1	12426	49.4338	2	Has any primary	Yes	Yes	No	No	No	5	0	25	125	5	5	-0.578398	Health facility A	Yes	No	No	No	Yes	28	Yes	No	Yes	No	Yes	Yes	Yes	-0.93323	-1.22563	3	0	80.5556	71.8391	Over median	Low	Lowest	1
3607	7	2	0	0	0	0	1	5	0	36077	51.2691	3	Never attended school	Yes	No	No	No	No	8	0	64	512	7	7	0.501913	Health facility B	Yes	No	No	No	Yes	28	Yes	Yes	Yes	No	Yes	No	No	0.481707	0.638206	3	0	80.5556	71.8391	Over median	Middle	2nd Lowest	3
2122	4	2	0	0	0	0	1	20	0	21224	51.6578	1e-06	Has any primary	Yes	No	No	No	No	4	0	16	64	4	4	-1.11855	Health facility B	Yes	No	No	No	Yes	19	Yes	No	Yes	No	Yes	No	No	-1.6407	-1.84691	6	0	80.5556	71.8391	Over median	Low	Lowest	1
3599	2	2	0	1	1	0	1	2	1	35992	51.2691	1e-06	Has any primary	Yes	No	No	No	Yes	6	0	36	216	5	5	-0.578398	Health facility A	Yes	No	No	No	Yes	32	Yes	No	Yes	Yes	Yes	No	No	-0.93323	-0.60435	6	0	80.5556	71.8391	Over median	Low	Lowest	1
2128	1	1	1	1	0	0	1	30	0	21281	51.6578	3	Has any primary	Yes	Yes	No	No	No	8	0	64	512	7	7	0.501913	Health facility B	Yes	No	No	No	Yes	25	Yes	Yes	Yes	No	Yes	No	No	0.481707	0.638206	5	0	80.5556	71.8391	Over median	Middle	2nd Lowest	3
3602	6	2	0	1	1	1	0	5	0	36026	51.2691	3	Has any primary	Yes	Yes	No	No	No	8	0	64	512	7	7	0.501913	Health facility A	Yes	No	No	No	Yes	23	Yes	Yes	Yes	No	Yes	Yes	Yes	0.481707	0.638206	9	1	80.5556	71.8391	Over median	Middle	2nd Lowest	3
1237	3	1	1	1	0	0	1	20	1	12373	48.7493	3	Has any primary	Yes	Yes	No	No	No	5	0	25	125	5	5	-0.578398	Health facility A	Yes	No	No	No	Yes	23	Yes	Yes	No	No	No	Yes	Yes	-0.93323	-1.22563	1	0	80.5556	71.8391	Over median	Low	Lowest	1
2005	3	2	0	0	0	1	1	5	1	20053	51.2691	3	Has any primary	Yes	Yes	No	No	Yes	5	0	25	125	5	5	-0.578398	Health facility A	Yes	No	No	No	Yes	39	Yes	Yes	Yes	No	Yes	Yes	Yes	-0.93323	-1.22563	8	0	80.5556	71.8391	Over median	Low	Lowest	1
3599	4	2	1	0	1	0	0	5	0	35994	51.2691	1e-06	Has any primary	Yes	No	No	No	Yes	6	0	36	216	5	5	-0.578398	Health facility A	Yes	No	No	No	Yes	32	Yes	No	Yes	Yes	Yes	No	No	-0.93323	-0.60435	6	0	80.5556	71.8391	Over median	Low	Lowest	1
3604	8	2	1	0	1	1	1	30	1	36048	51.2691	1e-06	Has any primary	Yes	No	No	No	No	7	0	49	343	7	7	0.501913	Health facility A	Yes	No	No	No	Yes	22	Yes	No	Yes	No	Yes	No	No	0.481707	0.016928	7	0	80.5556	71.8391	Over median	Middle	2nd Lowest	3
1238	3	1	1	0	1	0	1	30	1	12383	48.7493	3	Never attended school	Yes	Yes	No	No	No	6	0	36	216	5	5	-0.578398	Health facility A	No	No	No	No	Yes	19	Yes	Yes	Yes		Yes	Yes	Yes	-0.93323	-0.60435			83.3333	72.1264	Over median	Low	Lowest	1
1651	4	2	0	1	0	0	1	10	1	16514	49.9397	4	Has any primary	Yes	Yes	No	No	Yes	6	0	36	216	5	5	-0.578398	Health facility B	Yes	No	No	No	Yes	40	Yes	Yes	No	No	Yes	No	No	-0.93323	-0.60435	7	0	80.5556	71.8391	Over median	Low	Lowest	1
2121	7	1	1	0	0	0	1	30	0	21217	51.6578	5	Has any primary	Yes	No	No	No	No	6	0	36	216	6	6	-0.0382427	Health facility B	Yes	No	No	No	Yes	23	No	Yes	Yes	Yes	Yes	No	No	-0.225761	-0.60435	2	0	80.5556	71.8391	Over median	Low	Lowest	2
2002	1	1	1	1	0	0	1	30	0	20021	50.8682	6	Never attended school	Yes	No	No	Yes	Yes	8	0	64	512	7	7	0.501913	Health facility A	Yes	Yes	No	Yes	Yes	31	No	Yes	Yes	No	No	Yes	Yes	0.481707	0.638206	8	0	80.5556	71.8391	Over median	Middle	2nd Lowest	3
3607	1	2	0	0	1	1	1	2	1	36071	51.2691	3	Never attended school	Yes	No	No	No	No	8	0	64	512	7	7	0.501913	Health facility B	Yes	No	No	No	Yes	28	Yes	Yes	Yes	No	Yes	No	No	0.481707	0.638206	3	0	80.5556	71.8391	Over median	Middle	2nd Lowest	3
3601	8	1	0	0	0	1	1	5	0	36018	51.2691	3	Has any primary	Yes	No	No	No	No	7	0	49	343	6	6	-0.0382427	Health facility B	No	No	No	No	Yes	35	Yes	Yes	No		Yes	Yes	Yes	-0.225761	0.016928			83.3333	72.1264	Over median	Low	Lowest	2
3606	7	1	1	0	0	0	1	30	0	36067	51.2691	5	Has any primary	No	Yes	No	No	Yes	7	0	49	343	6	6	-0.0382427	Health facility A	Yes	No	No	No	Yes	36	No	Yes	No	No	Yes	No	No	-0.225761	0.016928	8	0	80.5556	71.8391	Over median	Low	Lowest	2
3601	5	1	1	1	0	1	0	2	1	36015	51.2691	3	Has any primary	Yes	No	No	No	No	7	0	49	343	6	6	-0.0382427	Health facility B	No	No	No	No	Yes	35	Yes	Yes	No		Yes	Yes	Yes	-0.225761	0.016928			83.3333	72.1264	Over median	Low	Lowest	2
3600	4	2	0	1	0	0	1	10	1	36004	51.2691	3	Has any primary	Yes	No	No	No	No	7	0	49	343	6	6	-0.0382427	Health facility B	Yes	No	No	No	Yes	26	Yes	No	No	No	Yes	Yes	Yes	-0.225761	0.016928	8	0	80.5556	71.8391	Over median	Low	Lowest	2
1652	2	1	1	0	0	0	0	5	0	16522	49.9397	5	Has any primary	Yes	Yes	No	No	No	9	1	81	729	8	8	1.04207	Health facility B	Yes	No	No	Yes	Yes	40	Yes	Yes	No	No	Yes	No	No	1.18918	1.25948	7	0	80.5556	71.8391	2	High	High	4
2126	1	1	1	0	0	0	0	2	1	21261	51.6578	5	Has any primary	Yes	Yes	No	Yes	No	5	0	25	125	4	4	-1.11855	Health facility A	Yes	Yes	No	Yes	Yes	22	No	No	No	No	No	No	No	-1.6407	-1.22563	2	0	80.5556	71.8391	Over median	Low	Lowest	1
3607	2	2	0	1	1	0	0	20	0	36072	51.2691	3	Never attended school	Yes	No	No	No	No	8	0	64	512	7	7	0.501913	Health facility B	Yes	No	No	No	Yes	28	Yes	Yes	Yes	No	Yes	No	No	0.481707	0.638206	3	0	80.5556	71.8391	Over median	Middle	2nd Lowest	3
1650	4	1	0	1	0	1	1	10	1	16504	49.6064	3	Has any primary	Yes	No	No	No	Yes	8	0	64	512	7	7	0.501913	Health facility B	No	No	No	No	Yes	28	No	Yes	Yes		Yes	No	No	0.481707	0.638206			83.3333	72.1264	Over median	Middle	2nd Lowest	3
1653	8	2	1	1	0	0	0	2	1	16538	49.9397	4	Has any primary	Yes	No	No	No	No	9	1	81	729	8	8	1.04207	Health facility B	No	Yes	No	No	Yes	21	Yes	Yes	Yes		Yes	No	No	1.18918	1.25948			83.3333	72.1264	2	High	High	4
3606	7	2	0	1	1	1	1	2	1	36067	51.2691	5	Has any primary	No	Yes	No	No	Yes	7	0	49	343	6	6	-0.0382427	Health facility A	Yes	No	No	No	Yes	36	No	Yes	No	No	Yes	No	No	-0.225761	0.016928	8	0	80.5556	71.8391	Over median	Low	Lowest	2
2124	8	1	0	0	1	1	1	30	1	21248	51.6578	5	Has any primary	Yes	Yes	No	No	Yes	7	0	49	343	6	6	-0.0382427	Health facility A	Yes	No	No	Yes	Yes	30	Yes	Yes	Yes	No	Yes	No	No	-0.225761	0.016928	6	0	80.5556	71.8391	Over median	Low	Lowest	2
1242	6	1	0	0	0	0	0	2	0	12426	49.4338	2	Has any primary	Yes	Yes	No	No	No	5	0	25	125	5	5	-0.578398	Health facility A	Yes	No	No	No	Yes	28	Yes	No	Yes	No	Yes	Yes	Yes	-0.93323	-1.22563	3	0	80.5556	71.8391	Over median	Low	Lowest	1
3599	6	2	0	1	1	0	1	5	1	35996	51.2691	1e-06	Has any primary	Yes	No	No	No	Yes	6	0	36	216	5	5	-0.578398	Health facility A	Yes	No	No	No	Yes	32	Yes	No	Yes	Yes	Yes	No	No	-0.93323	-0.60435	6	0	80.5556	71.8391	Over median	Low	Lowest	1
1237	7	1	1	0	0	0	1	30	1	12377	48.7493	3	Has any primary	Yes	Yes	No	No	No	5	0	25	125	5	5	-0.578398	Health facility A	Yes	No	No	No	Yes	23	Yes	Yes	No	No	No	Yes	Yes	-0.93323	-1.22563	1	0	80.5556	71.8391	Over median	Low	Lowest	1
2128	8	2	1	1	1	1	0	20	0	21288	51.6578	3	Has any primary	Yes	Yes	No	No	No	8	0	64	512	7	7	0.501913	Health facility B	Yes	No	No	No	Yes	25	Yes	Yes	Yes	No	Yes	No	No	0.481707	0.638206	5	0	80.5556	71.8391	Over median	Middle	2nd Lowest	3
3830	1	2	0	0	1	1	1	2	0	38301	51.6578	4	Never attended school	Yes	No	No	Yes	No	8	0	64	512	7	7	0.501913	Health facility B		No	No	No	Yes	32	Yes	Yes	Yes		Yes	No	No	0.481707	0.638206					Over median	Middle	2nd Lowest	3
3603	4	1	0	0	1	0	0	2	1	36034	51.2691	2	Has any primary	Yes	Yes	No	No	Yes	7	0	49	343	6	6	-0.0382427	Health facility A	Yes	No	No	No	Yes	33	No	No	No	No	No	Yes	Yes	-0.225761	0.016928	7	0	80.5556	71.8391	Over median	Low	Lowest	2
3608	6	2	0	1	1	1	0	5	0	36086	51.2691	7	Has any primary	Yes	No	No	Yes	No	8	0	64	512	7	7	0.501913	Health facility A	Yes	Yes	No	No	Yes	22	Yes	Yes	No	No	Yes	Yes	Yes	0.481707	0.638206	8	0	80.5556	71.8391	Over median	Middle	2nd Lowest	3
2003	4	2	0	0	0	1	0	20	0	20034	50.8682	3	Never attended school	Yes	Yes	No	No	No	8	0	64	512	7	7	0.501913	Health facility A	Yes	No	No	No	Yes	33	Yes	Yes	No	No	No	Yes	Yes	0.481707	0.638206	9	1	80.5556	71.8391	Over median	Middle	2nd Lowest	3
2124	2	1	1	1	1	1	1	5	1	21242	51.6578	5	Has any primary	Yes	Yes	No	No	Yes	7	0	49	343	6	6	-0.0382427	Health facility A	Yes	No	No	Yes	Yes	30	Yes	Yes	Yes	No	Yes	No	No	-0.225761	0.016928	6	0	80.5556	71.8391	Over median	Low	Lowest	2
1652	3	2	0	1	1	1	0	10	1	16523	49.9397	5	Has any primary	Yes	Yes	No	No	No	9	1	81	729	8	8	1.04207	Health facility B	Yes	No	No	Yes	Yes	40	Yes	Yes	No	No	Yes	No	No	1.18918	1.25948	7	0	80.5556	71.8391	2	High	High	4
1236	5	2	0	0	0	0	1	20	0	12365	48.7493	3	Has any primary	Yes	Yes	No	No	No	7	0	49	343	7	7	0.501913	Health facility B	Yes	No	No	No	No	22	Yes	Yes	No	No	Yes	Yes	Yes	0.481707	0.016928	1	0	80.5556	71.8391	Over median	Middle	2nd Lowest	3
2003	3	1	1	1	0	0	1	10	1	20033	50.8682	3	Never attended school	Yes	Yes	No	No	No	8	0	64	512	7	7	0.501913	Health facility A	Yes	No	No	No	Yes	33	Yes	Yes	No	No	No	Yes	Yes	0.481707	0.638206	9	1	80.5556	71.8391	Over median	Middle	2nd Lowest	3
2003	1	1	0	0	0	1	0	20	0	20031	50.8682	3	Never attended school	Yes	Yes	No	No	No	8	0	64	512	7	7	0.501913	Health facility A	Yes	No	No	No	Yes	33	Yes	Yes	No	No	No	Yes	Yes	0.481707	0.638206	9	1	80.5556	71.8391	Over median	Middle	2nd Lowest	3
3604	3	2	0	0	0	1	1	5	0	36043	51.2691	1e-06	Has any primary	Yes	No	No	No	No	7	0	49	343	7	7	0.501913	Health facility A	Yes	No	No	No	Yes	22	Yes	No	Yes	No	Yes	No	No	0.481707	0.016928	7	0	80.5556	71.8391	Over median	Middle	2nd Lowest	3
2125	6	2	0	1	1	0	1	5	1	21256	51.6578	4	Has any primary	Yes	Yes	No	No	Yes	7	0	49	343	6	6	-0.0382427	Health facility A	No	No	No	No	Yes	30	Yes	Yes	Yes		Yes	No	No	-0.225761	0.016928			83.3333	72.1264	Over median	Low	Lowest	2
2005	2	1	1	0	0	1	0	20	0	20052	51.2691	3	Has any primary	Yes	Yes	No	No	Yes	5	0	25	125	5	5	-0.578398	Health facility A	Yes	No	No	No	Yes	39	Yes	Yes	Yes	No	Yes	Yes	Yes	-0.93323	-1.22563	8	0	80.5556	71.8391	Over median	Low	Lowest	1
2004	8	1	0	0	1	1	1	30	0	20048	50.8682	3	Never attended school	Yes	No	No	No	Yes	6	0	36	216	6	6	-0.0382427	Health facility A	Yes	No	No	No	Yes	29	Yes	Yes	Yes	Yes	Yes	No	No	-0.225761	-0.60435	1	0	80.5556	71.8391	Over median	Low	Lowest	2
1651	7	2	0	1	1	1	1	2	1	16517	49.9397	4	Has any primary	Yes	Yes	No	No	Yes	6	0	36	216	5	5	-0.578398	Health facility B	Yes	No	No	No	Yes	40	Yes	Yes	No	No	Yes	No	No	-0.93323	-0.60435	7	0	80.5556	71.8391	Over median	Low	Lowest	1
3608	8	2	1	1	0	0	0	2	1	36088	51.2691	7	Has any primary	Yes	No	No	Yes	No	8	0	64	512	7	7	0.501913	Health facility A	Yes	Yes	No	No	Yes	22	Yes	Yes	No	No	Yes	Yes	Yes	0.481707	0.638206	8	0	80.5556	71.8391	Over median	Middle	2nd Lowest	3
3832	2	1	1	1	1	1	1	5	1	38322	48.7493	5	Has any primary	Yes	Yes	No	No	Yes	7	0	49	343	6	6	-0.0382427	Health facility A	Yes	No	No	No	Yes	35	Yes	Yes	Yes	No	Yes	Yes	Yes	-0.225761	0.016928	5	0	80.5556	71.8391	Over median	Low	Lowest	2
2128	3	1	1	0	1	0	1	30	0	21283	51.6578	3	Has any primary	Yes	Yes	No	No	No	8	0	64	512	7	7	0.501913	Health facility B	Yes	No	No	No	Yes	25	Yes	Yes	Yes	No	Yes	No	No	0.481707	0.638206	5	0	80.5556	71.8391	Over median	Middle	2nd Lowest	3
1242	7	1	1	0	0	0	1	30	0	12427	49.4338	2	Has any primary	Yes	Yes	No	No	No	5	0	25	125	5	5	-0.578398	Health facility A	Yes	No	No	No	Yes	28	Yes	No	Yes	No	Yes	Yes	Yes	-0.93323	-1.22563	3	0	80.5556	71.8391	Over median	Low	Lowest	1
1652	2	2	0	1	1	0	0	20	1	16522	49.9397	5	Has any primary	Yes	Yes	No	No	No	9	1	81	729	8	8	1.04207	Health facility B	Yes	No	No	Yes	Yes	40	Yes	Yes	No	No	Yes	No	No	1.18918	1.25948	7	0	80.5556	71.8391	2	High	High	4
2127	1	2	0	1	0	0	0	30	0	21271	51.6578	2	Has any primary	No	No	No	No	No	4	0	16	64	3	3	-1.65871	Health facility A	No	Yes	No	No	Yes	20	Yes	No	Yes		Yes			-2.34817	-1.84691			83.3333	72.1264	Over median	Low	Lowest	1
2125	3	2	0	0	0	1	1	5	1	21253	51.6578	4	Has any primary	Yes	Yes	No	No	Yes	7	0	49	343	6	6	-0.0382427	Health facility A	No	No	No	No	Yes	30	Yes	Yes	Yes		Yes	No	No	-0.225761	0.016928			83.3333	72.1264	Over median	Low	Lowest	2
3608	2	1	1	0	1	0	0	2	0	36082	51.2691	7	Has any primary	Yes	No	No	Yes	No	8	0	64	512	7	7	0.501913	Health facility A	Yes	Yes	No	No	Yes	22	Yes	Yes	No	No	Yes	Yes	Yes	0.481707	0.638206	8	0	80.5556	71.8391	Over median	Middle	2nd Lowest	3
1242	2	1	1	1	1	0	0	5	1	12422	49.4338	2	Has any primary	Yes	Yes	No	No	No	5	0	25	125	5	5	-0.578398	Health facility A	Yes	No	No	No	Yes	28	Yes	No	Yes	No	Yes	Yes	Yes	-0.93323	-1.22563	3	0	80.5556	71.8391	Over median	Low	Lowest	1
2127	3	1	1	1	1	0	0	30	0	21273	51.6578	2	Has any primary	No	No	No	No	No	4	0	16	64	3	3	-1.65871	Health facility A	No	Yes	No	No	Yes	20	Yes	No	Yes		Yes			-2.34817	-1.84691			83.3333	72.1264	Over median	Low	Lowest	1
2005	6	1	1	1	0	1	0	10	0	20056	51.2691	3	Has any primary	Yes	Yes	No	No	Yes	5	0	25	125	5	5	-0.578398	Health facility A	Yes	No	No	No	Yes	39	Yes	Yes	Yes	No	Yes	Yes	Yes	-0.93323	-1.22563	8	0	80.5556	71.8391	Over median	Low	Lowest	1
2127	4	2	1	0	1	0	0	5	0	21274	51.6578	2	Has any primary	No	No	No	No	No	4	0	16	64	3	3	-1.65871	Health facility A	No	Yes	No	No	Yes	20	Yes	No	Yes		Yes			-2.34817	-1.84691			83.3333	72.1264	Over median	Low	Lowest	1
3599	1	1	1	0	1	1	1	10	1	35991	51.2691	1e-06	Has any primary	Yes	No	No	No	Yes	6	0	36	216	5	5	-0.578398	Health facility A	Yes	No	No	No	Yes	32	Yes	No	Yes	Yes	Yes	No	No	-0.93323	-0.60435	6	0	80.5556	71.8391	Over median	Low	Lowest	1
1242	4	2	0	1	0	0	1	10	0	12424	49.4338	2	Has any primary	Yes	Yes	No	No	No	5	0	25	125	5	5	-0.578398	Health facility A	Yes	No	No	No	Yes	28	Yes	No	Yes	No	Yes	Yes	Yes	-0.93323	-1.22563	3	0	80.5556	71.8391	Over median	Low	Lowest	1
2002	7	1	0	1	1	0	0	30	1	20027	50.8682	6	Never attended school	Yes	No	No	Yes	Yes	8	0	64	512	7	7	0.501913	Health facility A	Yes	Yes	No	Yes	Yes	31	No	Yes	Yes	No	No	Yes	Yes	0.481707	0.638206	8	0	80.5556	71.8391	Over median	Middle	2nd Lowest	3
2122	6	1	1	1	0	1	0	2	1	21226	51.6578	1e-06	Has any primary	Yes	No	No	No	No	4	0	16	64	4	4	-1.11855	Health facility B	Yes	No	No	No	Yes	19	Yes	No	Yes	No	Yes	No	No	-1.6407	-1.84691	6	0	80.5556	71.8391	Over median	Low	Lowest	1
3606	6	2	1	1	1	1	0	5	1	36066	51.2691	5	Has any primary	No	Yes	No	No	Yes	7	0	49	343	6	6	-0.0382427	Health facility A	Yes	No	No	No	Yes	36	No	Yes	No	No	Yes	No	No	-0.225761	0.016928	8	0	80.5556	71.8391	Over median	Low	Lowest	2
2128	5	2	0	0	1	0	1	10	0	21285	51.6578	3	Has any primary	Yes	Yes	No	No	No	8	0	64	512	7	7	0.501913	Health facility B	Yes	No	No	No	Yes	25	Yes	Yes	Yes	No	Yes	No	No	0.481707	0.638206	5	0	80.5556	71.8391	Over median	Middle	2nd Lowest	3
1239	6	2	0	1	1	1	0	5	1	12396	51.6578	3	Has any primary	Yes	Yes	No	No	Yes	5	0	25	125	5	5	-0.578398	Health facility B	Yes	No	No	No	Yes	31	Yes	Yes	No	No	No	Yes	Yes	-0.93323	-1.22563	1	0	80.5556	71.8391	Over median	Low	Lowest	1
2123	4	1	1	1	1	1	1	2	1	21234	51.6578	2	Never attended school	Yes	Yes	No	No	No	8	0	64	512	7	7	0.501913	Health facility B	Yes	Yes	No	No	Yes	19	Yes	No	Yes	No	No	No	No	0.481707	0.638206	9	1	80.5556	71.8391	Over median	Middle	2nd Lowest	3
2126	7	2	0	1	1	1	1	2	1	21267	51.6578	5	Has any primary	Yes	Yes	No	Yes	No	5	0	25	125	4	4	-1.11855	Health facility A	Yes	Yes	No	Yes	Yes	22	No	No	No	No	No	No	No	-1.6407	-1.22563	2	0	80.5556	71.8391	Over median	Low	Lowest	1
1238	7	2	0	0	0	0	1	5	0	12387	48.7493	3	Never attended school	Yes	Yes	No	No	No	6	0	36	216	5	5	-0.578398	Health facility A	No	No	No	No	Yes	19	Yes	Yes	Yes		Yes	Yes	Yes	-0.93323	-0.60435			83.3333	72.1264	Over median	Low	Lowest	1
1650	6	1	1	1	0	1	0	10	1	16506	49.6064	3	Has any primary	Yes	No	No	No	Yes	8	0	64	512	7	7	0.501913	Health facility B	No	No	No	No	Yes	28	No	Yes	Yes		Yes	No	No	0.481707	0.638206			83.3333	72.1264	Over median	Middle	2nd Lowest	3
1243	3	2	0	1	1	1	0	10	0	12433	49.4338	2	Never attended school	Yes	Yes	No	No	Yes	6	0	36	216	6	6	-0.0382427	Health facility A	Yes	No	No	Yes	Yes	30	Yes	No	No	No	Yes	Yes	Yes	-0.225761	-0.60435	7	0	80.5556	71.8391	Over median	Low	Lowest	2
1236	2	1	1	0	0	1	0	20	1	12362	48.7493	3	Has any primary	Yes	Yes	No	No	No	7	0	49	343	7	7	0.501913	Health facility B	Yes	No	No	No	No	22	Yes	Yes	No	No	Yes	Yes	Yes	0.481707	0.016928	1	0	80.5556	71.8391	Over median	Middle	2nd Lowest	3
3607	1	1	1	1	0	0	1	30	0	36071	51.2691	3	Never attended school	Yes	No	No	No	No	8	0	64	512	7	7	0.501913	Health facility B	Yes	No	No	No	Yes	28	Yes	Yes	Yes	No	Yes	No	No	0.481707	0.638206	3	0	80.5556	71.8391	Over median	Middle	2nd Lowest	3
2122	8	1	0	0	0	1	1	5	0	21228	51.6578	1e-06	Has any primary	Yes	No	No	No	No	4	0	16	64	4	4	-1.11855	Health facility B	Yes	No	No	No	Yes	19	Yes	No	Yes	No	Yes	No	No	-1.6407	-1.84691	6	0	80.5556	71.8391	Over median	Low	Lowest	1
2003	6	1	1	0	0	0	1	30	1	20036	50.8682	3	Never attended school	Yes	Yes	No	No	No	8	0	64	512	7	7	0.501913	Health facility A	Yes	No	No	No	Yes	33	Yes	Yes	No	No	No	Yes	Yes	0.481707	0.638206	9	1	80.5556	71.8391	Over median	Middle	2nd Lowest	3
2004	4	2	1	1	0	1	0	10	1	20044	50.8682	3	Never attended school	Yes	No	No	No	Yes	6	0	36	216	6	6	-0.0382427	Health facility A	Yes	No	No	No	Yes	29	Yes	Yes	Yes	Yes	Yes	No	No	-0.225761	-0.60435	1	0	80.5556	71.8391	Over median	Low	Lowest	2
1238	3	2	0	1	1	1	0	10	0	12383	48.7493	3	Never attended school	Yes	Yes	No	No	No	6	0	36	216	5	5	-0.578398	Health facility A	No	No	No	No	Yes	19	Yes	Yes	Yes		Yes	Yes	Yes	-0.93323	-0.60435			83.3333	72.1264	Over median	Low	Lowest	1
1236	3	1	1	1	1	0	0	30	0	12363	48.7493	3	Has any primary	Yes	Yes	No	No	No	7	0	49	343	7	7	0.501913	Health facility B	Yes	No	No	No	No	22	Yes	Yes	No	No	Yes	Yes	Yes	0.481707	0.016928	1	0	80.5556	71.8391	Over median	Middle	2nd Lowest	3
3603	6	1	1	1	1	1	1	5	1	36036	51.2691	2	Has any primary	Yes	Yes	No	No	Yes	7	0	49	343	6	6	-0.0382427	Health facility A	Yes	No	No	No	Yes	33	No	No	No	No	No	Yes	Yes	-0.225761	0.016928	7	0	80.5556	71.8391	Over median	Low	Lowest	2
3599	8	1	0	1	1	1	0	20	0	35998	51.2691	1e-06	Has any primary	Yes	No	No	No	Yes	6	0	36	216	5	5	-0.578398	Health facility A	Yes	No	No	No	Yes	32	Yes	No	Yes	Yes	Yes	No	No	-0.93323	-0.60435	6	0	80.5556	71.8391	Over median	Low	Lowest	1
3606	5	1	0	0	0	1	0	30	0	36065	51.2691	5	Has any primary	No	Yes	No	No	Yes	7	0	49	343	6	6	-0.0382427	Health facility A	Yes	No	No	No	Yes	36	No	Yes	No	No	Yes	No	No	-0.225761	0.016928	8	0	80.5556	71.8391	Over median	Low	Lowest	2
1650	2	2	0	1	1	0	1	2	1	16502	49.6064	3	Has any primary	Yes	No	No	No	Yes	8	0	64	512	7	7	0.501913	Health facility B	No	No	No	No	Yes	28	No	Yes	Yes		Yes	No	No	0.481707	0.638206			83.3333	72.1264	Over median	Middle	2nd Lowest	3
1242	1	2	0	0	1	0	0	10	1	12421	49.4338	2	Has any primary	Yes	Yes	No	No	No	5	0	25	125	5	5	-0.578398	Health facility A	Yes	No	No	No	Yes	28	Yes	No	Yes	No	Yes	Yes	Yes	-0.93323	-1.22563	3	0	80.5556	71.8391	Over median	Low	Lowest	1
2004	8	2	0	1	0	0	0	10	1	20048	50.8682	3	Never attended school	Yes	No	No	No	Yes	6	0	36	216	6	6	-0.0382427	Health facility A	Yes	No	No	No	Yes	29	Yes	Yes	Yes	Yes	Yes	No	No	-0.225761	-0.60435	1	0	80.5556	71.8391	Over median	Low	Lowest	2
2005	1	1	1	0	1	1	1	10	1	20051	51.2691	3	Has any primary	Yes	Yes	No	No	Yes	5	0	25	125	5	5	-0.578398	Health facility A	Yes	No	No	No	Yes	39	Yes	Yes	Yes	No	Yes	Yes	Yes	-0.93323	-1.22563	8	0	80.5556	71.8391	Over median	Low	Lowest	1
2002	8	1	0	0	0	1	1	5	1	20028	50.8682	6	Never attended school	Yes	No	No	Yes	Yes	8	0	64	512	7	7	0.501913	Health facility A	Yes	Yes	No	Yes	Yes	31	No	Yes	Yes	No	No	Yes	Yes	0.481707	0.638206	8	0	80.5556	71.8391	Over median	Middle	2nd Lowest	3
1239	5	2	1	0	1	1	1	10	0	12395	51.6578	3	Has any primary	Yes	Yes	No	No	Yes	5	0	25	125	5	5	-0.578398	Health facility B	Yes	No	No	No	Yes	31	Yes	Yes	No	No	No	Yes	Yes	-0.93323	-1.22563	1	0	80.5556	71.8391	Over median	Low	Lowest	1
2005	4	2	1	0	1	0	0	5	0	20054	51.2691	3	Has any primary	Yes	Yes	No	No	Yes	5	0	25	125	5	5	-0.578398	Health facility A	Yes	No	No	No	Yes	39	Yes	Yes	Yes	No	Yes	Yes	Yes	-0.93323	-1.22563	8	0	80.5556	71.8391	Over median	Low	Lowest	1
2121	7	2	0	1	1	1	1	2	1	21217	51.6578	5	Has any primary	Yes	No	No	No	No	6	0	36	216	6	6	-0.0382427	Health facility B	Yes	No	No	No	Yes	23	No	Yes	Yes	Yes	Yes	No	No	-0.225761	-0.60435	2	0	80.5556	71.8391	Over median	Low	Lowest	2
1655	8	1	0	1	1	1	0	20	1	16558	49.6064	6	Has any secondary or above	Yes	No	No	Yes	Yes	9	1	81	729	8	8	1.04207	Health facility B	Yes	Yes	Yes	Yes	No	25	No	Yes	Yes	No	Yes	No	No	1.18918	1.25948	7	0	80.5556	71.8391	2	High	High	4
3599	3	2	0	0	0	1	1	5	1	35993	51.2691	1e-06	Has any primary	Yes	No	No	No	Yes	6	0	36	216	5	5	-0.578398	Health facility A	Yes	No	No	No	Yes	32	Yes	No	Yes	Yes	Yes	No	No	-0.93323	-0.60435	6	0	80.5556	71.8391	Over median	Low	Lowest	1
2126	1	2	0	0	1	0	0	10	0	21261	51.6578	5	Has any primary	Yes	Yes	No	Yes	No	5	0	25	125	4	4	-1.11855	Health facility A	Yes	Yes	No	Yes	Yes	22	No	No	No	No	No	No	No	-1.6407	-1.22563	2	0	80.5556	71.8391	Over median	Low	Lowest	1
1239	4	2	0	0	0	1	0	20	0	12394	51.6578	3	Has any primary	Yes	Yes	No	No	Yes	5	0	25	125	5	5	-0.578398	Health facility B	Yes	No	No	No	Yes	31	Yes	Yes	No	No	No	Yes	Yes	-0.93323	-1.22563	1	0	80.5556	71.8391	Over median	Low	Lowest	1
3607	3	2	0	1	1	1	0	10	0	36073	51.2691	3	Never attended school	Yes	No	No	No	No	8	0	64	512	7	7	0.501913	Health facility B	Yes	No	No	No	Yes	28	Yes	Yes	Yes	No	Yes	No	No	0.481707	0.638206	3	0	80.5556	71.8391	Over median	Middle	2nd Lowest	3
1243	1	2	0	0	1	1	1	2	1	12431	49.4338	2	Never attended school	Yes	Yes	No	No	Yes	6	0	36	216	6	6	-0.0382427	Health facility A	Yes	No	No	Yes	Yes	30	Yes	No	No	No	Yes	Yes	Yes	-0.225761	-0.60435	7	0	80.5556	71.8391	Over median	Low	Lowest	2
3604	7	2	1	1	0	1	1	20	1	36047	51.2691	1e-06	Has any primary	Yes	No	No	No	No	7	0	49	343	7	7	0.501913	Health facility A	Yes	No	No	No	Yes	22	Yes	No	Yes	No	Yes	No	No	0.481707	0.016928	7	0	80.5556	71.8391	Over median	Middle	2nd Lowest	3
1240	8	2	0	1	0	0	0	10	0	12408	49.4338	3	Has any primary	Yes	Yes	No	No	Yes	4	0	16	64	4	4	-1.11855	Health facility A	Yes	No	No	No	Yes	21	Yes	Yes	No	No	Yes	No	No	-1.6407	-1.84691	4	0	80.5556	71.8391	Over median	Low	Lowest	1
2002	5	2	0	0	1	0	1	10	1	20025	50.8682	6	Never attended school	Yes	No	No	Yes	Yes	8	0	64	512	7	7	0.501913	Health facility A	Yes	Yes	No	Yes	Yes	31	No	Yes	Yes	No	No	Yes	Yes	0.481707	0.638206	8	0	80.5556	71.8391	Over median	Middle	2nd Lowest	3
2005	7	2	1	1	0	1	1	20	1	20057	51.2691	3	Has any primary	Yes	Yes	No	No	Yes	5	0	25	125	5	5	-0.578398	Health facility A	Yes	No	No	No	Yes	39	Yes	Yes	Yes	No	Yes	Yes	Yes	-0.93323	-1.22563	8	0	80.5556	71.8391	Over median	Low	Lowest	1
3600	6	2	1	1	1	1	0	5	0	36006	51.2691	3	Has any primary	Yes	No	No	No	No	7	0	49	343	6	6	-0.0382427	Health facility B	Yes	No	No	No	Yes	26	Yes	No	No	No	Yes	Yes	Yes	-0.225761	0.016928	8	0	80.5556	71.8391	Over median	Low	Lowest	2
1238	2	1	1	0	0	0	0	5	1	12382	48.7493	3	Never attended school	Yes	Yes	No	No	No	6	0	36	216	5	5	-0.578398	Health facility A	No	No	No	No	Yes	19	Yes	Yes	Yes		Yes	Yes	Yes	-0.93323	-0.60435			83.3333	72.1264	Over median	Low	Lowest	1
2126	6	2	1	1	1	1	0	5	0	21266	51.6578	5	Has any primary	Yes	Yes	No	Yes	No	5	0	25	125	4	4	-1.11855	Health facility A	Yes	Yes	No	Yes	Yes	22	No	No	No	No	No	No	No	-1.6407	-1.22563	2	0	80.5556	71.8391	Over median	Low	Lowest	1
3602	7	1	1	0	0	1	0	10	0	36027	51.2691	3	Has any primary	Yes	Yes	No	No	No	8	0	64	512	7	7	0.501913	Health facility A	Yes	No	No	No	Yes	23	Yes	Yes	Yes	No	Yes	Yes	Yes	0.481707	0.638206	9	1	80.5556	71.8391	Over median	Middle	2nd Lowest	3
1655	3	1	1	1	1	0	0	30	0	16553	49.6064	6	Has any secondary or above	Yes	No	No	Yes	Yes	9	1	81	729	8	8	1.04207	Health facility B	Yes	Yes	Yes	Yes	No	25	No	Yes	Yes	No	Yes	No	No	1.18918	1.25948	7	0	80.5556	71.8391	2	High	High	4
1239	8	2	1	1	0	0	0	2	1	12398	51.6578	3	Has any primary	Yes	Yes	No	No	Yes	5	0	25	125	5	5	-0.578398	Health facility B	Yes	No	No	No	Yes	31	Yes	Yes	No	No	No	Yes	Yes	-0.93323	-1.22563	1	0	80.5556	71.8391	Over median	Low	Lowest	1
1238	5	2	0	0	1	0	1	10	0	12385	48.7493	3	Never attended school	Yes	Yes	No	No	No	6	0	36	216	5	5	-0.578398	Health facility A	No	No	No	No	Yes	19	Yes	Yes	Yes		Yes	Yes	Yes	-0.93323	-0.60435			83.3333	72.1264	Over median	Low	Lowest	1
1650	4	2	1	0	1	0	0	5	0	16504	49.6064	3	Has any primary	Yes	No	No	No	Yes	8	0	64	512	7	7	0.501913	Health facility B	No	No	No	No	Yes	28	No	Yes	Yes		Yes	No	No	0.481707	0.638206			83.3333	72.1264	Over median	Middle	2nd Lowest	3
3832	6	1	1	1	1	1	1	5	1	38326	48.7493	5	Has any primary	Yes	Yes	No	No	Yes	7	0	49	343	6	6	-0.0382427	Health facility A	Yes	No	No	No	Yes	35	Yes	Yes	Yes	No	Yes	Yes	Yes	-0.225761	0.016928	5	0	80.5556	71.8391	Over median	Low	Lowest	2
2122	7	2	0	0	0	0	1	5	0	21227	51.6578	1e-06	Has any primary	Yes	No	No	No	No	4	0	16	64	4	4	-1.11855	Health facility B	Yes	No	No	No	Yes	19	Yes	No	Yes	No	Yes	No	No	-1.6407	-1.84691	6	0	80.5556	71.8391	Over median	Low	Lowest	1
3607	7	1	0	1	1	0	0	30	1	36077	51.2691	3	Never attended school	Yes	No	No	No	No	8	0	64	512	7	7	0.501913	Health facility B	Yes	No	No	No	Yes	28	Yes	Yes	Yes	No	Yes	No	No	0.481707	0.638206	3	0	80.5556	71.8391	Over median	Middle	2nd Lowest	3
2123	1	2	0	1	0	0	1	5	0	21231	51.6578	2	Never attended school	Yes	Yes	No	No	No	8	0	64	512	7	7	0.501913	Health facility B	Yes	Yes	No	No	Yes	19	Yes	No	Yes	No	No	No	No	0.481707	0.638206	9	1	80.5556	71.8391	Over median	Middle	2nd Lowest	3
2126	2	2	0	0	0	1	1	30	0	21262	51.6578	5	Has any primary	Yes	Yes	No	Yes	No	5	0	25	125	4	4	-1.11855	Health facility A	Yes	Yes	No	Yes	Yes	22	No	No	No	No	No	No	No	-1.6407	-1.22563	2	0	80.5556	71.8391	Over median	Low	Lowest	1
2127	4	1	0	1	0	1	1	10	1	21274	51.6578	2	Has any primary	No	No	No	No	No	4	0	16	64	3	3	-1.65871	Health facility A	No	Yes	No	No	Yes	20	Yes	No	Yes		Yes			-2.34817	-1.84691			83.3333	72.1264	Over median	Low	Lowest	1
2128	2	1	1	0	0	0	0	5	1	21282	51.6578	3	Has any primary	Yes	Yes	No	No	No	8	0	64	512	7	7	0.501913	Health facility B	Yes	No	No	No	Yes	25	Yes	Yes	Yes	No	Yes	No	No	0.481707	0.638206	5	0	80.5556	71.8391	Over median	Middle	2nd Lowest	3
2128	6	2	1	0	1	0	0	5	0	21286	51.6578	3	Has any primary	Yes	Yes	No	No	No	8	0	64	512	7	7	0.501913	Health facility B	Yes	No	No	No	Yes	25	Yes	Yes	Yes	No	Yes	No	No	0.481707	0.638206	5	0	80.5556	71.8391	Over median	Middle	2nd Lowest	3
3600	8	1	0	1	0	1	0	10	0	36008	51.2691	3	Has any primary	Yes	No	No	No	No	7	0	49	343	6	6	-0.0382427	Health facility B	Yes	No	No	No	Yes	26	Yes	No	No	No	Yes	Yes	Yes	-0.225761	0.016928	8	0	80.5556	71.8391	Over median	Low	Lowest	2
2124	5	1	0	0	0	1	1	2	0	21245	51.6578	5	Has any primary	Yes	Yes	No	No	Yes	7	0	49	343	6	6	-0.0382427	Health facility A	Yes	No	No	Yes	Yes	30	Yes	Yes	Yes	No	Yes	No	No	-0.225761	0.016928	6	0	80.5556	71.8391	Over median	Low	Lowest	2
2126	8	1	0	1	0	1	0	10	1	21268	51.6578	5	Has any primary	Yes	Yes	No	Yes	No	5	0	25	125	4	4	-1.11855	Health facility A	Yes	Yes	No	Yes	Yes	22	No	No	No	No	No	No	No	-1.6407	-1.22563	2	0	80.5556	71.8391	Over median	Low	Lowest	1
3605	7	1	0	0	1	0	0	2	1	36057	51.2691	6	Has any primary	Yes	No	No	Yes	Yes	6	0	36	216	6	6	-0.0382427	Health facility A	Yes	Yes	No	No	Yes	21	Yes	Yes	Yes	Yes	Yes	No	No	-0.225761	-0.60435	5	0	80.5556	71.8391	Over median	Low	Lowest	2
2128	4	2	0	0	0	0	1	20	1	21284	51.6578	3	Has any primary	Yes	Yes	No	No	No	8	0	64	512	7	7	0.501913	Health facility B	Yes	No	No	No	Yes	25	Yes	Yes	Yes	No	Yes	No	No	0.481707	0.638206	5	0	80.5556	71.8391	Over median	Middle	2nd Lowest	3
3604	7	1	0	0	1	0	0	2	0	36047	51.2691	1e-06	Has any primary	Yes	No	No	No	No	7	0	49	343	7	7	0.501913	Health facility A	Yes	No	No	No	Yes	22	Yes	No	Yes	No	Yes	No	No	0.481707	0.016928	7	0	80.5556	71.8391	Over median	Middle	2nd Lowest	3
3605	4	1	0	1	0	1	1	10	1	36054	51.2691	6	Has any primary	Yes	No	No	Yes	Yes	6	0	36	216	6	6	-0.0382427	Health facility A	Yes	Yes	No	No	Yes	21	Yes	Yes	Yes	Yes	Yes	No	No	-0.225761	-0.60435	5	0	80.5556	71.8391	Over median	Low	Lowest	2
2126	5	1	0	0	0	1	0	30	0	21265	51.6578	5	Has any primary	Yes	Yes	No	Yes	No	5	0	25	125	4	4	-1.11855	Health facility A	Yes	Yes	No	Yes	Yes	22	No	No	No	No	No	No	No	-1.6407	-1.22563	2	0	80.5556	71.8391	Over median	Low	Lowest	1
1237	6	2	1	1	1	1	0	5	1	12376	48.7493	3	Has any primary	Yes	Yes	No	No	No	5	0	25	125	5	5	-0.578398	Health facility A	Yes	No	No	No	Yes	23	Yes	Yes	No	No	No	Yes	Yes	-0.93323	-1.22563	1	0	80.5556	71.8391	Over median	Low	Lowest	1
1650	7	2	1	1	0	1	1	20	1	16507	49.6064	3	Has any primary	Yes	No	No	No	Yes	8	0	64	512	7	7	0.501913	Health facility B	No	No	No	No	Yes	28	No	Yes	Yes		Yes	No	No	0.481707	0.638206			83.3333	72.1264	Over median	Middle	2nd Lowest	3
2125	4	2	1	0	1	0	0	5	0	21254	51.6578	4	Has any primary	Yes	Yes	No	No	Yes	7	0	49	343	6	6	-0.0382427	Health facility A	No	No	No	No	Yes	30	Yes	Yes	Yes		Yes	No	No	-0.225761	0.016928			83.3333	72.1264	Over median	Low	Lowest	2
3830	1	1	1	1	0	0	1	30	1	38301	51.6578	4	Never attended school	Yes	No	No	Yes	No	8	0	64	512	7	7	0.501913	Health facility B		No	No	No	Yes	32	Yes	Yes	Yes		Yes	No	No	0.481707	0.638206					Over median	Middle	2nd Lowest	3
2005	5	1	1	1	0	1	0	2	0	20055	51.2691	3	Has any primary	Yes	Yes	No	No	Yes	5	0	25	125	5	5	-0.578398	Health facility A	Yes	No	No	No	Yes	39	Yes	Yes	Yes	No	Yes	Yes	Yes	-0.93323	-1.22563	8	0	80.5556	71.8391	Over median	Low	Lowest	1
3830	3	1	1	0	1	0	1	30	1	38303	51.6578	4	Never attended school	Yes	No	No	Yes	No	8	0	64	512	7	7	0.501913	Health facility B		No	No	No	Yes	32	Yes	Yes	Yes		Yes	No	No	0.481707	0.638206					Over median	Middle	2nd Lowest	3
2128	4	1	1	1	0	1	1	30	0	21284	51.6578	3	Has any primary	Yes	Yes	No	No	No	8	0	64	512	7	7	0.501913	Health facility B	Yes	No	No	No	Yes	25	Yes	Yes	Yes	No	Yes	No	No	0.481707	0.638206	5	0	80.5556	71.8391	Over median	Middle	2nd Lowest	3
3830	4	1	1	1	0	1	1	30	1	38304	51.6578	4	Never attended school	Yes	No	No	Yes	No	8	0	64	512	7	7	0.501913	Health facility B		No	No	No	Yes	32	Yes	Yes	Yes		Yes	No	No	0.481707	0.638206					Over median	Middle	2nd Lowest	3
1239	3	1	1	1	0	0	1	10	1	12393	51.6578	3	Has any primary	Yes	Yes	No	No	Yes	5	0	25	125	5	5	-0.578398	Health facility B	Yes	No	No	No	Yes	31	Yes	Yes	No	No	No	Yes	Yes	-0.93323	-1.22563	1	0	80.5556	71.8391	Over median	Low	Lowest	1
2121	1	1	1	0	0	0	0	2	1	21211	51.6578	5	Has any primary	Yes	No	No	No	No	6	0	36	216	6	6	-0.0382427	Health facility B	Yes	No	No	No	Yes	23	No	Yes	Yes	Yes	Yes	No	No	-0.225761	-0.60435	2	0	80.5556	71.8391	Over median	Low	Lowest	2
1654	1	2	1	0	0	0	1	20	0	16541	51.6578	3	Has any primary	Yes	Yes	No	Yes	Yes	7	0	49	343	6	6	-0.0382427	Health facility B	Yes	No	No	Yes	Yes	34	Yes	Yes	No	No	Yes	No	No	-0.225761	0.016928	7	0	80.5556	71.8391	Over median	Low	Lowest	2
2126	4	2	0	1	0	0	1	10	0	21264	51.6578	5	Has any primary	Yes	Yes	No	Yes	No	5	0	25	125	4	4	-1.11855	Health facility A	Yes	Yes	No	Yes	Yes	22	No	No	No	No	No	No	No	-1.6407	-1.22563	2	0	80.5556	71.8391	Over median	Low	Lowest	1
2121	3	2	1	0	1	1	1	10	1	21213	51.6578	5	Has any primary	Yes	No	No	No	No	6	0	36	216	6	6	-0.0382427	Health facility B	Yes	No	No	No	Yes	23	No	Yes	Yes	Yes	Yes	No	No	-0.225761	-0.60435	2	0	80.5556	71.8391	Over median	Low	Lowest	2
3603	7	2	1	1	1	0	1	10	1	36037	51.2691	2	Has any primary	Yes	Yes	No	No	Yes	7	0	49	343	6	6	-0.0382427	Health facility A	Yes	No	No	No	Yes	33	No	No	No	No	No	Yes	Yes	-0.225761	0.016928	7	0	80.5556	71.8391	Over median	Low	Lowest	2
1654	5	1	0	0	0	1	1	2	1	16545	51.6578	3	Has any primary	Yes	Yes	No	Yes	Yes	7	0	49	343	6	6	-0.0382427	Health facility B	Yes	No	No	Yes	Yes	34	Yes	Yes	No	No	Yes	No	No	-0.225761	0.016928	7	0	80.5556	71.8391	Over median	Low	Lowest	2
1243	7	2	0	0	0	0	1	5	1	12437	49.4338	2	Never attended school	Yes	Yes	No	No	Yes	6	0	36	216	6	6	-0.0382427	Health facility A	Yes	No	No	Yes	Yes	30	Yes	No	No	No	Yes	Yes	Yes	-0.225761	-0.60435	7	0	80.5556	71.8391	Over median	Low	Lowest	2
2122	5	2	0	0	1	0	1	10	0	21225	51.6578	1e-06	Has any primary	Yes	No	No	No	No	4	0	16	64	4	4	-1.11855	Health facility B	Yes	No	No	No	Yes	19	Yes	No	Yes	No	Yes	No	No	-1.6407	-1.84691	6	0	80.5556	71.8391	Over median	Low	Lowest	1
3830	2	2	0	1	1	0	0	20	1	38302	51.6578	4	Never attended school	Yes	No	No	Yes	No	8	0	64	512	7	7	0.501913	Health facility B		No	No	No	Yes	32	Yes	Yes	Yes		Yes	No	No	0.481707	0.638206					Over median	Middle	2nd Lowest	3
2122	3	1	1	0	1	0	1	30	0	21223	51.6578	1e-06	Has any primary	Yes	No	No	No	No	4	0	16	64	4	4	-1.11855	Health facility B	Yes	No	No	No	Yes	19	Yes	No	Yes	No	Yes	No	No	-1.6407	-1.84691	6	0	80.5556	71.8391	Over median	Low	Lowest	1
3606	1	2	0	0	1	0	0	10	0	36061	51.2691	5	Has any primary	No	Yes	No	No	Yes	7	0	49	343	6	6	-0.0382427	Health facility A	Yes	No	No	No	Yes	36	No	Yes	No	No	Yes	No	No	-0.225761	0.016928	8	0	80.5556	71.8391	Over median	Low	Lowest	2
3604	6	2	0	1	1	0	1	5	0	36046	51.2691	1e-06	Has any primary	Yes	No	No	No	No	7	0	49	343	7	7	0.501913	Health facility A	Yes	No	No	No	Yes	22	Yes	No	Yes	No	Yes	No	No	0.481707	0.016928	7	0	80.5556	71.8391	Over median	Middle	2nd Lowest	3
2128	8	1	0	0	0	1	1	5	1	21288	51.6578	3	Has any primary	Yes	Yes	No	No	No	8	0	64	512	7	7	0.501913	Health facility B	Yes	No	No	No	Yes	25	Yes	Yes	Yes	No	Yes	No	No	0.481707	0.638206	5	0	80.5556	71.8391	Over median	Middle	2nd Lowest	3
3830	6	1	1	1	0	1	0	2	1	38306	51.6578	4	Never attended school	Yes	No	No	Yes	No	8	0	64	512	7	7	0.501913	Health facility B		No	No	No	Yes	32	Yes	Yes	Yes		Yes	No	No	0.481707	0.638206					Over median	Middle	2nd Lowest	3
2128	1	2	0	0	1	1	1	2	1	21281	51.6578	3	Has any primary	Yes	Yes	No	No	No	8	0	64	512	7	7	0.501913	Health facility B	Yes	No	No	No	Yes	25	Yes	Yes	Yes	No	Yes	No	No	0.481707	0.638206	5	0	80.5556	71.8391	Over median	Middle	2nd Lowest	3
2123	3	1	1	1	0	0	1	10	1	21233	51.6578	2	Never attended school	Yes	Yes	No	No	No	8	0	64	512	7	7	0.501913	Health facility B	Yes	Yes	No	No	Yes	19	Yes	No	Yes	No	No	No	No	0.481707	0.638206	9	1	80.5556	71.8391	Over median	Middle	2nd Lowest	3
3608	3	2	1	0	1	0	0	10	1	36083	51.2691	7	Has any primary	Yes	No	No	Yes	No	8	0	64	512	7	7	0.501913	Health facility A	Yes	Yes	No	No	Yes	22	Yes	Yes	No	No	Yes	Yes	Yes	0.481707	0.638206	8	0	80.5556	71.8391	Over median	Middle	2nd Lowest	3
3606	3	1	1	1	0	0	1	20	1	36063	51.2691	5	Has any primary	No	Yes	No	No	Yes	7	0	49	343	6	6	-0.0382427	Health facility A	Yes	No	No	No	Yes	36	No	Yes	No	No	Yes	No	No	-0.225761	0.016928	8	0	80.5556	71.8391	Over median	Low	Lowest	2
3606	2	1	1	1	1	0	0	5	0	36062	51.2691	5	Has any primary	No	Yes	No	No	Yes	7	0	49	343	6	6	-0.0382427	Health facility A	Yes	No	No	No	Yes	36	No	Yes	No	No	Yes	No	No	-0.225761	0.016928	8	0	80.5556	71.8391	Over median	Low	Lowest	2
1237	8	1	0	1	0	1	0	10	0	12378	48.7493	3	Has any primary	Yes	Yes	No	No	No	5	0	25	125	5	5	-0.578398	Health facility A	Yes	No	No	No	Yes	23	Yes	Yes	No	No	No	Yes	Yes	-0.93323	-1.22563	1	0	80.5556	71.8391	Over median	Low	Lowest	1
1651	8	1	0	1	0	1	0	10	1	16518	49.9397	4	Has any primary	Yes	Yes	No	No	Yes	6	0	36	216	5	5	-0.578398	Health facility B	Yes	No	No	No	Yes	40	Yes	Yes	No	No	Yes	No	No	-0.93323	-0.60435	7	0	80.5556	71.8391	Over median	Low	Lowest	1
1652	7	2	0	0	0	0	1	5	0	16527	49.9397	5	Has any primary	Yes	Yes	No	No	No	9	1	81	729	8	8	1.04207	Health facility B	Yes	No	No	Yes	Yes	40	Yes	Yes	No	No	Yes	No	No	1.18918	1.25948	7	0	80.5556	71.8391	2	High	High	4
1653	7	1	1	0	0	1	0	10	0	16537	49.9397	4	Has any primary	Yes	No	No	No	No	9	1	81	729	8	8	1.04207	Health facility B	No	Yes	No	No	Yes	21	Yes	Yes	Yes		Yes	No	No	1.18918	1.25948			83.3333	72.1264	2	High	High	4
1653	3	1	1	1	0	0	1	10	1	16533	49.9397	4	Has any primary	Yes	No	No	No	No	9	1	81	729	8	8	1.04207	Health facility B	No	Yes	No	No	Yes	21	Yes	Yes	Yes		Yes	No	No	1.18918	1.25948			83.3333	72.1264	2	High	High	4
1649	4	1	0	0	1	0	0	2	0	16494	49.9397	4	Has any primary	Yes	Yes	No	No	Yes	9	1	81	729	8	8	1.04207	Health facility B	No	No	No	No	Yes	25	Yes	Yes	No		Yes	No	No	1.18918	1.25948			83.3333	72.1264	2	High	High	4
1653	6	1	1	0	0	0	1	30	0	16536	49.9397	4	Has any primary	Yes	No	No	No	No	9	1	81	729	8	8	1.04207	Health facility B	No	Yes	No	No	Yes	21	Yes	Yes	Yes		Yes	No	No	1.18918	1.25948			83.3333	72.1264	2	High	High	4
1654	1	1	0	1	0	1	1	5	1	16541	51.6578	3	Has any primary	Yes	Yes	No	Yes	Yes	7	0	49	343	6	6	-0.0382427	Health facility B	Yes	No	No	Yes	Yes	34	Yes	Yes	No	No	Yes	No	No	-0.225761	0.016928	7	0	80.5556	71.8391	Over median	Low	Lowest	2
1653	6	2	0	1	1	1	0	5	1	16536	49.9397	4	Has any primary	Yes	No	No	No	No	9	1	81	729	8	8	1.04207	Health facility B	No	Yes	No	No	Yes	21	Yes	Yes	Yes		Yes	No	No	1.18918	1.25948			83.3333	72.1264	2	High	High	4
1649	5	1	0	0	0	1	1	2	0	16495	49.9397	4	Has any primary	Yes	Yes	No	No	Yes	9	1	81	729	8	8	1.04207	Health facility B	No	No	No	No	Yes	25	Yes	Yes	No		Yes	No	No	1.18918	1.25948			83.3333	72.1264	2	High	High	4
1651	1	1	1	0	0	0	0	2	1	16511	49.9397	4	Has any primary	Yes	Yes	No	No	Yes	6	0	36	216	5	5	-0.578398	Health facility B	Yes	No	No	No	Yes	40	Yes	Yes	No	No	Yes	No	No	-0.93323	-0.60435	7	0	80.5556	71.8391	Over median	Low	Lowest	1
1652	3	1	1	0	1	0	1	30	0	16523	49.9397	5	Has any primary	Yes	Yes	No	No	No	9	1	81	729	8	8	1.04207	Health facility B	Yes	No	No	Yes	Yes	40	Yes	Yes	No	No	Yes	No	No	1.18918	1.25948	7	0	80.5556	71.8391	2	High	High	4
3604	4	1	0	1	0	1	1	10	0	36044	51.2691	1e-06	Has any primary	Yes	No	No	No	No	7	0	49	343	7	7	0.501913	Health facility A	Yes	No	No	No	Yes	22	Yes	No	Yes	No	Yes	No	No	0.481707	0.016928	7	0	80.5556	71.8391	Over median	Middle	2nd Lowest	3
2123	6	1	1	0	0	0	1	30	0	21236	51.6578	2	Never attended school	Yes	Yes	No	No	No	8	0	64	512	7	7	0.501913	Health facility B	Yes	Yes	No	No	Yes	19	Yes	No	Yes	No	No	No	No	0.481707	0.638206	9	1	80.5556	71.8391	Over median	Middle	2nd Lowest	3
2126	3	1	1	1	0	0	1	20	0	21263	51.6578	5	Has any primary	Yes	Yes	No	Yes	No	5	0	25	125	4	4	-1.11855	Health facility A	Yes	Yes	No	Yes	Yes	22	No	No	No	No	No	No	No	-1.6407	-1.22563	2	0	80.5556	71.8391	Over median	Low	Lowest	1
3606	8	1	0	1	0	1	0	10	0	36068	51.2691	5	Has any primary	No	Yes	No	No	Yes	7	0	49	343	6	6	-0.0382427	Health facility A	Yes	No	No	No	Yes	36	No	Yes	No	No	Yes	No	No	-0.225761	0.016928	8	0	80.5556	71.8391	Over median	Low	Lowest	2
2002	4	1	1	1	0	1	1	30	1	20024	50.8682	6	Never attended school	Yes	No	No	Yes	Yes	8	0	64	512	7	7	0.501913	Health facility A	Yes	Yes	No	Yes	Yes	31	No	Yes	Yes	No	No	Yes	Yes	0.481707	0.638206	8	0	80.5556	71.8391	Over median	Middle	2nd Lowest	3
1240	2	1	1	1	1	1	1	5	1	12402	49.4338	3	Has any primary	Yes	Yes	No	No	Yes	4	0	16	64	4	4	-1.11855	Health facility A	Yes	No	No	No	Yes	21	Yes	Yes	No	No	Yes	No	No	-1.6407	-1.84691	4	0	80.5556	71.8391	Over median	Low	Lowest	1
1238	7	1	0	1	1	0	0	30	1	12387	48.7493	3	Never attended school	Yes	Yes	No	No	No	6	0	36	216	5	5	-0.578398	Health facility A	No	No	No	No	Yes	19	Yes	Yes	Yes		Yes	Yes	Yes	-0.93323	-0.60435			83.3333	72.1264	Over median	Low	Lowest	1
1655	1	2	0	1	0	0	0	30	0	16551	49.6064	6	Has any secondary or above	Yes	No	No	Yes	Yes	9	1	81	729	8	8	1.04207	Health facility B	Yes	Yes	Yes	Yes	No	25	No	Yes	Yes	No	Yes	No	No	1.18918	1.25948	7	0	80.5556	71.8391	2	High	High	4
1650	8	2	1	0	1	1	1	30	0	16508	49.6064	3	Has any primary	Yes	No	No	No	Yes	8	0	64	512	7	7	0.501913	Health facility B	No	No	No	No	Yes	28	No	Yes	Yes		Yes	No	No	0.481707	0.638206			83.3333	72.1264	Over median	Middle	2nd Lowest	3
3608	5	2	1	0	1	1	1	10	1	36085	51.2691	7	Has any primary	Yes	No	No	Yes	No	8	0	64	512	7	7	0.501913	Health facility A	Yes	Yes	No	No	Yes	22	Yes	Yes	No	No	Yes	Yes	Yes	0.481707	0.638206	8	0	80.5556	71.8391	Over median	Middle	2nd Lowest	3
1239	7	2	0	1	1	0	1	20	1	12397	51.6578	3	Has any primary	Yes	Yes	No	No	Yes	5	0	25	125	5	5	-0.578398	Health facility B	Yes	No	No	No	Yes	31	Yes	Yes	No	No	No	Yes	Yes	-0.93323	-1.22563	1	0	80.5556	71.8391	Over median	Low	Lowest	1
3603	5	2	1	1	1	0	1	20	1	36035	51.2691	2	Has any primary	Yes	Yes	No	No	Yes	7	0	49	343	6	6	-0.0382427	Health facility A	Yes	No	No	No	Yes	33	No	No	No	No	No	Yes	Yes	-0.225761	0.016928	7	0	80.5556	71.8391	Over median	Low	Lowest	2
3605	3	2	0	0	0	1	1	5	1	36053	51.2691	6	Has any primary	Yes	No	No	Yes	Yes	6	0	36	216	6	6	-0.0382427	Health facility A	Yes	Yes	No	No	Yes	21	Yes	Yes	Yes	Yes	Yes	No	No	-0.225761	-0.60435	5	0	80.5556	71.8391	Over median	Low	Lowest	2
1240	6	2	0	0	0	1	0	5	0	12406	49.4338	3	Has any primary	Yes	Yes	No	No	Yes	4	0	16	64	4	4	-1.11855	Health facility A	Yes	No	No	No	Yes	21	Yes	Yes	No	No	Yes	No	No	-1.6407	-1.84691	4	0	80.5556	71.8391	Over median	Low	Lowest	1
1651	6	1	0	0	0	0	0	2	0	16516	49.9397	4	Has any primary	Yes	Yes	No	No	Yes	6	0	36	216	5	5	-0.578398	Health facility B	Yes	No	No	No	Yes	40	Yes	Yes	No	No	Yes	No	No	-0.93323	-0.60435	7	0	80.5556	71.8391	Over median	Low	Lowest	1
1650	5	2	0	0	0	0	1	20	0	16505	49.6064	3	Has any primary	Yes	No	No	No	Yes	8	0	64	512	7	7	0.501913	Health facility B	No	No	No	No	Yes	28	No	Yes	Yes		Yes	No	No	0.481707	0.638206			83.3333	72.1264	Over median	Middle	2nd Lowest	3
2126	6	1	0	0	0	0	0	2	1	21266	51.6578	5	Has any primary	Yes	Yes	No	Yes	No	5	0	25	125	4	4	-1.11855	Health facility A	Yes	Yes	No	Yes	Yes	22	No	No	No	No	No	No	No	-1.6407	-1.22563	2	0	80.5556	71.8391	Over median	Low	Lowest	1
2123	4	2	0	0	0	1	0	20	0	21234	51.6578	2	Never attended school	Yes	Yes	No	No	No	8	0	64	512	7	7	0.501913	Health facility B	Yes	Yes	No	No	Yes	19	Yes	No	Yes	No	No	No	No	0.481707	0.638206	9	1	80.5556	71.8391	Over median	Middle	2nd Lowest	3
2121	2	1	1	1	1	0	0	5	0	21212	51.6578	5	Has any primary	Yes	No	No	No	No	6	0	36	216	6	6	-0.0382427	Health facility B	Yes	No	No	No	Yes	23	No	Yes	Yes	Yes	Yes	No	No	-0.225761	-0.60435	2	0	80.5556	71.8391	Over median	Low	Lowest	2
2124	8	2	0	1	0	0	0	10	0	21248	51.6578	5	Has any primary	Yes	Yes	No	No	Yes	7	0	49	343	6	6	-0.0382427	Health facility A	Yes	No	No	Yes	Yes	30	Yes	Yes	Yes	No	Yes	No	No	-0.225761	0.016928	6	0	80.5556	71.8391	Over median	Low	Lowest	2
1650	3	1	1	1	1	0	0	30	1	16503	49.6064	3	Has any primary	Yes	No	No	No	Yes	8	0	64	512	7	7	0.501913	Health facility B	No	No	No	No	Yes	28	No	Yes	Yes		Yes	No	No	0.481707	0.638206			83.3333	72.1264	Over median	Middle	2nd Lowest	3
2005	8	1	0	1	1	1	0	20	0	20058	51.2691	3	Has any primary	Yes	Yes	No	No	Yes	5	0	25	125	5	5	-0.578398	Health facility A	Yes	No	No	No	Yes	39	Yes	Yes	Yes	No	Yes	Yes	Yes	-0.93323	-1.22563	8	0	80.5556	71.8391	Over median	Low	Lowest	1
1650	5	1	1	1	0	1	0	2	1	16505	49.6064	3	Has any primary	Yes	No	No	No	Yes	8	0	64	512	7	7	0.501913	Health facility B	No	No	No	No	Yes	28	No	Yes	Yes		Yes	No	No	0.481707	0.638206			83.3333	72.1264	Over median	Middle	2nd Lowest	3
1653	8	1	0	0	1	1	0	30	0	16538	49.9397	4	Has any primary	Yes	No	No	No	No	9	1	81	729	8	8	1.04207	Health facility B	No	Yes	No	No	Yes	21	Yes	Yes	Yes		Yes	No	No	1.18918	1.25948			83.3333	72.1264	2	High	High	4
2124	7	1	0	0	0	0	0	20	0	21247	51.6578	5	Has any primary	Yes	Yes	No	No	Yes	7	0	49	343	6	6	-0.0382427	Health facility A	Yes	No	No	Yes	Yes	30	Yes	Yes	Yes	No	Yes	No	No	-0.225761	0.016928	6	0	80.5556	71.8391	Over median	Low	Lowest	2
3607	3	1	1	0	1	0	1	30	1	36073	51.2691	3	Never attended school	Yes	No	No	No	No	8	0	64	512	7	7	0.501913	Health facility B	Yes	No	No	No	Yes	28	Yes	Yes	Yes	No	Yes	No	No	0.481707	0.638206	3	0	80.5556	71.8391	Over median	Middle	2nd Lowest	3
2004	7	1	0	0	0	0	0	20	0	20047	50.8682	3	Never attended school	Yes	No	No	No	Yes	6	0	36	216	6	6	-0.0382427	Health facility A	Yes	No	No	No	Yes	29	Yes	Yes	Yes	Yes	Yes	No	No	-0.225761	-0.60435	1	0	80.5556	71.8391	Over median	Low	Lowest	2
2002	2	2	0	1	1	0	0	20	1	20022	50.8682	6	Never attended school	Yes	No	No	Yes	Yes	8	0	64	512	7	7	0.501913	Health facility A	Yes	Yes	No	Yes	Yes	31	No	Yes	Yes	No	No	Yes	Yes	0.481707	0.638206	8	0	80.5556	71.8391	Over median	Middle	2nd Lowest	3
1651	6	2	1	1	1	1	0	5	1	16516	49.9397	4	Has any primary	Yes	Yes	No	No	Yes	6	0	36	216	5	5	-0.578398	Health facility B	Yes	No	No	No	Yes	40	Yes	Yes	No	No	Yes	No	No	-0.93323	-0.60435	7	0	80.5556	71.8391	Over median	Low	Lowest	1
3607	6	1	1	1	0	1	0	2	1	36076	51.2691	3	Never attended school	Yes	No	No	No	No	8	0	64	512	7	7	0.501913	Health facility B	Yes	No	No	No	Yes	28	Yes	Yes	Yes	No	Yes	No	No	0.481707	0.638206	3	0	80.5556	71.8391	Over median	Middle	2nd Lowest	3
1649	6	2	0	0	0	1	0	5	0	16496	49.9397	4	Has any primary	Yes	Yes	No	No	Yes	9	1	81	729	8	8	1.04207	Health facility B	No	No	No	No	Yes	25	Yes	Yes	No		Yes	No	No	1.18918	1.25948			83.3333	72.1264	2	High	High	4
1653	2	1	1	0	1	0	0	2	0	16532	49.9397	4	Has any primary	Yes	No	No	No	No	9	1	81	729	8	8	1.04207	Health facility B	No	Yes	No	No	Yes	21	Yes	Yes	Yes		Yes	No	No	1.18918	1.25948			83.3333	72.1264	2	High	High	4
1655	5	1	1	1	0	1	0	2	1	16555	49.6064	6	Has any secondary or above	Yes	No	No	Yes	Yes	9	1	81	729	8	8	1.04207	Health facility B	Yes	Yes	Yes	Yes	No	25	No	Yes	Yes	No	Yes	No	No	1.18918	1.25948	7	0	80.5556	71.8391	2	High	High	4
3605	5	1	1	1	0	1	0	2	1	36055	51.2691	6	Has any primary	Yes	No	No	Yes	Yes	6	0	36	216	6	6	-0.0382427	Health facility A	Yes	Yes	No	No	Yes	21	Yes	Yes	Yes	Yes	Yes	No	No	-0.225761	-0.60435	5	0	80.5556	71.8391	Over median	Low	Lowest	2
2124	1	1	0	1	0	1	1	5	0	21241	51.6578	5	Has any primary	Yes	Yes	No	No	Yes	7	0	49	343	6	6	-0.0382427	Health facility A	Yes	No	No	Yes	Yes	30	Yes	Yes	Yes	No	Yes	No	No	-0.225761	0.016928	6	0	80.5556	71.8391	Over median	Low	Lowest	2
3830	3	2	0	1	1	1	0	10	0	38303	51.6578	4	Never attended school	Yes	No	No	Yes	No	8	0	64	512	7	7	0.501913	Health facility B		No	No	No	Yes	32	Yes	Yes	Yes		Yes	No	No	0.481707	0.638206					Over median	Middle	2nd Lowest	3
1649	3	2	1	0	0	0	0	30	0	16493	49.9397	4	Has any primary	Yes	Yes	No	No	Yes	9	1	81	729	8	8	1.04207	Health facility B	No	No	No	No	Yes	25	Yes	Yes	No		Yes	No	No	1.18918	1.25948			83.3333	72.1264	2	High	High	4
2125	8	2	1	0	1	1	1	30	1	21258	51.6578	4	Has any primary	Yes	Yes	No	No	Yes	7	0	49	343	6	6	-0.0382427	Health facility A	No	No	No	No	Yes	30	Yes	Yes	Yes		Yes	No	No	-0.225761	0.016928			83.3333	72.1264	Over median	Low	Lowest	2
2002	3	1	1	0	1	0	1	30	1	20023	50.8682	6	Never attended school	Yes	No	No	Yes	Yes	8	0	64	512	7	7	0.501913	Health facility A	Yes	Yes	No	Yes	Yes	31	No	Yes	Yes	No	No	Yes	Yes	0.481707	0.638206	8	0	80.5556	71.8391	Over median	Middle	2nd Lowest	3
1649	4	2	1	1	0	1	0	10	1	16494	49.9397	4	Has any primary	Yes	Yes	No	No	Yes	9	1	81	729	8	8	1.04207	Health facility B	No	No	No	No	Yes	25	Yes	Yes	No		Yes	No	No	1.18918	1.25948			83.3333	72.1264	2	High	High	4
3606	4	1	0	0	1	1	0	5	0	36064	51.2691	5	Has any primary	No	Yes	No	No	Yes	7	0	49	343	6	6	-0.0382427	Health facility A	Yes	No	No	No	Yes	36	No	Yes	No	No	Yes	No	No	-0.225761	0.016928	8	0	80.5556	71.8391	Over median	Low	Lowest	2
3602	6	1	1	0	0	0	1	30	1	36026	51.2691	3	Has any primary	Yes	Yes	No	No	No	8	0	64	512	7	7	0.501913	Health facility A	Yes	No	No	No	Yes	23	Yes	Yes	Yes	No	Yes	Yes	Yes	0.481707	0.638206	9	1	80.5556	71.8391	Over median	Middle	2nd Lowest	3
1242	5	1	0	0	0	1	0	30	0	12425	49.4338	2	Has any primary	Yes	Yes	No	No	No	5	0	25	125	5	5	-0.578398	Health facility A	Yes	No	No	No	Yes	28	Yes	No	Yes	No	Yes	Yes	Yes	-0.93323	-1.22563	3	0	80.5556	71.8391	Over median	Low	Lowest	1
2128	5	1	1	1	0	1	0	2	1	21285	51.6578	3	Has any primary	Yes	Yes	No	No	No	8	0	64	512	7	7	0.501913	Health facility B	Yes	No	No	No	Yes	25	Yes	Yes	Yes	No	Yes	No	No	0.481707	0.638206	5	0	80.5556	71.8391	Over median	Middle	2nd Lowest	3
3600	5	2	1	1	1	0	1	20	0	36005	51.2691	3	Has any primary	Yes	No	No	No	No	7	0	49	343	6	6	-0.0382427	Health facility B	Yes	No	No	No	Yes	26	Yes	No	No	No	Yes	Yes	Yes	-0.225761	0.016928	8	0	80.5556	71.8391	Over median	Low	Lowest	2
1240	1	1	0	1	0	1	1	5	1	12401	49.4338	3	Has any primary	Yes	Yes	No	No	Yes	4	0	16	64	4	4	-1.11855	Health facility A	Yes	No	No	No	Yes	21	Yes	Yes	No	No	Yes	No	No	-1.6407	-1.84691	4	0	80.5556	71.8391	Over median	Low	Lowest	1
3604	5	2	0	0	0	0	1	20	0	36045	51.2691	1e-06	Has any primary	Yes	No	No	No	No	7	0	49	343	7	7	0.501913	Health facility A	Yes	No	No	No	Yes	22	Yes	No	Yes	No	Yes	No	No	0.481707	0.016928	7	0	80.5556	71.8391	Over median	Middle	2nd Lowest	3
3832	1	2	1	0	0	0	1	20	0	38321	48.7493	5	Has any primary	Yes	Yes	No	No	Yes	7	0	49	343	6	6	-0.0382427	Health facility A	Yes	No	No	No	Yes	35	Yes	Yes	Yes	No	Yes	Yes	Yes	-0.225761	0.016928	5	0	80.5556	71.8391	Over median	Low	Lowest	2
2124	4	1	0	0	1	0	0	2	0	21244	51.6578	5	Has any primary	Yes	Yes	No	No	Yes	7	0	49	343	6	6	-0.0382427	Health facility A	Yes	No	No	Yes	Yes	30	Yes	Yes	Yes	No	Yes	No	No	-0.225761	0.016928	6	0	80.5556	71.8391	Over median	Low	Lowest	2
2122	8	2	1	1	1	1	0	20	1	21228	51.6578	1e-06	Has any primary	Yes	No	No	No	No	4	0	16	64	4	4	-1.11855	Health facility B	Yes	No	No	No	Yes	19	Yes	No	Yes	No	Yes	No	No	-1.6407	-1.84691	6	0	80.5556	71.8391	Over median	Low	Lowest	1
2005	7	1	0	0	1	0	0	2	0	20057	51.2691	3	Has any primary	Yes	Yes	No	No	Yes	5	0	25	125	5	5	-0.578398	Health facility A	Yes	No	No	No	Yes	39	Yes	Yes	Yes	No	Yes	Yes	Yes	-0.93323	-1.22563	8	0	80.5556	71.8391	Over median	Low	Lowest	1
2004	1	1	0	1	0	1	1	5	1	20041	50.8682	3	Never attended school	Yes	No	No	No	Yes	6	0	36	216	6	6	-0.0382427	Health facility A	Yes	No	No	No	Yes	29	Yes	Yes	Yes	Yes	Yes	No	No	-0.225761	-0.60435	1	0	80.5556	71.8391	Over median	Low	Lowest	2
1649	7	1	0	0	0	0	0	20	0	16497	49.9397	4	Has any primary	Yes	Yes	No	No	Yes	9	1	81	729	8	8	1.04207	Health facility B	No	No	No	No	Yes	25	Yes	Yes	No		Yes	No	No	1.18918	1.25948			83.3333	72.1264	2	High	High	4
2125	7	2	1	1	0	1	1	20	1	21257	51.6578	4	Has any primary	Yes	Yes	No	No	Yes	7	0	49	343	6	6	-0.0382427	Health facility A	No	No	No	No	Yes	30	Yes	Yes	Yes		Yes	No	No	-0.225761	0.016928			83.3333	72.1264	Over median	Low	Lowest	2
1237	4	1	0	0	1	1	0	5	1	12374	48.7493	3	Has any primary	Yes	Yes	No	No	No	5	0	25	125	5	5	-0.578398	Health facility A	Yes	No	No	No	Yes	23	Yes	Yes	No	No	No	Yes	Yes	-0.93323	-1.22563	1	0	80.5556	71.8391	Over median	Low	Lowest	1
1654	2	1	1	1	1	1	1	5	1	16542	51.6578	3	Has any primary	Yes	Yes	No	Yes	Yes	7	0	49	343	6	6	-0.0382427	Health facility B	Yes	No	No	Yes	Yes	34	Yes	Yes	No	No	Yes	No	No	-0.225761	0.016928	7	0	80.5556	71.8391	Over median	Low	Lowest	2
1652	4	2	0	0	0	0	1	20	0	16524	49.9397	5	Has any primary	Yes	Yes	No	No	No	9	1	81	729	8	8	1.04207	Health facility B	Yes	No	No	Yes	Yes	40	Yes	Yes	No	No	Yes	No	No	1.18918	1.25948	7	0	80.5556	71.8391	2	High	High	4
3600	2	2	0	0	0	1	1	30	0	36002	51.2691	3	Has any primary	Yes	No	No	No	No	7	0	49	343	6	6	-0.0382427	Health facility B	Yes	No	No	No	Yes	26	Yes	No	No	No	Yes	Yes	Yes	-0.225761	0.016928	8	0	80.5556	71.8391	Over median	Low	Lowest	2
3830	2	1	1	0	0	0	0	5	0	38302	51.6578	4	Never attended school	Yes	No	No	Yes	No	8	0	64	512	7	7	0.501913	Health facility B		No	No	No	Yes	32	Yes	Yes	Yes		Yes	No	No	0.481707	0.638206					Over median	Middle	2nd Lowest	3
2122	2	1	1	0	0	0	0	5	0	21222	51.6578	1e-06	Has any primary	Yes	No	No	No	No	4	0	16	64	4	4	-1.11855	Health facility B	Yes	No	No	No	Yes	19	Yes	No	Yes	No	Yes	No	No	-1.6407	-1.84691	6	0	80.5556	71.8391	Over median	Low	Lowest	1
1655	2	2	0	1	1	0	1	2	1	16552	49.6064	6	Has any secondary or above	Yes	No	No	Yes	Yes	9	1	81	729	8	8	1.04207	Health facility B	Yes	Yes	Yes	Yes	No	25	No	Yes	Yes	No	Yes	No	No	1.18918	1.25948	7	0	80.5556	71.8391	2	High	High	4
2005	4	1	0	1	0	1	1	10	1	20054	51.2691	3	Has any primary	Yes	Yes	No	No	Yes	5	0	25	125	5	5	-0.578398	Health facility A	Yes	No	No	No	Yes	39	Yes	Yes	Yes	No	Yes	Yes	Yes	-0.93323	-1.22563	8	0	80.5556	71.8391	Over median	Low	Lowest	1
3607	4	2	0	0	0	0	1	20	0	36074	51.2691	3	Never attended school	Yes	No	No	No	No	8	0	64	512	7	7	0.501913	Health facility B	Yes	No	No	No	Yes	28	Yes	Yes	Yes	No	Yes	No	No	0.481707	0.638206	3	0	80.5556	71.8391	Over median	Middle	2nd Lowest	3
2004	2	2	0	0	1	0	1	10	0	20042	50.8682	3	Never attended school	Yes	No	No	No	Yes	6	0	36	216	6	6	-0.0382427	Health facility A	Yes	No	No	No	Yes	29	Yes	Yes	Yes	Yes	Yes	No	No	-0.225761	-0.60435	1	0	80.5556	71.8391	Over median	Low	Lowest	2
1237	8	2	1	0	1	1	1	20	1	12378	48.7493	3	Has any primary	Yes	Yes	No	No	No	5	0	25	125	5	5	-0.578398	Health facility A	Yes	No	No	No	Yes	23	Yes	Yes	No	No	No	Yes	Yes	-0.93323	-1.22563	1	0	80.5556	71.8391	Over median	Low	Lowest	1
1239	2	2	0	1	1	1	1	2	1	12392	51.6578	3	Has any primary	Yes	Yes	No	No	Yes	5	0	25	125	5	5	-0.578398	Health facility B	Yes	No	No	No	Yes	31	Yes	Yes	No	No	No	Yes	Yes	-0.93323	-1.22563	1	0	80.5556	71.8391	Over median	Low	Lowest	1
1653	5	2	1	0	1	1	1	10	1	16535	49.9397	4	Has any primary	Yes	No	No	No	No	9	1	81	729	8	8	1.04207	Health facility B	No	Yes	No	No	Yes	21	Yes	Yes	Yes		Yes	No	No	1.18918	1.25948			83.3333	72.1264	2	High	High	4
1236	7	2	1	1	0	1	1	20	1	12367	48.7493	3	Has any primary	Yes	Yes	No	No	No	7	0	49	343	7	7	0.501913	Health facility B	Yes	No	No	No	No	22	Yes	Yes	No	No	Yes	Yes	Yes	0.481707	0.016928	1	0	80.5556	71.8391	Over median	Middle	2nd Lowest	3
3607	6	2	1	0	1	0	0	5	0	36076	51.2691	3	Never attended school	Yes	No	No	No	No	8	0	64	512	7	7	0.501913	Health facility B	Yes	No	No	No	Yes	28	Yes	Yes	Yes	No	Yes	No	No	0.481707	0.638206	3	0	80.5556	71.8391	Over median	Middle	2nd Lowest	3
3602	1	2	0	1	0	0	1	5	1	36021	51.2691	3	Has any primary	Yes	Yes	No	No	No	8	0	64	512	7	7	0.501913	Health facility A	Yes	No	No	No	Yes	23	Yes	Yes	Yes	No	Yes	Yes	Yes	0.481707	0.638206	9	1	80.5556	71.8391	Over median	Middle	2nd Lowest	3
3605	8	2	1	0	1	1	1	30	1	36058	51.2691	6	Has any primary	Yes	No	No	Yes	Yes	6	0	36	216	6	6	-0.0382427	Health facility A	Yes	Yes	No	No	Yes	21	Yes	Yes	Yes	Yes	Yes	No	No	-0.225761	-0.60435	5	0	80.5556	71.8391	Over median	Low	Lowest	2
1649	1	1	0	1	0	1	1	5	1	16491	49.9397	4	Has any primary	Yes	Yes	No	No	Yes	9	1	81	729	8	8	1.04207	Health facility B	No	No	No	No	Yes	25	Yes	Yes	No		Yes	No	No	1.18918	1.25948			83.3333	72.1264	2	High	High	4
3830	7	2	0	0	0	0	1	5	1	38307	51.6578	4	Never attended school	Yes	No	No	Yes	No	8	0	64	512	7	7	0.501913	Health facility B		No	No	No	Yes	32	Yes	Yes	Yes		Yes	No	No	0.481707	0.638206					Over median	Middle	2nd Lowest	3
2127	7	2	1	1	0	1	1	20	1	21277	51.6578	2	Has any primary	No	No	No	No	No	4	0	16	64	3	3	-1.65871	Health facility A	No	Yes	No	No	Yes	20	Yes	No	Yes		Yes			-2.34817	-1.84691			83.3333	72.1264	Over median	Low	Lowest	1
2003	1	2	0	1	0	0	1	5	1	20031	50.8682	3	Never attended school	Yes	Yes	No	No	No	8	0	64	512	7	7	0.501913	Health facility A	Yes	No	No	No	Yes	33	Yes	Yes	No	No	No	Yes	Yes	0.481707	0.638206	9	1	80.5556	71.8391	Over median	Middle	2nd Lowest	3
1238	8	2	1	1	1	1	0	20	1	12388	48.7493	3	Never attended school	Yes	Yes	No	No	No	6	0	36	216	5	5	-0.578398	Health facility A	No	No	No	No	Yes	19	Yes	Yes	Yes		Yes	Yes	Yes	-0.93323	-0.60435			83.3333	72.1264	Over median	Low	Lowest	1
2125	5	1	1	1	0	1	0	2	0	21255	51.6578	4	Has any primary	Yes	Yes	No	No	Yes	7	0	49	343	6	6	-0.0382427	Health facility A	No	No	No	No	Yes	30	Yes	Yes	Yes		Yes	No	No	-0.225761	0.016928			83.3333	72.1264	Over median	Low	Lowest	2
3602	5	2	1	0	1	1	1	10	0	36025	51.2691	3	Has any primary	Yes	Yes	No	No	No	8	0	64	512	7	7	0.501913	Health facility A	Yes	No	No	No	Yes	23	Yes	Yes	Yes	No	Yes	Yes	Yes	0.481707	0.638206	9	1	80.5556	71.8391	Over median	Middle	2nd Lowest	3
2123	5	2	1	0	1	1	1	10	1	21235	51.6578	2	Never attended school	Yes	Yes	No	No	No	8	0	64	512	7	7	0.501913	Health facility B	Yes	Yes	No	No	Yes	19	Yes	No	Yes	No	No	No	No	0.481707	0.638206	9	1	80.5556	71.8391	Over median	Middle	2nd Lowest	3
2003	6	2	0	1	1	1	0	5	0	20036	50.8682	3	Never attended school	Yes	Yes	No	No	No	8	0	64	512	7	7	0.501913	Health facility A	Yes	No	No	No	Yes	33	Yes	Yes	No	No	No	Yes	Yes	0.481707	0.638206	9	1	80.5556	71.8391	Over median	Middle	2nd Lowest	3
1655	7	1	0	0	1	0	0	2	0	16557	49.6064	6	Has any secondary or above	Yes	No	No	Yes	Yes	9	1	81	729	8	8	1.04207	Health facility B	Yes	Yes	Yes	Yes	No	25	No	Yes	Yes	No	Yes	No	No	1.18918	1.25948	7	0	80.5556	71.8391	2	High	High	4
1242	3	1	1	1	0	0	1	20	0	12423	49.4338	2	Has any primary	Yes	Yes	No	No	No	5	0	25	125	5	5	-0.578398	Health facility A	Yes	No	No	No	Yes	28	Yes	No	Yes	No	Yes	Yes	Yes	-0.93323	-1.22563	3	0	80.5556	71.8391	Over median	Low	Lowest	1
2124	6	1	1	1	1	1	1	5	1	21246	51.6578	5	Has any primary	Yes	Yes	No	No	Yes	7	0	49	343	6	6	-0.0382427	Health facility A	Yes	No	No	Yes	Yes	30	Yes	Yes	Yes	No	Yes	No	No	-0.225761	0.016928	6	0	80.5556	71.8391	Over median	Low	Lowest	2
1654	4	1	0	0	1	0	0	2	0	16544	51.6578	3	Has any primary	Yes	Yes	No	Yes	Yes	7	0	49	343	6	6	-0.0382427	Health facility B	Yes	No	No	Yes	Yes	34	Yes	Yes	No	No	Yes	No	No	-0.225761	0.016928	7	0	80.5556	71.8391	Over median	Low	Lowest	2
3601	1	1	1	1	0	0	1	30	0	36011	51.2691	3	Has any primary	Yes	No	No	No	No	7	0	49	343	6	6	-0.0382427	Health facility B	No	No	No	No	Yes	35	Yes	Yes	No		Yes	Yes	Yes	-0.225761	0.016928			83.3333	72.1264	Over median	Low	Lowest	2
1237	5	1	0	0	0	1	0	30	0	12375	48.7493	3	Has any primary	Yes	Yes	No	No	No	5	0	25	125	5	5	-0.578398	Health facility A	Yes	No	No	No	Yes	23	Yes	Yes	No	No	No	Yes	Yes	-0.93323	-1.22563	1	0	80.5556	71.8391	Over median	Low	Lowest	1
3605	1	2	0	1	0	0	0	30	0	36051	51.2691	6	Has any primary	Yes	No	No	Yes	Yes	6	0	36	216	6	6	-0.0382427	Health facility A	Yes	Yes	No	No	Yes	21	Yes	Yes	Yes	Yes	Yes	No	No	-0.225761	-0.60435	5	0	80.5556	71.8391	Over median	Low	Lowest	2
3832	3	1	0	1	1	1	1	30	1	38323	48.7493	5	Has any primary	Yes	Yes	No	No	Yes	7	0	49	343	6	6	-0.0382427	Health facility A	Yes	No	No	No	Yes	35	Yes	Yes	Yes	No	Yes	Yes	Yes	-0.225761	0.016928	5	0	80.5556	71.8391	Over median	Low	Lowest	2
2128	6	1	1	1	0	1	0	2	1	21286	51.6578	3	Has any primary	Yes	Yes	No	No	No	8	0	64	512	7	7	0.501913	Health facility B	Yes	No	No	No	Yes	25	Yes	Yes	Yes	No	Yes	No	No	0.481707	0.638206	5	0	80.5556	71.8391	Over median	Middle	2nd Lowest	3
3603	1	2	1	0	0	0	1	20	0	36031	51.2691	2	Has any primary	Yes	Yes	No	No	Yes	7	0	49	343	6	6	-0.0382427	Health facility A	Yes	No	No	No	Yes	33	No	No	No	No	No	Yes	Yes	-0.225761	0.016928	7	0	80.5556	71.8391	Over median	Low	Lowest	2
2127	6	2	0	1	1	0	1	5	1	21276	51.6578	2	Has any primary	No	No	No	No	No	4	0	16	64	3	3	-1.65871	Health facility A	No	Yes	No	No	Yes	20	Yes	No	Yes		Yes			-2.34817	-1.84691			83.3333	72.1264	Over median	Low	Lowest	1
3602	8	2	1	1	0	0	0	2	0	36028	51.2691	3	Has any primary	Yes	Yes	No	No	No	8	0	64	512	7	7	0.501913	Health facility A	Yes	No	No	No	Yes	23	Yes	Yes	Yes	No	Yes	Yes	Yes	0.481707	0.638206	9	1	80.5556	71.8391	Over median	Middle	2nd Lowest	3
3606	6	1	0	0	0	0	0	2	0	36066	51.2691	5	Has any primary	No	Yes	No	No	Yes	7	0	49	343	6	6	-0.0382427	Health facility A	Yes	No	No	No	Yes	36	No	Yes	No	No	Yes	No	No	-0.225761	0.016928	8	0	80.5556	71.8391	Over median	Low	Lowest	2
2128	7	1	0	1	1	0	0	30	0	21287	51.6578	3	Has any primary	Yes	Yes	No	No	No	8	0	64	512	7	7	0.501913	Health facility B	Yes	No	No	No	Yes	25	Yes	Yes	Yes	No	Yes	No	No	0.481707	0.638206	5	0	80.5556	71.8391	Over median	Middle	2nd Lowest	3
1655	4	1	0	1	0	1	1	10	1	16554	49.6064	6	Has any secondary or above	Yes	No	No	Yes	Yes	9	1	81	729	8	8	1.04207	Health facility B	Yes	Yes	Yes	Yes	No	25	No	Yes	Yes	No	Yes	No	No	1.18918	1.25948	7	0	80.5556	71.8391	2	High	High	4
3602	2	1	1	0	1	0	0	2	0	36022	51.2691	3	Has any primary	Yes	Yes	No	No	No	8	0	64	512	7	7	0.501913	Health facility A	Yes	No	No	No	Yes	23	Yes	Yes	Yes	No	Yes	Yes	Yes	0.481707	0.638206	9	1	80.5556	71.8391	Over median	Middle	2nd Lowest	3
3832	4	2	1	1	0	1	0	10	0	38324	48.7493	5	Has any primary	Yes	Yes	No	No	Yes	7	0	49	343	6	6	-0.0382427	Health facility A	Yes	No	No	No	Yes	35	Yes	Yes	Yes	No	Yes	Yes	Yes	-0.225761	0.016928	5	0	80.5556	71.8391	Over median	Low	Lowest	2
2122	7	1	0	1	1	0	0	30	1	21227	51.6578	1e-06	Has any primary	Yes	No	No	No	No	4	0	16	64	4	4	-1.11855	Health facility B	Yes	No	No	No	Yes	19	Yes	No	Yes	No	Yes	No	No	-1.6407	-1.84691	6	0	80.5556	71.8391	Over median	Low	Lowest	1
2003	7	1	1	0	0	1	0	10	0	20037	50.8682	3	Never attended school	Yes	Yes	No	No	No	8	0	64	512	7	7	0.501913	Health facility A	Yes	No	No	No	Yes	33	Yes	Yes	No	No	No	Yes	Yes	0.481707	0.638206	9	1	80.5556	71.8391	Over median	Middle	2nd Lowest	3
1237	5	2	1	1	1	0	1	20	1	12375	48.7493	3	Has any primary	Yes	Yes	No	No	No	5	0	25	125	5	5	-0.578398	Health facility A	Yes	No	No	No	Yes	23	Yes	Yes	No	No	No	Yes	Yes	-0.93323	-1.22563	1	0	80.5556	71.8391	Over median	Low	Lowest	1
1652	1	1	1	1	0	0	1	30	1	16521	49.9397	5	Has any primary	Yes	Yes	No	No	No	9	1	81	729	8	8	1.04207	Health facility B	Yes	No	No	Yes	Yes	40	Yes	Yes	No	No	Yes	No	No	1.18918	1.25948	7	0	80.5556	71.8391	2	High	High	4
1650	1	2	0	1	0	0	0	30	1	16501	49.6064	3	Has any primary	Yes	No	No	No	Yes	8	0	64	512	7	7	0.501913	Health facility B	No	No	No	No	Yes	28	No	Yes	Yes		Yes	No	No	0.481707	0.638206			83.3333	72.1264	Over median	Middle	2nd Lowest	3
1653	4	2	0	0	0	1	0	20	0	16534	49.9397	4	Has any primary	Yes	No	No	No	No	9	1	81	729	8	8	1.04207	Health facility B	No	Yes	No	No	Yes	21	Yes	Yes	Yes		Yes	No	No	1.18918	1.25948			83.3333	72.1264	2	High	High	4
3832	8	1	0	0	1	1	1	30	1	38328	48.7493	5	Has any primary	Yes	Yes	No	No	Yes	7	0	49	343	6	6	-0.0382427	Health facility A	Yes	No	No	No	Yes	35	Yes	Yes	Yes	No	Yes	Yes	Yes	-0.225761	0.016928	5	0	80.5556	71.8391	Over median	Low	Lowest	2
1651	7	1	1	0	0	0	1	30	0	16517	49.9397	4	Has any primary	Yes	Yes	No	No	Yes	6	0	36	216	5	5	-0.578398	Health facility B	Yes	No	No	No	Yes	40	Yes	Yes	No	No	Yes	No	No	-0.93323	-0.60435	7	0	80.5556	71.8391	Over median	Low	Lowest	1
3600	4	1	0	0	1	1	0	5	0	36004	51.2691	3	Has any primary	Yes	No	No	No	No	7	0	49	343	6	6	-0.0382427	Health facility B	Yes	No	No	No	Yes	26	Yes	No	No	No	Yes	Yes	Yes	-0.225761	0.016928	8	0	80.5556	71.8391	Over median	Low	Lowest	2
1654	3	2	1	0	0	0	0	30	0	16543	51.6578	3	Has any primary	Yes	Yes	No	Yes	Yes	7	0	49	343	6	6	-0.0382427	Health facility B	Yes	No	No	Yes	Yes	34	Yes	Yes	No	No	Yes	No	No	-0.225761	0.016928	7	0	80.5556	71.8391	Over median	Low	Lowest	2
2003	5	1	0	1	0	0	0	30	0	20035	50.8682	3	Never attended school	Yes	Yes	No	No	No	8	0	64	512	7	7	0.501913	Health facility A	Yes	No	No	No	Yes	33	Yes	Yes	No	No	No	Yes	Yes	0.481707	0.638206	9	1	80.5556	71.8391	Over median	Middle	2nd Lowest	3
1243	6	2	1	0	1	0	0	5	0	12436	49.4338	2	Never attended school	Yes	Yes	No	No	Yes	6	0	36	216	6	6	-0.0382427	Health facility A	Yes	No	No	Yes	Yes	30	Yes	No	No	No	Yes	Yes	Yes	-0.225761	-0.60435	7	0	80.5556	71.8391	Over median	Low	Lowest	2
3599	4	1	0	1	0	1	1	10	1	35994	51.2691	1e-06	Has any primary	Yes	No	No	No	Yes	6	0	36	216	5	5	-0.578398	Health facility A	Yes	No	No	No	Yes	32	Yes	No	Yes	Yes	Yes	No	No	-0.93323	-0.60435	6	0	80.5556	71.8391	Over median	Low	Lowest	1
1236	4	1	0	1	0	1	1	10	1	12364	48.7493	3	Has any primary	Yes	Yes	No	No	No	7	0	49	343	7	7	0.501913	Health facility B	Yes	No	No	No	No	22	Yes	Yes	No	No	Yes	Yes	Yes	0.481707	0.016928	1	0	80.5556	71.8391	Over median	Middle	2nd Lowest	3
2002	8	2	1	1	1	1	0	20	0	20028	50.8682	6	Never attended school	Yes	No	No	Yes	Yes	8	0	64	512	7	7	0.501913	Health facility A	Yes	Yes	No	Yes	Yes	31	No	Yes	Yes	No	No	Yes	Yes	0.481707	0.638206	8	0	80.5556	71.8391	Over median	Middle	2nd Lowest	3
1237	2	2	0	0	0	1	1	30	0	12372	48.7493	3	Has any primary	Yes	Yes	No	No	No	5	0	25	125	5	5	-0.578398	Health facility A	Yes	No	No	No	Yes	23	Yes	Yes	No	No	No	Yes	Yes	-0.93323	-1.22563	1	0	80.5556	71.8391	Over median	Low	Lowest	1
1652	5	1	1	1	0	1	0	2	1	16525	49.9397	5	Has any primary	Yes	Yes	No	No	No	9	1	81	729	8	8	1.04207	Health facility B	Yes	No	No	Yes	Yes	40	Yes	Yes	No	No	Yes	No	No	1.18918	1.25948	7	0	80.5556	71.8391	2	High	High	4
2123	8	2	1	1	0	0	0	2	0	21238	51.6578	2	Never attended school	Yes	Yes	No	No	No	8	0	64	512	7	7	0.501913	Health facility B	Yes	Yes	No	No	Yes	19	Yes	No	Yes	No	No	No	No	0.481707	0.638206	9	1	80.5556	71.8391	Over median	Middle	2nd Lowest	3
1654	8	1	0	0	1	1	1	30	0	16548	51.6578	3	Has any primary	Yes	Yes	No	Yes	Yes	7	0	49	343	6	6	-0.0382427	Health facility B	Yes	No	No	Yes	Yes	34	Yes	Yes	No	No	Yes	No	No	-0.225761	0.016928	7	0	80.5556	71.8391	Over median	Low	Lowest	2
2126	2	1	1	1	1	0	0	5	1	21262	51.6578	5	Has any primary	Yes	Yes	No	Yes	No	5	0	25	125	4	4	-1.11855	Health facility A	Yes	Yes	No	Yes	Yes	22	No	No	No	No	No	No	No	-1.6407	-1.22563	2	0	80.5556	71.8391	Over median	Low	Lowest	1
1242	7	2	0	1	1	1	1	2	1	12427	49.4338	2	Has any primary	Yes	Yes	No	No	No	5	0	25	125	5	5	-0.578398	Health facility A	Yes	No	No	No	Yes	28	Yes	No	Yes	No	Yes	Yes	Yes	-0.93323	-1.22563	3	0	80.5556	71.8391	Over median	Low	Lowest	1
1242	8	1	0	1	0	1	0	10	0	12428	49.4338	2	Has any primary	Yes	Yes	No	No	No	5	0	25	125	5	5	-0.578398	Health facility A	Yes	No	No	No	Yes	28	Yes	No	Yes	No	Yes	Yes	Yes	-0.93323	-1.22563	3	0	80.5556	71.8391	Over median	Low	Lowest	1
1243	8	2	1	1	1	1	0	20	0	12438	49.4338	2	Never attended school	Yes	Yes	No	No	Yes	6	0	36	216	6	6	-0.0382427	Health facility A	Yes	No	No	Yes	Yes	30	Yes	No	No	No	Yes	Yes	Yes	-0.225761	-0.60435	7	0	80.5556	71.8391	Over median	Low	Lowest	2
1243	5	1	1	1	0	1	0	2	0	12435	49.4338	2	Never attended school	Yes	Yes	No	No	Yes	6	0	36	216	6	6	-0.0382427	Health facility A	Yes	No	No	Yes	Yes	30	Yes	No	No	No	Yes	Yes	Yes	-0.225761	-0.60435	7	0	80.5556	71.8391	Over median	Low	Lowest	2
1242	8	2	1	0	1	1	1	20	1	12428	49.4338	2	Has any primary	Yes	Yes	No	No	No	5	0	25	125	5	5	-0.578398	Health facility A	Yes	No	No	No	Yes	28	Yes	No	Yes	No	Yes	Yes	Yes	-0.93323	-1.22563	3	0	80.5556	71.8391	Over median	Low	Lowest	1
1240	1	2	1	0	0	0	1	20	0	12401	49.4338	3	Has any primary	Yes	Yes	No	No	Yes	4	0	16	64	4	4	-1.11855	Health facility A	Yes	No	No	No	Yes	21	Yes	Yes	No	No	Yes	No	No	-1.6407	-1.84691	4	0	80.5556	71.8391	Over median	Low	Lowest	1
1243	4	2	0	0	0	0	1	20	1	12434	49.4338	2	Never attended school	Yes	Yes	No	No	Yes	6	0	36	216	6	6	-0.0382427	Health facility A	Yes	No	No	Yes	Yes	30	Yes	No	No	No	Yes	Yes	Yes	-0.225761	-0.60435	7	0	80.5556	71.8391	Over median	Low	Lowest	2
1240	3	1	0	1	1	1	1	30	1	12403	49.4338	3	Has any primary	Yes	Yes	No	No	Yes	4	0	16	64	4	4	-1.11855	Health facility A	Yes	No	No	No	Yes	21	Yes	Yes	No	No	Yes	No	No	-1.6407	-1.84691	4	0	80.5556	71.8391	Over median	Low	Lowest	1
3607	5	1	1	1	0	1	0	2	1	36075	51.2691	3	Never attended school	Yes	No	No	No	No	8	0	64	512	7	7	0.501913	Health facility B	Yes	No	No	No	Yes	28	Yes	Yes	Yes	No	Yes	No	No	0.481707	0.638206	3	0	80.5556	71.8391	Over median	Middle	2nd Lowest	3
1654	4	2	1	1	0	1	0	10	1	16544	51.6578	3	Has any primary	Yes	Yes	No	Yes	Yes	7	0	49	343	6	6	-0.0382427	Health facility B	Yes	No	No	Yes	Yes	34	Yes	Yes	No	No	Yes	No	No	-0.225761	0.016928	7	0	80.5556	71.8391	Over median	Low	Lowest	2
3601	4	1	1	1	0	1	1	30	1	36014	51.2691	3	Has any primary	Yes	No	No	No	No	7	0	49	343	6	6	-0.0382427	Health facility B	No	No	No	No	Yes	35	Yes	Yes	No		Yes	Yes	Yes	-0.225761	0.016928			83.3333	72.1264	Over median	Low	Lowest	2
2125	2	1	1	0	0	1	0	20	0	21252	51.6578	4	Has any primary	Yes	Yes	No	No	Yes	7	0	49	343	6	6	-0.0382427	Health facility A	No	No	No	No	Yes	30	Yes	Yes	Yes		Yes	No	No	-0.225761	0.016928			83.3333	72.1264	Over median	Low	Lowest	2
1654	7	2	1	1	1	0	1	10	1	16547	51.6578	3	Has any primary	Yes	Yes	No	Yes	Yes	7	0	49	343	6	6	-0.0382427	Health facility B	Yes	No	No	Yes	Yes	34	Yes	Yes	No	No	Yes	No	No	-0.225761	0.016928	7	0	80.5556	71.8391	Over median	Low	Lowest	2
1239	4	1	1	1	1	1	1	2	1	12394	51.6578	3	Has any primary	Yes	Yes	No	No	Yes	5	0	25	125	5	5	-0.578398	Health facility B	Yes	No	No	No	Yes	31	Yes	Yes	No	No	No	Yes	Yes	-0.93323	-1.22563	1	0	80.5556	71.8391	Over median	Low	Lowest	1
3605	1	1	1	0	1	1	1	10	1	36051	51.2691	6	Has any primary	Yes	No	No	Yes	Yes	6	0	36	216	6	6	-0.0382427	Health facility A	Yes	Yes	No	No	Yes	21	Yes	Yes	Yes	Yes	Yes	No	No	-0.225761	-0.60435	5	0	80.5556	71.8391	Over median	Low	Lowest	2
1654	8	2	0	1	0	0	0	10	1	16548	51.6578	3	Has any primary	Yes	Yes	No	Yes	Yes	7	0	49	343	6	6	-0.0382427	Health facility B	Yes	No	No	Yes	Yes	34	Yes	Yes	No	No	Yes	No	No	-0.225761	0.016928	7	0	80.5556	71.8391	Over median	Low	Lowest	2
3606	1	1	1	0	0	0	0	2	1	36061	51.2691	5	Has any primary	No	Yes	No	No	Yes	7	0	49	343	6	6	-0.0382427	Health facility A	Yes	No	No	No	Yes	36	No	Yes	No	No	Yes	No	No	-0.225761	0.016928	8	0	80.5556	71.8391	Over median	Low	Lowest	2
2124	4	2	1	1	0	1	0	10	1	21244	51.6578	5	Has any primary	Yes	Yes	No	No	Yes	7	0	49	343	6	6	-0.0382427	Health facility A	Yes	No	No	Yes	Yes	30	Yes	Yes	Yes	No	Yes	No	No	-0.225761	0.016928	6	0	80.5556	71.8391	Over median	Low	Lowest	2
3607	2	1	1	0	0	0	0	5	1	36072	51.2691	3	Never attended school	Yes	No	No	No	No	8	0	64	512	7	7	0.501913	Health facility B	Yes	No	No	No	Yes	28	Yes	Yes	Yes	No	Yes	No	No	0.481707	0.638206	3	0	80.5556	71.8391	Over median	Middle	2nd Lowest	3
3601	7	2	0	0	0	0	1	5	1	36017	51.2691	3	Has any primary	Yes	No	No	No	No	7	0	49	343	6	6	-0.0382427	Health facility B	No	No	No	No	Yes	35	Yes	Yes	No		Yes	Yes	Yes	-0.225761	0.016928			83.3333	72.1264	Over median	Low	Lowest	2
1242	1	1	1	0	0	0	0	2	0	12421	49.4338	2	Has any primary	Yes	Yes	No	No	No	5	0	25	125	5	5	-0.578398	Health facility A	Yes	No	No	No	Yes	28	Yes	No	Yes	No	Yes	Yes	Yes	-0.93323	-1.22563	3	0	80.5556	71.8391	Over median	Low	Lowest	1
1240	2	2	0	0	1	0	1	10	0	12402	49.4338	3	Has any primary	Yes	Yes	No	No	Yes	4	0	16	64	4	4	-1.11855	Health facility A	Yes	No	No	No	Yes	21	Yes	Yes	No	No	Yes	No	No	-1.6407	-1.84691	4	0	80.5556	71.8391	Over median	Low	Lowest	1
1651	5	2	1	1	1	0	1	20	1	16515	49.9397	4	Has any primary	Yes	Yes	No	No	Yes	6	0	36	216	5	5	-0.578398	Health facility B	Yes	No	No	No	Yes	40	Yes	Yes	No	No	Yes	No	No	-0.93323	-0.60435	7	0	80.5556	71.8391	Over median	Low	Lowest	1
3604	1	1	1	0	1	1	1	10	1	36041	51.2691	1e-06	Has any primary	Yes	No	No	No	No	7	0	49	343	7	7	0.501913	Health facility A	Yes	No	No	No	Yes	22	Yes	No	Yes	No	Yes	No	No	0.481707	0.016928	7	0	80.5556	71.8391	Over median	Middle	2nd Lowest	3
1239	5	1	0	1	0	0	0	30	1	12395	51.6578	3	Has any primary	Yes	Yes	No	No	Yes	5	0	25	125	5	5	-0.578398	Health facility B	Yes	No	No	No	Yes	31	Yes	Yes	No	No	No	Yes	Yes	-0.93323	-1.22563	1	0	80.5556	71.8391	Over median	Low	Lowest	1
2003	2	1	1	0	1	0	0	2	0	20032	50.8682	3	Never attended school	Yes	Yes	No	No	No	8	0	64	512	7	7	0.501913	Health facility A	Yes	No	No	No	Yes	33	Yes	Yes	No	No	No	Yes	Yes	0.481707	0.638206	9	1	80.5556	71.8391	Over median	Middle	2nd Lowest	3
3606	2	2	0	0	0	1	1	30	1	36062	51.2691	5	Has any primary	No	Yes	No	No	Yes	7	0	49	343	6	6	-0.0382427	Health facility A	Yes	No	No	No	Yes	36	No	Yes	No	No	Yes	No	No	-0.225761	0.016928	8	0	80.5556	71.8391	Over median	Low	Lowest	2
2121	4	2	0	1	0	0	1	10	0	21214	51.6578	5	Has any primary	Yes	No	No	No	No	6	0	36	216	6	6	-0.0382427	Health facility B	Yes	No	No	No	Yes	23	No	Yes	Yes	Yes	Yes	No	No	-0.225761	-0.60435	2	0	80.5556	71.8391	Over median	Low	Lowest	2
3603	2	2	0	0	1	0	1	10	1	36032	51.2691	2	Has any primary	Yes	Yes	No	No	Yes	7	0	49	343	6	6	-0.0382427	Health facility A	Yes	No	No	No	Yes	33	No	No	No	No	No	Yes	Yes	-0.225761	0.016928	7	0	80.5556	71.8391	Over median	Low	Lowest	2
1242	5	2	1	1	1	0	1	20	1	12425	49.4338	2	Has any primary	Yes	Yes	No	No	No	5	0	25	125	5	5	-0.578398	Health facility A	Yes	No	No	No	Yes	28	Yes	No	Yes	No	Yes	Yes	Yes	-0.93323	-1.22563	3	0	80.5556	71.8391	Over median	Low	Lowest	1
3604	5	1	1	1	0	1	0	2	1	36045	51.2691	1e-06	Has any primary	Yes	No	No	No	No	7	0	49	343	7	7	0.501913	Health facility A	Yes	No	No	No	Yes	22	Yes	No	Yes	No	Yes	No	No	0.481707	0.016928	7	0	80.5556	71.8391	Over median	Middle	2nd Lowest	3
3608	7	2	0	1	1	0	1	20	1	36087	51.2691	7	Has any primary	Yes	No	No	Yes	No	8	0	64	512	7	7	0.501913	Health facility A	Yes	Yes	No	No	Yes	22	Yes	Yes	No	No	Yes	Yes	Yes	0.481707	0.638206	8	0	80.5556	71.8391	Over median	Middle	2nd Lowest	3
3832	4	1	0	0	1	0	0	2	1	38324	48.7493	5	Has any primary	Yes	Yes	No	No	Yes	7	0	49	343	6	6	-0.0382427	Health facility A	Yes	No	No	No	Yes	35	Yes	Yes	Yes	No	Yes	Yes	Yes	-0.225761	0.016928	5	0	80.5556	71.8391	Over median	Low	Lowest	2
3832	5	1	0	0	0	1	1	2	1	38325	48.7493	5	Has any primary	Yes	Yes	No	No	Yes	7	0	49	343	6	6	-0.0382427	Health facility A	Yes	No	No	No	Yes	35	Yes	Yes	Yes	No	Yes	Yes	Yes	-0.225761	0.016928	5	0	80.5556	71.8391	Over median	Low	Lowest	2
1654	3	1	0	1	1	1	1	30	1	16543	51.6578	3	Has any primary	Yes	Yes	No	Yes	Yes	7	0	49	343	6	6	-0.0382427	Health facility B	Yes	No	No	Yes	Yes	34	Yes	Yes	No	No	Yes	No	No	-0.225761	0.016928	7	0	80.5556	71.8391	Over median	Low	Lowest	2
2004	3	1	0	1	1	1	1	30	1	20043	50.8682	3	Never attended school	Yes	No	No	No	Yes	6	0	36	216	6	6	-0.0382427	Health facility A	Yes	No	No	No	Yes	29	Yes	Yes	Yes	Yes	Yes	No	No	-0.225761	-0.60435	1	0	80.5556	71.8391	Over median	Low	Lowest	2
3832	7	2	1	1	1	0	1	10	1	38327	48.7493	5	Has any primary	Yes	Yes	No	No	Yes	7	0	49	343	6	6	-0.0382427	Health facility A	Yes	No	No	No	Yes	35	Yes	Yes	Yes	No	Yes	Yes	Yes	-0.225761	0.016928	5	0	80.5556	71.8391	Over median	Low	Lowest	2
2125	2	2	0	1	1	0	1	2	1	21252	51.6578	4	Has any primary	Yes	Yes	No	No	Yes	7	0	49	343	6	6	-0.0382427	Health facility A	No	No	No	No	Yes	30	Yes	Yes	Yes		Yes	No	No	-0.225761	0.016928			83.3333	72.1264	Over median	Low	Lowest	2
3601	4	2	0	0	0	0	1	20	0	36014	51.2691	3	Has any primary	Yes	No	No	No	No	7	0	49	343	6	6	-0.0382427	Health facility B	No	No	No	No	Yes	35	Yes	Yes	No		Yes	Yes	Yes	-0.225761	0.016928			83.3333	72.1264	Over median	Low	Lowest	2
3599	6	1	1	1	0	1	0	10	0	35996	51.2691	1e-06	Has any primary	Yes	No	No	No	Yes	6	0	36	216	5	5	-0.578398	Health facility A	Yes	No	No	No	Yes	32	Yes	No	Yes	Yes	Yes	No	No	-0.93323	-0.60435	6	0	80.5556	71.8391	Over median	Low	Lowest	1
3832	3	2	1	0	0	0	0	30	0	38323	48.7493	5	Has any primary	Yes	Yes	No	No	Yes	7	0	49	343	6	6	-0.0382427	Health facility A	Yes	No	No	No	Yes	35	Yes	Yes	Yes	No	Yes	Yes	Yes	-0.225761	0.016928	5	0	80.5556	71.8391	Over median	Low	Lowest	2
1651	3	1	1	1	0	0	1	20	1	16513	49.9397	4	Has any primary	Yes	Yes	No	No	Yes	6	0	36	216	5	5	-0.578398	Health facility B	Yes	No	No	No	Yes	40	Yes	Yes	No	No	Yes	No	No	-0.93323	-0.60435	7	0	80.5556	71.8391	Over median	Low	Lowest	1
3601	3	1	1	0	1	0	1	30	1	36013	51.2691	3	Has any primary	Yes	No	No	No	No	7	0	49	343	6	6	-0.0382427	Health facility B	No	No	No	No	Yes	35	Yes	Yes	No		Yes	Yes	Yes	-0.225761	0.016928			83.3333	72.1264	Over median	Low	Lowest	2
1243	3	1	1	0	1	0	1	30	1	12433	49.4338	2	Never attended school	Yes	Yes	No	No	Yes	6	0	36	216	6	6	-0.0382427	Health facility A	Yes	No	No	Yes	Yes	30	Yes	No	No	No	Yes	Yes	Yes	-0.225761	-0.60435	7	0	80.5556	71.8391	Over median	Low	Lowest	2
1237	1	1	1	0	0	0	0	2	1	12371	48.7493	3	Has any primary	Yes	Yes	No	No	No	5	0	25	125	5	5	-0.578398	Health facility A	Yes	No	No	No	Yes	23	Yes	Yes	No	No	No	Yes	Yes	-0.93323	-1.22563	1	0	80.5556	71.8391	Over median	Low	Lowest	1
1243	6	1	1	1	0	1	0	2	1	12436	49.4338	2	Never attended school	Yes	Yes	No	No	Yes	6	0	36	216	6	6	-0.0382427	Health facility A	Yes	No	No	Yes	Yes	30	Yes	No	No	No	Yes	Yes	Yes	-0.225761	-0.60435	7	0	80.5556	71.8391	Over median	Low	Lowest	2
2123	5	1	0	1	0	0	0	30	0	21235	51.6578	2	Never attended school	Yes	Yes	No	No	No	8	0	64	512	7	7	0.501913	Health facility B	Yes	Yes	No	No	Yes	19	Yes	No	Yes	No	No	No	No	0.481707	0.638206	9	1	80.5556	71.8391	Over median	Middle	2nd Lowest	3
1243	1	1	1	1	0	0	1	30	0	12431	49.4338	2	Never attended school	Yes	Yes	No	No	Yes	6	0	36	216	6	6	-0.0382427	Health facility A	Yes	No	No	Yes	Yes	30	Yes	No	No	No	Yes	Yes	Yes	-0.225761	-0.60435	7	0	80.5556	71.8391	Over median	Low	Lowest	2
1652	8	2	1	1	1	1	0	20	1	16528	49.9397	5	Has any primary	Yes	Yes	No	No	No	9	1	81	729	8	8	1.04207	Health facility B	Yes	No	No	Yes	Yes	40	Yes	Yes	No	No	Yes	No	No	1.18918	1.25948	7	0	80.5556	71.8391	2	High	High	4
3602	2	2	0	1	1	1	1	2	1	36022	51.2691	3	Has any primary	Yes	Yes	No	No	No	8	0	64	512	7	7	0.501913	Health facility A	Yes	No	No	No	Yes	23	Yes	Yes	Yes	No	Yes	Yes	Yes	0.481707	0.638206	9	1	80.5556	71.8391	Over median	Middle	2nd Lowest	3
2004	7	2	1	1	1	0	1	10	1	20047	50.8682	3	Never attended school	Yes	No	No	No	Yes	6	0	36	216	6	6	-0.0382427	Health facility A	Yes	No	No	No	Yes	29	Yes	Yes	Yes	Yes	Yes	No	No	-0.225761	-0.60435	1	0	80.5556	71.8391	Over median	Low	Lowest	2
1649	6	1	1	1	1	1	1	5	1	16496	49.9397	4	Has any primary	Yes	Yes	No	No	Yes	9	1	81	729	8	8	1.04207	Health facility B	No	No	No	No	Yes	25	Yes	Yes	No		Yes	No	No	1.18918	1.25948			83.3333	72.1264	2	High	High	4
3599	3	1	1	1	1	0	0	30	0	35993	51.2691	1e-06	Has any primary	Yes	No	No	No	Yes	6	0	36	216	5	5	-0.578398	Health facility A	Yes	No	No	No	Yes	32	Yes	No	Yes	Yes	Yes	No	No	-0.93323	-0.60435	6	0	80.5556	71.8391	Over median	Low	Lowest	1
2004	1	2	1	0	0	0	1	20	0	20041	50.8682	3	Never attended school	Yes	No	No	No	Yes	6	0	36	216	6	6	-0.0382427	Health facility A	Yes	No	No	No	Yes	29	Yes	Yes	Yes	Yes	Yes	No	No	-0.225761	-0.60435	1	0	80.5556	71.8391	Over median	Low	Lowest	2
3605	2	1	1	0	0	1	0	20	1	36052	51.2691	6	Has any primary	Yes	No	No	Yes	Yes	6	0	36	216	6	6	-0.0382427	Health facility A	Yes	Yes	No	No	Yes	21	Yes	Yes	Yes	Yes	Yes	No	No	-0.225761	-0.60435	5	0	80.5556	71.8391	Over median	Low	Lowest	2
2004	2	1	1	1	1	1	1	5	1	20042	50.8682	3	Never attended school	Yes	No	No	No	Yes	6	0	36	216	6	6	-0.0382427	Health facility A	Yes	No	No	No	Yes	29	Yes	Yes	Yes	Yes	Yes	No	No	-0.225761	-0.60435	1	0	80.5556	71.8391	Over median	Low	Lowest	2
1237	2	1	1	1	1	0	0	5	1	12372	48.7493	3	Has any primary	Yes	Yes	No	No	No	5	0	25	125	5	5	-0.578398	Health facility A	Yes	No	No	No	Yes	23	Yes	Yes	No	No	No	Yes	Yes	-0.93323	-1.22563	1	0	80.5556	71.8391	Over median	Low	Lowest	1
1653	1	2	0	1	0	0	1	5	1	16531	49.9397	4	Has any primary	Yes	No	No	No	No	9	1	81	729	8	8	1.04207	Health facility B	No	Yes	No	No	Yes	21	Yes	Yes	Yes		Yes	No	No	1.18918	1.25948			83.3333	72.1264	2	High	High	4
1238	1	2	0	0	1	1	1	2	0	12381	48.7493	3	Never attended school	Yes	Yes	No	No	No	6	0	36	216	5	5	-0.578398	Health facility A	No	No	No	No	Yes	19	Yes	Yes	Yes		Yes	Yes	Yes	-0.93323	-0.60435			83.3333	72.1264	Over median	Low	Lowest	1
1236	6	2	0	1	1	0	1	5	0	12366	48.7493	3	Has any primary	Yes	Yes	No	No	No	7	0	49	343	7	7	0.501913	Health facility B	Yes	No	No	No	No	22	Yes	Yes	No	No	Yes	Yes	Yes	0.481707	0.016928	1	0	80.5556	71.8391	Over median	Middle	2nd Lowest	3
1236	1	1	1	0	1	1	1	10	1	12361	48.7493	3	Has any primary	Yes	Yes	No	No	No	7	0	49	343	7	7	0.501913	Health facility B	Yes	No	No	No	No	22	Yes	Yes	No	No	Yes	Yes	Yes	0.481707	0.016928	1	0	80.5556	71.8391	Over median	Middle	2nd Lowest	3
2123	2	2	0	1	1	1	1	2	1	21232	51.6578	2	Never attended school	Yes	Yes	No	No	No	8	0	64	512	7	7	0.501913	Health facility B	Yes	Yes	No	No	Yes	19	Yes	No	Yes	No	No	No	No	0.481707	0.638206	9	1	80.5556	71.8391	Over median	Middle	2nd Lowest	3
3602	1	1	0	0	0	1	0	20	0	36021	51.2691	3	Has any primary	Yes	Yes	No	No	No	8	0	64	512	7	7	0.501913	Health facility A	Yes	No	No	No	Yes	23	Yes	Yes	Yes	No	Yes	Yes	Yes	0.481707	0.638206	9	1	80.5556	71.8391	Over median	Middle	2nd Lowest	3
2127	1	1	1	0	1	1	1	10	1	21271	51.6578	2	Has any primary	No	No	No	No	No	4	0	16	64	3	3	-1.65871	Health facility A	No	Yes	No	No	Yes	20	Yes	No	Yes		Yes			-2.34817	-1.84691			83.3333	72.1264	Over median	Low	Lowest	1
2125	3	1	1	1	1	0	0	30	0	21253	51.6578	4	Has any primary	Yes	Yes	No	No	Yes	7	0	49	343	6	6	-0.0382427	Health facility A	No	No	No	No	Yes	30	Yes	Yes	Yes		Yes	No	No	-0.225761	0.016928			83.3333	72.1264	Over median	Low	Lowest	2
2127	2	2	0	1	1	0	1	2	1	21272	51.6578	2	Has any primary	No	No	No	No	No	4	0	16	64	3	3	-1.65871	Health facility A	No	Yes	No	No	Yes	20	Yes	No	Yes		Yes			-2.34817	-1.84691			83.3333	72.1264	Over median	Low	Lowest	1
1237	3	2	1	0	1	1	1	10	0	12373	48.7493	3	Has any primary	Yes	Yes	No	No	No	5	0	25	125	5	5	-0.578398	Health facility A	Yes	No	No	No	Yes	23	Yes	Yes	No	No	No	Yes	Yes	-0.93323	-1.22563	1	0	80.5556	71.8391	Over median	Low	Lowest	1
3599	7	1	0	0	1	0	0	2	0	35997	51.2691	1e-06	Has any primary	Yes	No	No	No	Yes	6	0	36	216	5	5	-0.578398	Health facility A	Yes	No	No	No	Yes	32	Yes	No	Yes	Yes	Yes	No	No	-0.93323	-0.60435	6	0	80.5556	71.8391	Over median	Low	Lowest	1
1653	3	2	1	0	1	0	0	10	0	16533	49.9397	4	Has any primary	Yes	No	No	No	No	9	1	81	729	8	8	1.04207	Health facility B	No	Yes	No	No	Yes	21	Yes	Yes	Yes		Yes	No	No	1.18918	1.25948			83.3333	72.1264	2	High	High	4
2121	6	1	0	0	0	0	0	2	0	21216	51.6578	5	Has any primary	Yes	No	No	No	No	6	0	36	216	6	6	-0.0382427	Health facility B	Yes	No	No	No	Yes	23	No	Yes	Yes	Yes	Yes	No	No	-0.225761	-0.60435	2	0	80.5556	71.8391	Over median	Low	Lowest	2
3605	3	1	1	1	1	0	0	30	0	36053	51.2691	6	Has any primary	Yes	No	No	Yes	Yes	6	0	36	216	6	6	-0.0382427	Health facility A	Yes	Yes	No	No	Yes	21	Yes	Yes	Yes	Yes	Yes	No	No	-0.225761	-0.60435	5	0	80.5556	71.8391	Over median	Low	Lowest	2
3608	4	1	1	1	1	1	1	2	1	36084	51.2691	7	Has any primary	Yes	No	No	Yes	No	8	0	64	512	7	7	0.501913	Health facility A	Yes	Yes	No	No	Yes	22	Yes	Yes	No	No	Yes	Yes	Yes	0.481707	0.638206	8	0	80.5556	71.8391	Over median	Middle	2nd Lowest	3
1238	4	2	0	0	0	0	1	20	0	12384	48.7493	3	Never attended school	Yes	Yes	No	No	No	6	0	36	216	5	5	-0.578398	Health facility A	No	No	No	No	Yes	19	Yes	Yes	Yes		Yes	Yes	Yes	-0.93323	-0.60435			83.3333	72.1264	Over median	Low	Lowest	1
2127	7	1	0	0	1	0	0	2	0	21277	51.6578	2	Has any primary	No	No	No	No	No	4	0	16	64	3	3	-1.65871	Health facility A	No	Yes	No	No	Yes	20	Yes	No	Yes		Yes			-2.34817	-1.84691			83.3333	72.1264	Over median	Low	Lowest	1
1243	2	2	0	1	1	0	0	20	1	12432	49.4338	2	Never attended school	Yes	Yes	No	No	Yes	6	0	36	216	6	6	-0.0382427	Health facility A	Yes	No	No	Yes	Yes	30	Yes	No	No	No	Yes	Yes	Yes	-0.225761	-0.60435	7	0	80.5556	71.8391	Over median	Low	Lowest	2
1653	5	1	0	1	0	0	0	30	0	16535	49.9397	4	Has any primary	Yes	No	No	No	No	9	1	81	729	8	8	1.04207	Health facility B	No	Yes	No	No	Yes	21	Yes	Yes	Yes		Yes	No	No	1.18918	1.25948			83.3333	72.1264	2	High	High	4
2003	8	1	0	0	1	1	0	30	0	20038	50.8682	3	Never attended school	Yes	Yes	No	No	No	8	0	64	512	7	7	0.501913	Health facility A	Yes	No	No	No	Yes	33	Yes	Yes	No	No	No	Yes	Yes	0.481707	0.638206	9	1	80.5556	71.8391	Over median	Middle	2nd Lowest	3
2124	6	2	0	0	0	1	0	5	0	21246	51.6578	5	Has any primary	Yes	Yes	No	No	Yes	7	0	49	343	6	6	-0.0382427	Health facility A	Yes	No	No	Yes	Yes	30	Yes	Yes	Yes	No	Yes	No	No	-0.225761	0.016928	6	0	80.5556	71.8391	Over median	Low	Lowest	2
1652	1	2	0	0	1	1	1	2	0	16521	49.9397	5	Has any primary	Yes	Yes	No	No	No	9	1	81	729	8	8	1.04207	Health facility B	Yes	No	No	Yes	Yes	40	Yes	Yes	No	No	Yes	No	No	1.18918	1.25948	7	0	80.5556	71.8391	2	High	High	4
3602	5	1	0	1	0	0	0	30	1	36025	51.2691	3	Has any primary	Yes	Yes	No	No	No	8	0	64	512	7	7	0.501913	Health facility A	Yes	No	No	No	Yes	23	Yes	Yes	Yes	No	Yes	Yes	Yes	0.481707	0.638206	9	1	80.5556	71.8391	Over median	Middle	2nd Lowest	3
1239	8	1	0	0	1	1	0	30	0	12398	51.6578	3	Has any primary	Yes	Yes	No	No	Yes	5	0	25	125	5	5	-0.578398	Health facility B	Yes	No	No	No	Yes	31	Yes	Yes	No	No	No	Yes	Yes	-0.93323	-1.22563	1	0	80.5556	71.8391	Over median	Low	Lowest	1
1237	4	2	0	1	0	0	1	10	0	12374	48.7493	3	Has any primary	Yes	Yes	No	No	No	5	0	25	125	5	5	-0.578398	Health facility A	Yes	No	No	No	Yes	23	Yes	Yes	No	No	No	Yes	Yes	-0.93323	-1.22563	1	0	80.5556	71.8391	Over median	Low	Lowest	1
3832	5	2	1	1	1	0	1	20	0	38325	48.7493	5	Has any primary	Yes	Yes	No	No	Yes	7	0	49	343	6	6	-0.0382427	Health facility A	Yes	No	No	No	Yes	35	Yes	Yes	Yes	No	Yes	Yes	Yes	-0.225761	0.016928	5	0	80.5556	71.8391	Over median	Low	Lowest	2
2005	2	2	0	1	1	0	1	2	1	20052	51.2691	3	Has any primary	Yes	Yes	No	No	Yes	5	0	25	125	5	5	-0.578398	Health facility A	Yes	No	No	No	Yes	39	Yes	Yes	Yes	No	Yes	Yes	Yes	-0.93323	-1.22563	8	0	80.5556	71.8391	Over median	Low	Lowest	1
1652	6	2	1	0	1	0	0	5	0	16526	49.9397	5	Has any primary	Yes	Yes	No	No	No	9	1	81	729	8	8	1.04207	Health facility B	Yes	No	No	Yes	Yes	40	Yes	Yes	No	No	Yes	No	No	1.18918	1.25948	7	0	80.5556	71.8391	2	High	High	4
1243	8	1	0	0	0	1	1	5	1	12438	49.4338	2	Never attended school	Yes	Yes	No	No	Yes	6	0	36	216	6	6	-0.0382427	Health facility A	Yes	No	No	Yes	Yes	30	Yes	No	No	No	Yes	Yes	Yes	-0.225761	-0.60435	7	0	80.5556	71.8391	Over median	Low	Lowest	2
3599	1	2	0	1	0	0	0	30	0	35991	51.2691	1e-06	Has any primary	Yes	No	No	No	Yes	6	0	36	216	5	5	-0.578398	Health facility A	Yes	No	No	No	Yes	32	Yes	No	Yes	Yes	Yes	No	No	-0.93323	-0.60435	6	0	80.5556	71.8391	Over median	Low	Lowest	1
2125	7	1	0	0	1	0	0	2	0	21257	51.6578	4	Has any primary	Yes	Yes	No	No	Yes	7	0	49	343	6	6	-0.0382427	Health facility A	No	No	No	No	Yes	30	Yes	Yes	Yes		Yes	No	No	-0.225761	0.016928			83.3333	72.1264	Over median	Low	Lowest	2
3601	2	1	1	0	0	0	0	5	1	36012	51.2691	3	Has any primary	Yes	No	No	No	No	7	0	49	343	6	6	-0.0382427	Health facility B	No	No	No	No	Yes	35	Yes	Yes	No		Yes	Yes	Yes	-0.225761	0.016928			83.3333	72.1264	Over median	Low	Lowest	2
3600	1	1	1	0	0	0	0	2	0	36001	51.2691	3	Has any primary	Yes	No	No	No	No	7	0	49	343	6	6	-0.0382427	Health facility B	Yes	No	No	No	Yes	26	Yes	No	No	No	Yes	Yes	Yes	-0.225761	0.016928	8	0	80.5556	71.8391	Over median	Low	Lowest	2
3608	3	1	1	1	0	0	1	10	0	36083	51.2691	7	Has any primary	Yes	No	No	Yes	No	8	0	64	512	7	7	0.501913	Health facility A	Yes	Yes	No	No	Yes	22	Yes	Yes	No	No	Yes	Yes	Yes	0.481707	0.638206	8	0	80.5556	71.8391	Over median	Middle	2nd Lowest	3
3599	8	2	1	0	1	1	1	30	1	35998	51.2691	1e-06	Has any primary	Yes	No	No	No	Yes	6	0	36	216	5	5	-0.578398	Health facility A	Yes	No	No	No	Yes	32	Yes	No	Yes	Yes	Yes	No	No	-0.93323	-0.60435	6	0	80.5556	71.8391	Over median	Low	Lowest	1
1236	6	1	1	1	0	1	0	10	1	12366	48.7493	3	Has any primary	Yes	Yes	No	No	No	7	0	49	343	7	7	0.501913	Health facility B	Yes	No	No	No	No	22	Yes	Yes	No	No	Yes	Yes	Yes	0.481707	0.016928	1	0	80.5556	71.8391	Over median	Middle	2nd Lowest	3
1655	4	2	1	0	1	0	0	5	0	16554	49.6064	6	Has any secondary or above	Yes	No	No	Yes	Yes	9	1	81	729	8	8	1.04207	Health facility B	Yes	Yes	Yes	Yes	No	25	No	Yes	Yes	No	Yes	No	No	1.18918	1.25948	7	0	80.5556	71.8391	2	High	High	4
2005	5	2	0	0	0	0	1	20	1	20055	51.2691	3	Has any primary	Yes	Yes	No	No	Yes	5	0	25	125	5	5	-0.578398	Health facility A	Yes	No	No	No	Yes	39	Yes	Yes	Yes	No	Yes	Yes	Yes	-0.93323	-1.22563	8	0	80.5556	71.8391	Over median	Low	Lowest	1
2124	5	2	1	1	1	0	1	20	1	21245	51.6578	5	Has any primary	Yes	Yes	No	No	Yes	7	0	49	343	6	6	-0.0382427	Health facility A	Yes	No	No	Yes	Yes	30	Yes	Yes	Yes	No	Yes	No	No	-0.225761	0.016928	6	0	80.5556	71.8391	Over median	Low	Lowest	2
2003	8	2	1	1	0	0	0	2	1	20038	50.8682	3	Never attended school	Yes	Yes	No	No	No	8	0	64	512	7	7	0.501913	Health facility A	Yes	No	No	No	Yes	33	Yes	Yes	No	No	No	Yes	Yes	0.481707	0.638206	9	1	80.5556	71.8391	Over median	Middle	2nd Lowest	3
2125	6	1	1	1	0	1	0	10	0	21256	51.6578	4	Has any primary	Yes	Yes	No	No	Yes	7	0	49	343	6	6	-0.0382427	Health facility A	No	No	No	No	Yes	30	Yes	Yes	Yes		Yes	No	No	-0.225761	0.016928			83.3333	72.1264	Over median	Low	Lowest	2
1649	1	2	1	0	0	0	1	20	0	16491	49.9397	4	Has any primary	Yes	Yes	No	No	Yes	9	1	81	729	8	8	1.04207	Health facility B	No	No	No	No	Yes	25	Yes	Yes	No		Yes	No	No	1.18918	1.25948			83.3333	72.1264	2	High	High	4
1652	5	2	0	0	1	0	1	10	0	16525	49.9397	5	Has any primary	Yes	Yes	No	No	No	9	1	81	729	8	8	1.04207	Health facility B	Yes	No	No	Yes	Yes	40	Yes	Yes	No	No	Yes	No	No	1.18918	1.25948	7	0	80.5556	71.8391	2	High	High	4
1240	3	2	1	0	0	0	0	30	0	12403	49.4338	3	Has any primary	Yes	Yes	No	No	Yes	4	0	16	64	4	4	-1.11855	Health facility A	Yes	No	No	No	Yes	21	Yes	Yes	No	No	Yes	No	No	-1.6407	-1.84691	4	0	80.5556	71.8391	Over median	Low	Lowest	1
3608	4	2	0	0	0	1	0	20	0	36084	51.2691	7	Has any primary	Yes	No	No	Yes	No	8	0	64	512	7	7	0.501913	Health facility A	Yes	Yes	No	No	Yes	22	Yes	Yes	No	No	Yes	Yes	Yes	0.481707	0.638206	8	0	80.5556	71.8391	Over median	Middle	2nd Lowest	3
1240	7	2	1	1	1	0	1	10	1	12407	49.4338	3	Has any primary	Yes	Yes	No	No	Yes	4	0	16	64	4	4	-1.11855	Health facility A	Yes	No	No	No	Yes	21	Yes	Yes	No	No	Yes	No	No	-1.6407	-1.84691	4	0	80.5556	71.8391	Over median	Low	Lowest	1
3599	7	2	1	1	0	1	1	20	1	35997	51.2691	1e-06	Has any primary	Yes	No	No	No	Yes	6	0	36	216	5	5	-0.578398	Health facility A	Yes	No	No	No	Yes	32	Yes	No	Yes	Yes	Yes	No	No	-0.93323	-0.60435	6	0	80.5556	71.8391	Over median	Low	Lowest	1
1236	3	2	0	0	0	1	1	5	1	12363	48.7493	3	Has any primary	Yes	Yes	No	No	No	7	0	49	343	7	7	0.501913	Health facility B	Yes	No	No	No	No	22	Yes	Yes	No	No	Yes	Yes	Yes	0.481707	0.016928	1	0	80.5556	71.8391	Over median	Middle	2nd Lowest	3
3603	8	1	0	0	1	1	1	30	1	36038	51.2691	2	Has any primary	Yes	Yes	No	No	Yes	7	0	49	343	6	6	-0.0382427	Health facility A	Yes	No	No	No	Yes	33	No	No	No	No	No	Yes	Yes	-0.225761	0.016928	7	0	80.5556	71.8391	Over median	Low	Lowest	2
3830	7	1	0	1	1	0	0	30	0	38307	51.6578	4	Never attended school	Yes	No	No	Yes	No	8	0	64	512	7	7	0.501913	Health facility B		No	No	No	Yes	32	Yes	Yes	Yes		Yes	No	No	0.481707	0.638206					Over median	Middle	2nd Lowest	3
2005	8	2	1	0	1	1	1	30	1	20058	51.2691	3	Has any primary	Yes	Yes	No	No	Yes	5	0	25	125	5	5	-0.578398	Health facility A	Yes	No	No	No	Yes	39	Yes	Yes	Yes	No	Yes	Yes	Yes	-0.93323	-1.22563	8	0	80.5556	71.8391	Over median	Low	Lowest	1
3603	4	2	1	1	0	1	0	10	0	36034	51.2691	2	Has any primary	Yes	Yes	No	No	Yes	7	0	49	343	6	6	-0.0382427	Health facility A	Yes	No	No	No	Yes	33	No	No	No	No	No	Yes	Yes	-0.225761	0.016928	7	0	80.5556	71.8391	Over median	Low	Lowest	2
1652	7	1	0	1	1	0	0	30	1	16527	49.9397	5	Has any primary	Yes	Yes	No	No	No	9	1	81	729	8	8	1.04207	Health facility B	Yes	No	No	Yes	Yes	40	Yes	Yes	No	No	Yes	No	No	1.18918	1.25948	7	0	80.5556	71.8391	2	High	High	4
3607	8	1	0	0	0	1	1	5	0	36078	51.2691	3	Never attended school	Yes	No	No	No	No	8	0	64	512	7	7	0.501913	Health facility B	Yes	No	No	No	Yes	28	Yes	Yes	Yes	No	Yes	No	No	0.481707	0.638206	3	0	80.5556	71.8391	Over median	Middle	2nd Lowest	3
1649	8	2	0	1	0	0	0	10	0	16498	49.9397	4	Has any primary	Yes	Yes	No	No	Yes	9	1	81	729	8	8	1.04207	Health facility B	No	No	No	No	Yes	25	Yes	Yes	No		Yes	No	No	1.18918	1.25948			83.3333	72.1264	2	High	High	4
2126	7	1	1	0	0	0	1	30	0	21267	51.6578	5	Has any primary	Yes	Yes	No	Yes	No	5	0	25	125	4	4	-1.11855	Health facility A	Yes	Yes	No	Yes	Yes	22	No	No	No	No	No	No	No	-1.6407	-1.22563	2	0	80.5556	71.8391	Over median	Low	Lowest	1
2122	4	1	1	1	0	1	1	30	1	21224	51.6578	1e-06	Has any primary	Yes	No	No	No	No	4	0	16	64	4	4	-1.11855	Health facility B	Yes	No	No	No	Yes	19	Yes	No	Yes	No	Yes	No	No	-1.6407	-1.84691	6	0	80.5556	71.8391	Over median	Low	Lowest	1
2123	6	2	0	1	1	1	0	5	1	21236	51.6578	2	Never attended school	Yes	Yes	No	No	No	8	0	64	512	7	7	0.501913	Health facility B	Yes	Yes	No	No	Yes	19	Yes	No	Yes	No	No	No	No	0.481707	0.638206	9	1	80.5556	71.8391	Over median	Middle	2nd Lowest	3
3604	2	2	0	1	1	0	1	2	1	36042	51.2691	1e-06	Has any primary	Yes	No	No	No	No	7	0	49	343	7	7	0.501913	Health facility A	Yes	No	No	No	Yes	22	Yes	No	Yes	No	Yes	No	No	0.481707	0.016928	7	0	80.5556	71.8391	Over median	Middle	2nd Lowest	3
1653	7	2	0	1	1	0	1	20	1	16537	49.9397	4	Has any primary	Yes	No	No	No	No	9	1	81	729	8	8	1.04207	Health facility B	No	Yes	No	No	Yes	21	Yes	Yes	Yes		Yes	No	No	1.18918	1.25948			83.3333	72.1264	2	High	High	4
1649	2	1	1	1	1	1	1	5	1	16492	49.9397	4	Has any primary	Yes	Yes	No	No	Yes	9	1	81	729	8	8	1.04207	Health facility B	No	No	No	No	Yes	25	Yes	Yes	No		Yes	No	No	1.18918	1.25948			83.3333	72.1264	2	High	High	4
1655	2	1	1	0	0	1	0	20	0	16552	49.6064	6	Has any secondary or above	Yes	No	No	Yes	Yes	9	1	81	729	8	8	1.04207	Health facility B	Yes	Yes	Yes	Yes	No	25	No	Yes	Yes	No	Yes	No	No	1.18918	1.25948	7	0	80.5556	71.8391	2	High	High	4
3602	4	2	0	0	0	1	0	20	0	36024	51.2691	3	Has any primary	Yes	Yes	No	No	No	8	0	64	512	7	7	0.501913	Health facility A	Yes	No	No	No	Yes	23	Yes	Yes	Yes	No	Yes	Yes	Yes	0.481707	0.638206	9	1	80.5556	71.8391	Over median	Middle	2nd Lowest	3
2125	8	1	0	1	1	1	0	20	0	21258	51.6578	4	Has any primary	Yes	Yes	No	No	Yes	7	0	49	343	6	6	-0.0382427	Health facility A	No	No	No	No	Yes	30	Yes	Yes	Yes		Yes	No	No	-0.225761	0.016928			83.3333	72.1264	Over median	Low	Lowest	2
2125	1	1	1	0	1	1	1	10	1	21251	51.6578	4	Has any primary	Yes	Yes	No	No	Yes	7	0	49	343	6	6	-0.0382427	Health facility A	No	No	No	No	Yes	30	Yes	Yes	Yes		Yes	No	No	-0.225761	0.016928			83.3333	72.1264	Over median	Low	Lowest	2
2124	1	2	1	0	0	0	1	20	1	21241	51.6578	5	Has any primary	Yes	Yes	No	No	Yes	7	0	49	343	6	6	-0.0382427	Health facility A	Yes	No	No	Yes	Yes	30	Yes	Yes	Yes	No	Yes	No	No	-0.225761	0.016928	6	0	80.5556	71.8391	Over median	Low	Lowest	2
3605	2	2	0	1	1	0	1	2	0	36052	51.2691	6	Has any primary	Yes	No	No	Yes	Yes	6	0	36	216	6	6	-0.0382427	Health facility A	Yes	Yes	No	No	Yes	21	Yes	Yes	Yes	Yes	Yes	No	No	-0.225761	-0.60435	5	0	80.5556	71.8391	Over median	Low	Lowest	2
3832	7	1	0	0	0	0	0	20	0	38327	48.7493	5	Has any primary	Yes	Yes	No	No	Yes	7	0	49	343	6	6	-0.0382427	Health facility A	Yes	No	No	No	Yes	35	Yes	Yes	Yes	No	Yes	Yes	Yes	-0.225761	0.016928	5	0	80.5556	71.8391	Over median	Low	Lowest	2
3606	8	2	1	0	1	1	1	20	1	36068	51.2691	5	Has any primary	No	Yes	No	No	Yes	7	0	49	343	6	6	-0.0382427	Health facility A	Yes	No	No	No	Yes	36	No	Yes	No	No	Yes	No	No	-0.225761	0.016928	8	0	80.5556	71.8391	Over median	Low	Lowest	2
3605	7	2	1	1	0	1	1	20	0	36057	51.2691	6	Has any primary	Yes	No	No	Yes	Yes	6	0	36	216	6	6	-0.0382427	Health facility A	Yes	Yes	No	No	Yes	21	Yes	Yes	Yes	Yes	Yes	No	No	-0.225761	-0.60435	5	0	80.5556	71.8391	Over median	Low	Lowest	2
3604	2	1	1	0	0	1	0	20	0	36042	51.2691	1e-06	Has any primary	Yes	No	No	No	No	7	0	49	343	7	7	0.501913	Health facility A	Yes	No	No	No	Yes	22	Yes	No	Yes	No	Yes	No	No	0.481707	0.016928	7	0	80.5556	71.8391	Over median	Middle	2nd Lowest	3
3600	5	1	0	0	0	1	0	30	1	36005	51.2691	3	Has any primary	Yes	No	No	No	No	7	0	49	343	6	6	-0.0382427	Health facility B	Yes	No	No	No	Yes	26	Yes	No	No	No	Yes	Yes	Yes	-0.225761	0.016928	8	0	80.5556	71.8391	Over median	Low	Lowest	2
1650	1	1	1	0	1	1	1	10	0	16501	49.6064	3	Has any primary	Yes	No	No	No	Yes	8	0	64	512	7	7	0.501913	Health facility B	No	No	No	No	Yes	28	No	Yes	Yes		Yes	No	No	0.481707	0.638206			83.3333	72.1264	Over median	Middle	2nd Lowest	3
1654	5	2	1	1	1	0	1	20	0	16545	51.6578	3	Has any primary	Yes	Yes	No	Yes	Yes	7	0	49	343	6	6	-0.0382427	Health facility B	Yes	No	No	Yes	Yes	34	Yes	Yes	No	No	Yes	No	No	-0.225761	0.016928	7	0	80.5556	71.8391	Over median	Low	Lowest	2
1653	1	1	0	0	0	1	0	20	0	16531	49.9397	4	Has any primary	Yes	No	No	No	No	9	1	81	729	8	8	1.04207	Health facility B	No	Yes	No	No	Yes	21	Yes	Yes	Yes		Yes	No	No	1.18918	1.25948			83.3333	72.1264	2	High	High	4
1237	1	2	0	0	1	0	0	10	0	12371	48.7493	3	Has any primary	Yes	Yes	No	No	No	5	0	25	125	5	5	-0.578398	Health facility A	Yes	No	No	No	Yes	23	Yes	Yes	No	No	No	Yes	Yes	-0.93323	-1.22563	1	0	80.5556	71.8391	Over median	Low	Lowest	1
2003	5	2	1	0	1	1	1	10	1	20035	50.8682	3	Never attended school	Yes	Yes	No	No	No	8	0	64	512	7	7	0.501913	Health facility A	Yes	No	No	No	Yes	33	Yes	Yes	No	No	No	Yes	Yes	0.481707	0.638206	9	1	80.5556	71.8391	Over median	Middle	2nd Lowest	3
3832	2	2	0	0	1	0	1	10	0	38322	48.7493	5	Has any primary	Yes	Yes	No	No	Yes	7	0	49	343	6	6	-0.0382427	Health facility A	Yes	No	No	No	Yes	35	Yes	Yes	Yes	No	Yes	Yes	Yes	-0.225761	0.016928	5	0	80.5556	71.8391	Over median	Low	Lowest	2
3601	6	1	1	1	0	1	0	2	1	36016	51.2691	3	Has any primary	Yes	No	No	No	No	7	0	49	343	6	6	-0.0382427	Health facility B	No	No	No	No	Yes	35	Yes	Yes	No		Yes	Yes	Yes	-0.225761	0.016928			83.3333	72.1264	Over median	Low	Lowest	2
3832	1	1	0	1	0	1	1	5	1	38321	48.7493	5	Has any primary	Yes	Yes	No	No	Yes	7	0	49	343	6	6	-0.0382427	Health facility A	Yes	No	No	No	Yes	35	Yes	Yes	Yes	No	Yes	Yes	Yes	-0.225761	0.016928	5	0	80.5556	71.8391	Over median	Low	Lowest	2
3608	2	2	0	1	1	1	1	2	1	36082	51.2691	7	Has any primary	Yes	No	No	Yes	No	8	0	64	512	7	7	0.501913	Health facility A	Yes	Yes	No	No	Yes	22	Yes	Yes	No	No	Yes	Yes	Yes	0.481707	0.638206	8	0	80.5556	71.8391	Over median	Middle	2nd Lowest	3
3608	7	1	1	0	0	1	0	10	0	36087	51.2691	7	Has any primary	Yes	No	No	Yes	No	8	0	64	512	7	7	0.501913	Health facility A	Yes	Yes	No	No	Yes	22	Yes	Yes	No	No	Yes	Yes	Yes	0.481707	0.638206	8	0	80.5556	71.8391	Over median	Middle	2nd Lowest	3
1236	8	2	1	0	1	1	1	30	0	12368	48.7493	3	Has any primary	Yes	Yes	No	No	No	7	0	49	343	7	7	0.501913	Health facility B	Yes	No	No	No	No	22	Yes	Yes	No	No	Yes	Yes	Yes	0.481707	0.016928	1	0	80.5556	71.8391	Over median	Middle	2nd Lowest	3
1239	6	1	1	0	0	0	1	30	0	12396	51.6578	3	Has any primary	Yes	Yes	No	No	Yes	5	0	25	125	5	5	-0.578398	Health facility B	Yes	No	No	No	Yes	31	Yes	Yes	No	No	No	Yes	Yes	-0.93323	-1.22563	1	0	80.5556	71.8391	Over median	Low	Lowest	1
1240	8	1	0	0	1	1	1	30	1	12408	49.4338	3	Has any primary	Yes	Yes	No	No	Yes	4	0	16	64	4	4	-1.11855	Health facility A	Yes	No	No	No	Yes	21	Yes	Yes	No	No	Yes	No	No	-1.6407	-1.84691	4	0	80.5556	71.8391	Over median	Low	Lowest	1
3606	3	2	1	0	1	1	1	10	0	36063	51.2691	5	Has any primary	No	Yes	No	No	Yes	7	0	49	343	6	6	-0.0382427	Health facility A	Yes	No	No	No	Yes	36	No	Yes	No	No	Yes	No	No	-0.225761	0.016928	8	0	80.5556	71.8391	Over median	Low	Lowest	2
2124	2	2	0	0	1	0	1	10	0	21242	51.6578	5	Has any primary	Yes	Yes	No	No	Yes	7	0	49	343	6	6	-0.0382427	Health facility A	Yes	No	No	Yes	Yes	30	Yes	Yes	Yes	No	Yes	No	No	-0.225761	0.016928	6	0	80.5556	71.8391	Over median	Low	Lowest	2
1242	4	1	0	0	1	1	0	5	1	12424	49.4338	2	Has any primary	Yes	Yes	No	No	No	5	0	25	125	5	5	-0.578398	Health facility A	Yes	No	No	No	Yes	28	Yes	No	Yes	No	Yes	Yes	Yes	-0.93323	-1.22563	3	0	80.5556	71.8391	Over median	Low	Lowest	1
3605	6	1	1	1	0	1	0	10	1	36056	51.2691	6	Has any primary	Yes	No	No	Yes	Yes	6	0	36	216	6	6	-0.0382427	Health facility A	Yes	Yes	No	No	Yes	21	Yes	Yes	Yes	Yes	Yes	No	No	-0.225761	-0.60435	5	0	80.5556	71.8391	Over median	Low	Lowest	2
1649	7	2	1	1	1	0	1	10	1	16497	49.9397	4	Has any primary	Yes	Yes	No	No	Yes	9	1	81	729	8	8	1.04207	Health facility B	No	No	No	No	Yes	25	Yes	Yes	No		Yes	No	No	1.18918	1.25948			83.3333	72.1264	2	High	High	4
2127	5	1	1	1	0	1	0	2	0	21275	51.6578	2	Has any primary	No	No	No	No	No	4	0	16	64	3	3	-1.65871	Health facility A	No	Yes	No	No	Yes	20	Yes	No	Yes		Yes			-2.34817	-1.84691			83.3333	72.1264	Over median	Low	Lowest	1
3603	3	1	0	1	1	1	1	30	1	36033	51.2691	2	Has any primary	Yes	Yes	No	No	Yes	7	0	49	343	6	6	-0.0382427	Health facility A	Yes	No	No	No	Yes	33	No	No	No	No	No	Yes	Yes	-0.225761	0.016928	7	0	80.5556	71.8391	Over median	Low	Lowest	2
3600	1	2	0	0	1	0	0	10	1	36001	51.2691	3	Has any primary	Yes	No	No	No	No	7	0	49	343	6	6	-0.0382427	Health facility B	Yes	No	No	No	Yes	26	Yes	No	No	No	Yes	Yes	Yes	-0.225761	0.016928	8	0	80.5556	71.8391	Over median	Low	Lowest	2
2124	7	2	1	1	1	0	1	10	1	21247	51.6578	5	Has any primary	Yes	Yes	No	No	Yes	7	0	49	343	6	6	-0.0382427	Health facility A	Yes	No	No	Yes	Yes	30	Yes	Yes	Yes	No	Yes	No	No	-0.225761	0.016928	6	0	80.5556	71.8391	Over median	Low	Lowest	2
1238	6	1	1	1	0	1	0	2	1	12386	48.7493	3	Never attended school	Yes	Yes	No	No	No	6	0	36	216	5	5	-0.578398	Health facility A	No	No	No	No	Yes	19	Yes	Yes	Yes		Yes	Yes	Yes	-0.93323	-0.60435			83.3333	72.1264	Over median	Low	Lowest	1
3832	8	2	0	1	0	0	0	10	0	38328	48.7493	5	Has any primary	Yes	Yes	No	No	Yes	7	0	49	343	6	6	-0.0382427	Health facility A	Yes	No	No	No	Yes	35	Yes	Yes	Yes	No	Yes	Yes	Yes	-0.225761	0.016928	5	0	80.5556	71.8391	Over median	Low	Lowest	2
1238	4	1	1	1	0	1	1	30	1	12384	48.7493	3	Never attended school	Yes	Yes	No	No	No	6	0	36	216	5	5	-0.578398	Health facility A	No	No	No	No	Yes	19	Yes	Yes	Yes		Yes	Yes	Yes	-0.93323	-0.60435			83.3333	72.1264	Over median	Low	Lowest	1
1239	1	1	0	0	0	1	0	20	0	12391	51.6578	3	Has any primary	Yes	Yes	No	No	Yes	5	0	25	125	5	5	-0.578398	Health facility B	Yes	No	No	No	Yes	31	Yes	Yes	No	No	No	Yes	Yes	-0.93323	-1.22563	1	0	80.5556	71.8391	Over median	Low	Lowest	1
3600	6	1	0	0	0	0	0	2	1	36006	51.2691	3	Has any primary	Yes	No	No	No	No	7	0	49	343	6	6	-0.0382427	Health facility B	Yes	No	No	No	Yes	26	Yes	No	No	No	Yes	Yes	Yes	-0.225761	0.016928	8	0	80.5556	71.8391	Over median	Low	Lowest	2
1238	1	1	1	1	0	0	1	30	1	12381	48.7493	3	Never attended school	Yes	Yes	No	No	No	6	0	36	216	5	5	-0.578398	Health facility A	No	No	No	No	Yes	19	Yes	Yes	Yes		Yes	Yes	Yes	-0.93323	-0.60435			83.3333	72.1264	Over median	Low	Lowest	1
1649	5	2	1	1	1	0	1	20	1	16495	49.9397	4	Has any primary	Yes	Yes	No	No	Yes	9	1	81	729	8	8	1.04207	Health facility B	No	No	No	No	Yes	25	Yes	Yes	No		Yes	No	No	1.18918	1.25948			83.3333	72.1264	2	High	High	4
1236	8	1	0	1	1	1	0	20	1	12368	48.7493	3	Has any primary	Yes	Yes	No	No	No	7	0	49	343	7	7	0.501913	Health facility B	Yes	No	No	No	No	22	Yes	Yes	No	No	Yes	Yes	Yes	0.481707	0.016928	1	0	80.5556	71.8391	Over median	Middle	2nd Lowest	3
3602	3	1	1	1	0	0	1	10	1	36023	51.2691	3	Has any primary	Yes	Yes	No	No	No	8	0	64	512	7	7	0.501913	Health facility A	Yes	No	No	No	Yes	23	Yes	Yes	Yes	No	Yes	Yes	Yes	0.481707	0.638206	9	1	80.5556	71.8391	Over median	Middle	2nd Lowest	3
1236	1	2	0	1	0	0	0	30	0	12361	48.7493	3	Has any primary	Yes	Yes	No	No	No	7	0	49	343	7	7	0.501913	Health facility B	Yes	No	No	No	No	22	Yes	Yes	No	No	Yes	Yes	Yes	0.481707	0.016928	1	0	80.5556	71.8391	Over median	Middle	2nd Lowest	3
2121	2	2	0	0	0	1	1	30	1	21212	51.6578	5	Has any primary	Yes	No	No	No	No	6	0	36	216	6	6	-0.0382427	Health facility B	Yes	No	No	No	Yes	23	No	Yes	Yes	Yes	Yes	No	No	-0.225761	-0.60435	2	0	80.5556	71.8391	Over median	Low	Lowest	2
3608	5	1	0	1	0	0	0	30	0	36085	51.2691	7	Has any primary	Yes	No	No	Yes	No	8	0	64	512	7	7	0.501913	Health facility A	Yes	Yes	No	No	Yes	22	Yes	Yes	No	No	Yes	Yes	Yes	0.481707	0.638206	8	0	80.5556	71.8391	Over median	Middle	2nd Lowest	3
3830	5	2	0	0	1	0	1	10	1	38305	51.6578	4	Never attended school	Yes	No	No	Yes	No	8	0	64	512	7	7	0.501913	Health facility B		No	No	No	Yes	32	Yes	Yes	Yes		Yes	No	No	0.481707	0.638206					Over median	Middle	2nd Lowest	3
1242	2	2	0	0	0	1	1	30	0	12422	49.4338	2	Has any primary	Yes	Yes	No	No	No	5	0	25	125	5	5	-0.578398	Health facility A	Yes	No	No	No	Yes	28	Yes	No	Yes	No	Yes	Yes	Yes	-0.93323	-1.22563	3	0	80.5556	71.8391	Over median	Low	Lowest	1
1651	2	1	1	1	1	0	0	5	1	16512	49.9397	4	Has any primary	Yes	Yes	No	No	Yes	6	0	36	216	5	5	-0.578398	Health facility B	Yes	No	No	No	Yes	40	Yes	Yes	No	No	Yes	No	No	-0.93323	-0.60435	7	0	80.5556	71.8391	Over median	Low	Lowest	1
1653	2	2	0	1	1	1	1	2	1	16532	49.9397	4	Has any primary	Yes	No	No	No	No	9	1	81	729	8	8	1.04207	Health facility B	No	Yes	No	No	Yes	21	Yes	Yes	Yes		Yes	No	No	1.18918	1.25948			83.3333	72.1264	2	High	High	4
2123	8	1	0	0	1	1	0	30	1	21238	51.6578	2	Never attended school	Yes	Yes	No	No	No	8	0	64	512	7	7	0.501913	Health facility B	Yes	Yes	No	No	Yes	19	Yes	No	Yes	No	No	No	No	0.481707	0.638206	9	1	80.5556	71.8391	Over median	Middle	2nd Lowest	3
2126	3	2	1	0	1	1	1	10	1	21263	51.6578	5	Has any primary	Yes	Yes	No	Yes	No	5	0	25	125	4	4	-1.11855	Health facility A	Yes	Yes	No	Yes	Yes	22	No	No	No	No	No	No	No	-1.6407	-1.22563	2	0	80.5556	71.8391	Over median	Low	Lowest	1
1240	4	2	1	1	0	1	0	10	1	12404	49.4338	3	Has any primary	Yes	Yes	No	No	Yes	4	0	16	64	4	4	-1.11855	Health facility A	Yes	No	No	No	Yes	21	Yes	Yes	No	No	Yes	No	No	-1.6407	-1.84691	4	0	80.5556	71.8391	Over median	Low	Lowest	1
3603	3	2	1	0	0	0	0	30	0	36033	51.2691	2	Has any primary	Yes	Yes	No	No	Yes	7	0	49	343	6	6	-0.0382427	Health facility A	Yes	No	No	No	Yes	33	No	No	No	No	No	Yes	Yes	-0.225761	0.016928	7	0	80.5556	71.8391	Over median	Low	Lowest	2
3607	4	1	1	1	0	1	1	30	1	36074	51.2691	3	Never attended school	Yes	No	No	No	No	8	0	64	512	7	7	0.501913	Health facility B	Yes	No	No	No	Yes	28	Yes	Yes	Yes	No	Yes	No	No	0.481707	0.638206	3	0	80.5556	71.8391	Over median	Middle	2nd Lowest	3
1240	7	1	0	0	0	0	0	20	0	12407	49.4338	3	Has any primary	Yes	Yes	No	No	Yes	4	0	16	64	4	4	-1.11855	Health facility A	Yes	No	No	No	Yes	21	Yes	Yes	No	No	Yes	No	No	-1.6407	-1.84691	4	0	80.5556	71.8391	Over median	Low	Lowest	1
2004	6	1	1	1	1	1	1	5	1	20046	50.8682	3	Never attended school	Yes	No	No	No	Yes	6	0	36	216	6	6	-0.0382427	Health facility A	Yes	No	No	No	Yes	29	Yes	Yes	Yes	Yes	Yes	No	No	-0.225761	-0.60435	1	0	80.5556	71.8391	Over median	Low	Lowest	2
1654	2	2	0	0	1	0	1	10	0	16542	51.6578	3	Has any primary	Yes	Yes	No	Yes	Yes	7	0	49	343	6	6	-0.0382427	Health facility B	Yes	No	No	Yes	Yes	34	Yes	Yes	No	No	Yes	No	No	-0.225761	0.016928	7	0	80.5556	71.8391	Over median	Low	Lowest	2
2127	5	2	0	0	0	0	1	20	1	21275	51.6578	2	Has any primary	No	No	No	No	No	4	0	16	64	3	3	-1.65871	Health facility A	No	Yes	No	No	Yes	20	Yes	No	Yes		Yes			-2.34817	-1.84691			83.3333	72.1264	Over median	Low	Lowest	1
2128	2	2	0	1	1	0	0	20	0	21282	51.6578	3	Has any primary	Yes	Yes	No	No	No	8	0	64	512	7	7	0.501913	Health facility B	Yes	No	No	No	Yes	25	Yes	Yes	Yes	No	Yes	No	No	0.481707	0.638206	5	0	80.5556	71.8391	Over median	Middle	2nd Lowest	3
2127	6	1	1	1	0	1	0	10	0	21276	51.6578	2	Has any primary	No	No	No	No	No	4	0	16	64	3	3	-1.65871	Health facility A	No	Yes	No	No	Yes	20	Yes	No	Yes		Yes			-2.34817	-1.84691			83.3333	72.1264	Over median	Low	Lowest	1
1654	6	2	0	0	0	1	0	5	0	16546	51.6578	3	Has any primary	Yes	Yes	No	Yes	Yes	7	0	49	343	6	6	-0.0382427	Health facility B	Yes	No	No	Yes	Yes	34	Yes	Yes	No	No	Yes	No	No	-0.225761	0.016928	7	0	80.5556	71.8391	Over median	Low	Lowest	2
1655	3	2	0	0	0	1	1	5	1	16553	49.6064	6	Has any secondary or above	Yes	No	No	Yes	Yes	9	1	81	729	8	8	1.04207	Health facility B	Yes	Yes	Yes	Yes	No	25	No	Yes	Yes	No	Yes	No	No	1.18918	1.25948	7	0	80.5556	71.8391	2	High	High	4
3830	6	2	1	0	1	0	0	5	0	38306	51.6578	4	Never attended school	Yes	No	No	Yes	No	8	0	64	512	7	7	0.501913	Health facility B		No	No	No	Yes	32	Yes	Yes	Yes		Yes	No	No	0.481707	0.638206					Over median	Middle	2nd Lowest	3
1650	8	1	0	1	1	1	0	20	1	16508	49.6064	3	Has any primary	Yes	No	No	No	Yes	8	0	64	512	7	7	0.501913	Health facility B	No	No	No	No	Yes	28	No	Yes	Yes		Yes	No	No	0.481707	0.638206			83.3333	72.1264	Over median	Middle	2nd Lowest	3
2002	3	2	0	1	1	1	0	10	0	20023	50.8682	6	Never attended school	Yes	No	No	Yes	Yes	8	0	64	512	7	7	0.501913	Health facility A	Yes	Yes	No	Yes	Yes	31	No	Yes	Yes	No	No	Yes	Yes	0.481707	0.638206	8	0	80.5556	71.8391	Over median	Middle	2nd Lowest	3
1651	1	2	0	0	1	0	0	10	0	16511	49.9397	4	Has any primary	Yes	Yes	No	No	Yes	6	0	36	216	5	5	-0.578398	Health facility B	Yes	No	No	No	Yes	40	Yes	Yes	No	No	Yes	No	No	-0.93323	-0.60435	7	0	80.5556	71.8391	Over median	Low	Lowest	1
1649	3	1	0	1	1	1	1	30	1	16493	49.9397	4	Has any primary	Yes	Yes	No	No	Yes	9	1	81	729	8	8	1.04207	Health facility B	No	No	No	No	Yes	25	Yes	Yes	No		Yes	No	No	1.18918	1.25948			83.3333	72.1264	2	High	High	4
2128	3	2	0	1	1	1	0	10	1	21283	51.6578	3	Has any primary	Yes	Yes	No	No	No	8	0	64	512	7	7	0.501913	Health facility B	Yes	No	No	No	Yes	25	Yes	Yes	Yes	No	Yes	No	No	0.481707	0.638206	5	0	80.5556	71.8391	Over median	Middle	2nd Lowest	3
3600	3	1	1	1	0	0	1	20	1	36003	51.2691	3	Has any primary	Yes	No	No	No	No	7	0	49	343	6	6	-0.0382427	Health facility B	Yes	No	No	No	Yes	26	Yes	No	No	No	Yes	Yes	Yes	-0.225761	0.016928	8	0	80.5556	71.8391	Over median	Low	Lowest	2
1243	2	1	1	0	0	0	0	5	0	12432	49.4338	2	Never attended school	Yes	Yes	No	No	Yes	6	0	36	216	6	6	-0.0382427	Health facility A	Yes	No	No	Yes	Yes	30	Yes	No	No	No	Yes	Yes	Yes	-0.225761	-0.60435	7	0	80.5556	71.8391	Over median	Low	Lowest	2
1242	3	2	1	0	1	1	1	10	1	12423	49.4338	2	Has any primary	Yes	Yes	No	No	No	5	0	25	125	5	5	-0.578398	Health facility A	Yes	No	No	No	Yes	28	Yes	No	Yes	No	Yes	Yes	Yes	-0.93323	-1.22563	3	0	80.5556	71.8391	Over median	Low	Lowest	1
3603	1	1	0	1	0	1	1	5	1	36031	51.2691	2	Has any primary	Yes	Yes	No	No	Yes	7	0	49	343	6	6	-0.0382427	Health facility A	Yes	No	No	No	Yes	33	No	No	No	No	No	Yes	Yes	-0.225761	0.016928	7	0	80.5556	71.8391	Over median	Low	Lowest	2
2127	2	1	1	0	0	1	0	20	0	21272	51.6578	2	Has any primary	No	No	No	No	No	4	0	16	64	3	3	-1.65871	Health facility A	No	Yes	No	No	Yes	20	Yes	No	Yes		Yes			-2.34817	-1.84691			83.3333	72.1264	Over median	Low	Lowest	1
2002	5	1	1	1	0	1	0	2	0	20025	50.8682	6	Never attended school	Yes	No	No	Yes	Yes	8	0	64	512	7	7	0.501913	Health facility A	Yes	Yes	No	Yes	Yes	31	No	Yes	Yes	No	No	Yes	Yes	0.481707	0.638206	8	0	80.5556	71.8391	Over median	Middle	2nd Lowest	3
1655	5	2	0	0	0	0	1	20	0	16555	49.6064	6	Has any secondary or above	Yes	No	No	Yes	Yes	9	1	81	729	8	8	1.04207	Health facility B	Yes	Yes	Yes	Yes	No	25	No	Yes	Yes	No	Yes	No	No	1.18918	1.25948	7	0	80.5556	71.8391	2	High	High	4
2002	4	2	0	0	0	0	1	20	0	20024	50.8682	6	Never attended school	Yes	No	No	Yes	Yes	8	0	64	512	7	7	0.501913	Health facility A	Yes	Yes	No	Yes	Yes	31	No	Yes	Yes	No	No	Yes	Yes	0.481707	0.638206	8	0	80.5556	71.8391	Over median	Middle	2nd Lowest	3
2123	3	2	1	0	1	0	0	10	0	21233	51.6578	2	Never attended school	Yes	Yes	No	No	No	8	0	64	512	7	7	0.501913	Health facility B	Yes	Yes	No	No	Yes	19	Yes	No	Yes	No	No	No	No	0.481707	0.638206	9	1	80.5556	71.8391	Over median	Middle	2nd Lowest	3
2121	1	2	0	0	1	0	0	10	0	21211	51.6578	5	Has any primary	Yes	No	No	No	No	6	0	36	216	6	6	-0.0382427	Health facility B	Yes	No	No	No	Yes	23	No	Yes	Yes	Yes	Yes	No	No	-0.225761	-0.60435	2	0	80.5556	71.8391	Over median	Low	Lowest	2
1237	6	1	0	0	0	0	0	2	0	12376	48.7493	3	Has any primary	Yes	Yes	No	No	No	5	0	25	125	5	5	-0.578398	Health facility A	Yes	No	No	No	Yes	23	Yes	Yes	No	No	No	Yes	Yes	-0.93323	-1.22563	1	0	80.5556	71.8391	Over median	Low	Lowest	1
1651	5	1	0	0	0	1	0	30	0	16515	49.9397	4	Has any primary	Yes	Yes	No	No	Yes	6	0	36	216	5	5	-0.578398	Health facility B	Yes	No	No	No	Yes	40	Yes	Yes	No	No	Yes	No	No	-0.93323	-0.60435	7	0	80.5556	71.8391	Over median	Low	Lowest	1
1655	7	2	1	1	0	1	1	20	1	16557	49.6064	6	Has any secondary or above	Yes	No	No	Yes	Yes	9	1	81	729	8	8	1.04207	Health facility B	Yes	Yes	Yes	Yes	No	25	No	Yes	Yes	No	Yes	No	No	1.18918	1.25948	7	0	80.5556	71.8391	2	High	High	4
3601	6	2	1	0	1	0	0	5	0	36016	51.2691	3	Has any primary	Yes	No	No	No	No	7	0	49	343	6	6	-0.0382427	Health facility B	No	No	No	No	Yes	35	Yes	Yes	No		Yes	Yes	Yes	-0.225761	0.016928			83.3333	72.1264	Over median	Low	Lowest	2
3601	5	2	0	0	1	0	1	10	0	36015	51.2691	3	Has any primary	Yes	No	No	No	No	7	0	49	343	6	6	-0.0382427	Health facility B	No	No	No	No	Yes	35	Yes	Yes	No		Yes	Yes	Yes	-0.225761	0.016928			83.3333	72.1264	Over median	Low	Lowest	2
2122	3	2	0	1	1	1	0	10	1	21223	51.6578	1e-06	Has any primary	Yes	No	No	No	No	4	0	16	64	4	4	-1.11855	Health facility B	Yes	No	No	No	Yes	19	Yes	No	Yes	No	Yes	No	No	-1.6407	-1.84691	6	0	80.5556	71.8391	Over median	Low	Lowest	1
2567	7	1	1	0	0	0	1	30	0	25677	9.68198	1e-06	Has any primary	Yes	Yes	No	No	No	9	1	81	729	8	8	1.04207	Health facility B	Yes	No	No	Yes	Yes	32	No	No	Yes	No	Yes	No	No	1.18918	1.25948	9	1	81.4286	83.2	2	High	High	4
1985	3	1	0	1	1	1	1	30	1	19853	11.3254	7	Has any secondary or above	Yes	Yes	Yes	No	Yes	9	1	81	729	8	8	1.04207	Health facility B	Yes	No	Yes	Yes	No	32	No	Yes	No	Yes	Yes			1.18918	1.25948	7	0	81.4286	83.2	2	High	High	4
3711	6	2	0	1	1	1	0	5	0	37116	8.86499	2	Has any primary	Yes	Yes	No	No	Yes	3	0	9	27	3	3	-1.65871	Health facility A	Yes	Yes	No	Yes	No	20	No	No	No	Yes	No	No	No	-2.34817	-2.46819	2	0	81.4286	83.2	Over median	Low	Lowest	1
2701	4	1	0	1	0	1	1	10	0	27014	11.0645	6	Has any secondary or above	Yes	Yes	No	Yes	Yes						0	-3.27918	Health facility A	Yes	Yes	Yes	Yes	Yes	20	Yes	No	No	No	No	Yes	Yes			7	0	81.4286	83.2
2564	3	1	1	1	1	0	0	30	0	25643	9.68198	5	Has any primary	Yes	No	No	No	Yes	7	0	49	343	6	6	-0.0382427	Health facility B	Yes	No	No	Yes	No	25	Yes	Yes	Yes	No	No	Yes	Yes	-0.225761	0.016928	8	0	81.4286	83.2	Over median	Low	Lowest	2
1513	1	2	1	0	0	0	1	20	0	15131	11.3254	2	Never attended school	No	No	No	No	No	6	0	36	216	6	6	-0.0382427	Health facility A	Yes	Yes	No	No	No	19	Yes	No	Yes	No	Yes	Yes	Yes	-0.225761	-0.60435	8	0	81.4286	83.2	Over median	Low	Lowest	2
1984	3	1	0	1	1	1	1	30	1	19843	8.86499	2	Has any primary	Yes	Yes	No	No	No	7	0	49	343	6	6	-0.0382427	Health facility A	Yes	No	No	No	No	27	Yes	No	Yes	No	Yes	No	No	-0.225761	0.016928	6	0	81.4286	83.2	Over median	Low	Lowest	2
1512	8	2	1	1	0	0	0	2	1	15128	10.3149	4	Has any secondary or above	Yes	Yes	Yes	Yes	Yes	9	1	81	729	8	8	1.04207	Health facility B	Yes	No	Yes	Yes	No	31	No	Yes	No	No	Yes	Yes	Yes	1.18918	1.25948	9	1	81.4286	83.2	2	High	High	4
2373	8	1	0	0	1	1	1	30	0	23738	11.0645	4	Has any primary	Yes	No	No	No	No	9	1	81	729	8	8	1.04207	Health facility B	No	Yes	No	Yes	Yes	22	Yes	Yes	No		Yes	Yes	Yes	1.18918	1.25948			82.8571	84	2	High	High	4
2381	5	2	0	0	1	0	1	10	0	23815	10.3149	4	Never attended school	Yes	No	No	Yes	No	7	0	49	343	6	6	-0.0382427	Health facility B	Yes	No	No	Yes	No	35	Yes	Yes	Yes	No	Yes	Yes	Yes	-0.225761	0.016928	9	1	81.4286	83.2	Over median	Low	Lowest	2
1970	4	2	1	0	1	0	0	5	0	19704	9.68198	3	Never attended school	Yes	No	No	No	No	7	0	49	343	6	6	-0.0382427	Health facility A	Yes	No	No	No	No	25	Yes	Yes	Yes	No	Yes		Yes	-0.225761	0.016928	4	0	81.4286	83.2	Over median	Low	Lowest	2
1497	3	2	0	1	1	1	0	10	1	14973	9.68198	1	Has any primary	Yes	No	No	No	No	5	0	25	125	4	4	-1.11855	Health facility A	No	No	No	No	Yes	31	Yes	No	No		No	No	No	-1.6407	-1.22563			82.8571	84	Over median	Low	Lowest	1
1497	2	2	0	1	1	0	0	20	0	14972	9.68198	1	Has any primary	Yes	No	No	No	No	5	0	25	125	4	4	-1.11855	Health facility A	No	No	No	No	Yes	31	Yes	No	No		No	No	No	-1.6407	-1.22563			82.8571	84	Over median	Low	Lowest	1
1974	8	1	0	0	1	1	1	30	0	19748	11.0645	4	Has any secondary or above	No	Yes	No	No	No	7	0	49	343	7	7	0.501913	Health facility B	Yes	No	Yes	Yes	No	21	No	Yes	No	No	No	No	No	0.481707	0.016928	5	0	81.4286	83.2	Over median	Middle	2nd Lowest	3
2571	5	1	0	0	0	1	1	2	0	25715	11.0645	5	Has any primary	No	Yes	No	No	No	9	1	81	729	8	8	1.04207	Health facility A	Yes	No	No	No	Yes	22	Yes	Yes	Yes	No	Yes	Yes	Yes	1.18918	1.25948	7	0	81.4286	83.2	2	High	High	4
2564	4	1	0	1	0	1	1	10	1	25644	9.68198	5	Has any primary	Yes	No	No	No	Yes	7	0	49	343	6	6	-0.0382427	Health facility B	Yes	No	No	Yes	No	25	Yes	Yes	Yes	No	No	Yes	Yes	-0.225761	0.016928	8	0	81.4286	83.2	Over median	Low	Lowest	2
1497	8	2	1	1	1	1	0	20	1	14978	9.68198	1	Has any primary	Yes	No	No	No	No	5	0	25	125	4	4	-1.11855	Health facility A	No	No	No	No	Yes	31	Yes	No	No		No	No	No	-1.6407	-1.22563			82.8571	84	Over median	Low	Lowest	1
2696	5	1	1	1	0	1	0	2	1	26965	9.68198	5	Has any secondary or above	Yes	No	No	No	No	4	0	16	64	4	4	-1.11855	Health facility A	Yes	No	Yes	Yes	No	26	Yes	Yes	No	No	No	No	No	-1.6407	-1.84691	1	0	81.4286	83.2	Over median	Low	Lowest	1
2704	2	1	1	1	1	1	1	5	1	27042	11.0645	3	Has any primary	Yes	Yes	No	Yes	Yes	7	0	49	343	6	6	-0.0382427	Health facility A	Yes	No	No	Yes	Yes	24	No	No	No	No	Yes	No	No	-0.225761	0.016928	4	0	81.4286	83.2	Over median	Low	Lowest	2
2374	1	2	1	0	0	0	1	20	0	23741	11.0645	6	Has any primary	Yes	No	No	No	Yes	9	1	81	729	8	8	1.04207	Health facility A	Yes	No	No	Yes	Yes	36	No	Yes	No	Yes	Yes	Yes	Yes	1.18918	1.25948	7	0	81.4286	83.2	2	High	High	4
1499	7	2	1	1	1	0	1	10	1	14997	9.68198	4	Has any primary	Yes	Yes	No	Yes	Yes	8	0	64	512	7	7	0.501913	Health facility A	No	No	No	Yes	Yes	34	Yes	Yes	No		Yes	No	No	0.481707	0.638206			82.8571	84	Over median	Middle	2nd Lowest	3
1499	6	2	0	0	0	1	0	5	0	14996	9.68198	4	Has any primary	Yes	Yes	No	Yes	Yes	8	0	64	512	7	7	0.501913	Health facility A	No	No	No	Yes	Yes	34	Yes	Yes	No		Yes	No	No	0.481707	0.638206			82.8571	84	Over median	Middle	2nd Lowest	3
2697	1	1	1	0	0	0	0	2	0	26971	9.68198	3	Has any primary	Yes	Yes	No	No	No	4	0	16	64	4	4	-1.11855	Health facility B	Yes	No	No	Yes	Yes	20	Yes	Yes	No	No	No	No	No	-1.6407	-1.84691	2	0	81.4286	83.2	Over median	Low	Lowest	1
1504	3	1	1	1	0	0	1	10	1	15043	9.68198	2	Has any primary	Yes	Yes	No	No	No	9	1	81	729	8	8	1.04207	Health facility A	Yes	No	No	Yes	No	30	Yes	No	No	No	No	Yes	Yes	1.18918	1.25948	8	0	81.4286	83.2	2	High	High	4
1513	7	1	0	0	0	0	0	20	0	15137	11.3254	2	Never attended school	No	No	No	No	No	6	0	36	216	6	6	-0.0382427	Health facility A	Yes	Yes	No	No	No	19	Yes	No	Yes	No	Yes	Yes	Yes	-0.225761	-0.60435	8	0	81.4286	83.2	Over median	Low	Lowest	2
3716	2	2	0	1	1	0	0	20	1	37162	9.68198	3	Has any primary	Yes	No	No	No	Yes	5	0	25	125	5	5	-0.578398	Health facility B	Yes	No	No	No	Yes	30	Yes	Yes	No	No	No	No	No	-0.93323	-1.22563	7	0	81.4286	83.2	Over median	Low	Lowest	1
2699	2	2	0	1	1	1	1	2	1	26992	11.3254	3	Has any primary	Yes	Yes	No	No	Yes	6	0	36	216	6	6	-0.0382427	Health facility B	Yes	Yes	No	Yes	No	19	Yes	Yes	Yes	No	Yes	Yes	Yes	-0.225761	-0.60435	6	0	81.4286	83.2	Over median	Low	Lowest	2
1981	7	2	0	1	1	1	1	2	1	19817	11.0645	4	Has any primary	Yes	No	No	No	No	7	0	49	343	6	6	-0.0382427	Health facility A	Yes	No	No	No	No	24	Yes	No	Yes	Yes	Yes	No	No	-0.225761	0.016928	6	0	81.4286	83.2	Over median	Low	Lowest	2
2569	1	2	0	1	0	0	1	5	1	25691	9.68198	3	Never attended school	Yes	Yes	No	No	No	7	0	49	343	6	6	-0.0382427	Health facility A	Yes	No	No	No	Yes	35	Yes	Yes	Yes	No	Yes	Yes	Yes	-0.225761	0.016928	8	0	81.4286	83.2	Over median	Low	Lowest	2
2713	5	2	0	0	0	0	1	20	0	27135	11.3254	5	Has any primary	No	Yes	Yes	No	No	7	0	49	343	6	6	-0.0382427	Health facility B	No	Yes	No	Yes	Yes	20		Yes	No		No	Yes	Yes	-0.225761	0.016928			82.8571	84	Over median	Low	Lowest	2
2389	2	2	0	0	1	0	1	10	0	23892	10.3149	5	Has any primary	Yes	No	No	No	Yes	5	0	25	125	4	4	-1.11855	Health facility B	No	No	No	Yes	Yes	40	Yes	Yes	No		No	Yes	Yes	-1.6407	-1.22563			82.8571	84	Over median	Low	Lowest	1
3715	6	1	0	0	0	0	0	2	1	37156	9.68198	3	Never attended school	Yes	No	No	No	Yes	8	0	64	512	7	7	0.501913	Health facility A	Yes	No	No	Yes	No	25	Yes	Yes	No	Yes	Yes	No	No	0.481707	0.638206	3	0	81.4286	83.2	Over median	Middle	2nd Lowest	3
1982	1	2	0	0	1	1	1	2	1	19821	10.3149	4	Has any primary	No	No	No	No	Yes	9	1	81	729	8	8	1.04207	Health facility A	Yes	No	No	Yes	Yes	27	Yes	No	Yes	No	Yes	No	No	1.18918	1.25948	9	1	81.4286	83.2	2	High	High	4
3711	7	2	0	1	1	0	1	20	1	37117	8.86499	2	Has any primary	Yes	Yes	No	No	Yes	3	0	9	27	3	3	-1.65871	Health facility A	Yes	Yes	No	Yes	No	20	No	No	No	Yes	No	No	No	-2.34817	-2.46819	2	0	81.4286	83.2	Over median	Low	Lowest	1
2564	2	1	1	0	0	1	0	20	1	25642	9.68198	5	Has any primary	Yes	No	No	No	Yes	7	0	49	343	6	6	-0.0382427	Health facility B	Yes	No	No	Yes	No	25	Yes	Yes	Yes	No	No	Yes	Yes	-0.225761	0.016928	8	0	81.4286	83.2	Over median	Low	Lowest	2
1982	6	1	1	1	0	1	0	2	1	19826	10.3149	4	Has any primary	No	No	No	No	Yes	9	1	81	729	8	8	1.04207	Health facility A	Yes	No	No	Yes	Yes	27	Yes	No	Yes	No	Yes	No	No	1.18918	1.25948	9	1	81.4286	83.2	2	High	High	4
1511	5	1	1	1	0	1	0	2	0	15115	10.3149	3	Has any primary	Yes	No	No	No	Yes	5	0	25	125	5	5	-0.578398	Health facility B	Yes	Yes	No	Yes	Yes	19	Yes	No	Yes	No	Yes	No	No	-0.93323	-1.22563			81.4286	83.2	Over median	Low	Lowest	1
2567	5	1	0	0	0	1	0	30	0	25675	9.68198	1e-06	Has any primary	Yes	Yes	No	No	No	9	1	81	729	8	8	1.04207	Health facility B	Yes	No	No	Yes	Yes	32	No	No	Yes	No	Yes	No	No	1.18918	1.25948	9	1	81.4286	83.2	2	High	High	4
2389	8	1	0	0	1	1	1	30	1	23898	10.3149	5	Has any primary	Yes	No	No	No	Yes	5	0	25	125	4	4	-1.11855	Health facility B	No	No	No	Yes	Yes	40	Yes	Yes	No		No	Yes	Yes	-1.6407	-1.22563			82.8571	84	Over median	Low	Lowest	1
3714	7	1	0	0	1	0	0	2	0	37147	9.68198	1e-06	Has any primary	Yes	No	No	No	Yes	8	0	64	512	7	7	0.501913	Health facility B	Yes	No	No	Yes	No	27	Yes	No	No	Yes	No	No	No	0.481707	0.638206	6	0	81.4286	83.2	Over median	Middle	2nd Lowest	3
2569	3	1	1	1	0	0	1	10	1	25693	9.68198	3	Never attended school	Yes	Yes	No	No	No	7	0	49	343	6	6	-0.0382427	Health facility A	Yes	No	No	No	Yes	35	Yes	Yes	Yes	No	Yes	Yes	Yes	-0.225761	0.016928	8	0	81.4286	83.2	Over median	Low	Lowest	2
2696	7	1	0	0	1	0	0	2	1	26967	9.68198	5	Has any secondary or above	Yes	No	No	No	No	4	0	16	64	4	4	-1.11855	Health facility A	Yes	No	Yes	Yes	No	26	Yes	Yes	No	No	No	No	No	-1.6407	-1.84691	1	0	81.4286	83.2	Over median	Low	Lowest	1
2564	7	2	1	1	0	1	1	20	0	25647	9.68198	5	Has any primary	Yes	No	No	No	Yes	7	0	49	343	6	6	-0.0382427	Health facility B	Yes	No	No	Yes	No	25	Yes	Yes	Yes	No	No	Yes	Yes	-0.225761	0.016928	8	0	81.4286	83.2	Over median	Low	Lowest	2
3709	3	2	1	0	1	1	1	10	0	37093	10.3149	4	Has any secondary or above	No	Yes	No	No	No	8	0	64	512	7	7	0.501913	Health facility A	Yes	Yes	Yes	No	Yes	19	Yes	No	No	No	No	Yes	Yes	0.481707	0.638206	2	0	81.4286	83.2	Over median	Middle	2nd Lowest	3
2571	7	1	0	0	0	0	0	20	0	25717	11.0645	5	Has any primary	No	Yes	No	No	No	9	1	81	729	8	8	1.04207	Health facility A	Yes	No	No	No	Yes	22	Yes	Yes	Yes	No	Yes	Yes	Yes	1.18918	1.25948	7	0	81.4286	83.2	2	High	High	4
2704	5	1	0	0	0	1	1	2	1	27045	11.0645	3	Has any primary	Yes	Yes	No	Yes	Yes	7	0	49	343	6	6	-0.0382427	Health facility A	Yes	No	No	Yes	Yes	24	No	No	No	No	Yes	No	No	-0.225761	0.016928	4	0	81.4286	83.2	Over median	Low	Lowest	2
1971	7	1	1	0	0	0	1	30	0	19717	9.68198	1e-06	Has any primary	No	Yes	No	No	No	6	0	36	216	5	5	-0.578398	Health facility A	Yes	Yes	No	Yes	Yes	17	No	No	Yes	No	Yes			-0.93323	-0.60435	8	0	81.4286	83.2	Over median	Low	Lowest	1
1981	5	1	0	0	0	1	0	30	0	19815	11.0645	4	Has any primary	Yes	No	No	No	No	7	0	49	343	6	6	-0.0382427	Health facility A	Yes	No	No	No	No	24	Yes	No	Yes	Yes	Yes	No	No	-0.225761	0.016928	6	0	81.4286	83.2	Over median	Low	Lowest	2
3711	3	1	1	1	0	0	1	10	1	37113	8.86499	2	Has any primary	Yes	Yes	No	No	Yes	3	0	9	27	3	3	-1.65871	Health facility A	Yes	Yes	No	Yes	No	20	No	No	No	Yes	No	No	No	-2.34817	-2.46819	2	0	81.4286	83.2	Over median	Low	Lowest	1
3709	4	2	0	1	0	0	1	10	0	37094	10.3149	4	Has any secondary or above	No	Yes	No	No	No	8	0	64	512	7	7	0.501913	Health facility A	Yes	Yes	Yes	No	Yes	19	Yes	No	No	No	No	Yes	Yes	0.481707	0.638206	2	0	81.4286	83.2	Over median	Middle	2nd Lowest	3
2563	1	2	1	0	0	0	1	20	0	25631	9.68198	3	Has any primary	Yes	Yes	No	No	No	5	0	25	125	5	5	-0.578398	Health facility A	Yes	No	No	No	No	27	Yes	No	No	No	Yes	No	No	-0.93323	-1.22563	3	0	81.4286	83.2	Over median	Low	Lowest	1
2370	3	2	1	0	0	0	0	30	0	23703	9.68198	5	Has any secondary or above	Yes	Yes	No	Yes	Yes	6	0	36	216	5	5	-0.578398	Health facility A	No	No	Yes	Yes	No	30	No	Yes	No		No	Yes	Yes	-0.93323	-0.60435			82.8571	84	Over median	Low	Lowest	1
2578	5	2	1	1	1	0	1	20	1	25785	11.3254	3	Has any primary	No	No	No	No	No	4	0	16	64	4	4	-1.11855	Health facility A	Yes	No	No	No	No	22	Yes	Yes	Yes	No	Yes	No	No	-1.6407	-1.84691	7	0	81.4286	83.2	Over median	Low	Lowest	1
2713	8	2	1	0	1	1	1	30	0	27138	11.3254	5	Has any primary	No	Yes	Yes	No	No	7	0	49	343	6	6	-0.0382427	Health facility B	No	Yes	No	Yes	Yes	20		Yes	No		No	Yes	Yes	-0.225761	0.016928			82.8571	84	Over median	Low	Lowest	2
2363	6	2	1	0	1	0	0	5	1	23636	9.68198	3	Has any primary	Yes	No	Yes	No	Yes	9	1	81	729	8	8	1.04207	Health facility B	Yes	No	No	Yes	No	32	No	No	No	No	Yes	Yes	Yes	1.18918	1.25948	8	0	81.4286	83.2	2	High	High	4
1509	3	1	1	1	0	0	1	20	0	15093	8.86499	3	Has any primary	Yes	Yes	No	No	No	8	0	64	512	8	8	1.04207	Health facility B	Yes	No	No	Yes	No	23	Yes	No	Yes	No	Yes	Yes	Yes	1.18918	0.638206	7	0	81.4286	83.2	2	High	High	4
2704	6	2	0	0	0	1	0	5	0	27046	11.0645	3	Has any primary	Yes	Yes	No	Yes	Yes	7	0	49	343	6	6	-0.0382427	Health facility A	Yes	No	No	Yes	Yes	24	No	No	No	No	Yes	No	No	-0.225761	0.016928	4	0	81.4286	83.2	Over median	Low	Lowest	2
1982	7	1	0	1	1	0	0	30	0	19827	10.3149	4	Has any primary	No	No	No	No	Yes	9	1	81	729	8	8	1.04207	Health facility A	Yes	No	No	Yes	Yes	27	Yes	No	Yes	No	Yes	No	No	1.18918	1.25948	9	1	81.4286	83.2	2	High	High	4
1985	5	1	0	0	0	1	1	2	0	19855	11.3254	7	Has any secondary or above	Yes	Yes	Yes	No	Yes	9	1	81	729	8	8	1.04207	Health facility B	Yes	No	Yes	Yes	No	32	No	Yes	No	Yes	Yes			1.18918	1.25948	7	0	81.4286	83.2	2	High	High	4
2388	2	2	0	1	1	0	0	20	1	23882	10.3149	5	Has any secondary or above	Yes	No	Yes	No	No	5	0	25	125	4	4	-1.11855	Health facility A	Yes	Yes	Yes	No	Yes	20	Yes	Yes	No	No	Yes	Yes	Yes	-1.6407	-1.22563	8	0	81.4286	83.2	Over median	Low	Lowest	1
1502	5	1	1	1	0	1	0	2	0	15025	9.68198	1e-06	Never attended school	No		No	No	Yes	6	0	36	216	6	6	-0.0382427	Health facility B	Yes	No	No	No	Yes	24	Yes	No	No	No	Yes	Yes	Yes	-0.225761	-0.60435	4	0	81.4286	83.2	Over median	Low	Lowest	2
2578	4	1	0	0	1	0	0	2	0	25784	11.3254	3	Has any primary	No	No	No	No	No	4	0	16	64	4	4	-1.11855	Health facility A	Yes	No	No	No	No	22	Yes	Yes	Yes	No	Yes	No	No	-1.6407	-1.84691	7	0	81.4286	83.2	Over median	Low	Lowest	1
2576	5	1	1	1	0	1	0	2	1	25765	11.0645	6	Has any primary	Yes	Yes	No	Yes	Yes	6	0	36	216	6	6	-0.0382427	Health facility B	Yes	No	No	Yes	Yes	33	No	Yes	No	No	Yes	Yes	Yes	-0.225761	-0.60435	6	0	81.4286	83.2	Over median	Low	Lowest	2
1971	2	2	0	0	0	1	1	30	1	19712	9.68198	1e-06	Has any primary	No	Yes	No	No	No	6	0	36	216	5	5	-0.578398	Health facility A	Yes	Yes	No	Yes	Yes	17	No	No	Yes	No	Yes			-0.93323	-0.60435	8	0	81.4286	83.2	Over median	Low	Lowest	1
3724	4	1	1	1	1	1	1	2	1	37244	11.3254	1e-06	Has any primary	Yes	No	No	No	No	5	0	25	125	5	5	-0.578398	Health facility B	Yes	No	No	Yes	Yes	23	Yes	No	No	No	No	No	No	-0.93323	-1.22563	2	0	81.4286	83.2	Over median	Low	Lowest	1
1500	4	1	0	1	0	1	1	10	1	15004	9.68198	1e-06	Has any primary	Yes	Yes	No	No	Yes	7	0	49	343	6	6	-0.0382427	Health facility A	Yes	Yes	No	Yes	Yes	20	Yes	No	No	No	Yes	No	No	-0.225761	0.016928	7	0	81.4286	83.2	Over median	Low	Lowest	2
2705	3	2	1	0	1	0	0	10	1	27053	11.0645	3	Never attended school	Yes	Yes	No	No	Yes	5	0	25	125	5	5	-0.578398	Health facility B	No	No	No	No	Yes	29	Yes	Yes	No		No	No	No	-0.93323	-1.22563			82.8571	84	Over median	Low	Lowest	1
2373	7	2	1	1	1	0	1	10	0	23737	11.0645	4	Has any primary	Yes	No	No	No	No	9	1	81	729	8	8	1.04207	Health facility B	No	Yes	No	Yes	Yes	22	Yes	Yes	No		Yes	Yes	Yes	1.18918	1.25948			82.8571	84	2	High	High	4
1503	8	1	0	1	0	1	0	10	0	15038	9.68198	1	Has any primary	No	No	Yes	No	No	3	0	9	27	3	3	-1.65871	Health facility A	Yes	Yes	No	No	No	20	Yes	No	No	Yes	Yes	No	No	-2.34817	-2.46819	5	0	81.4286	83.2	Over median	Low	Lowest	1
2576	3	2	0	1	1	1	0	10	1	25763	11.0645	6	Has any primary	Yes	Yes	No	Yes	Yes	6	0	36	216	6	6	-0.0382427	Health facility B	Yes	No	No	Yes	Yes	33	No	Yes	No	No	Yes	Yes	Yes	-0.225761	-0.60435	6	0	81.4286	83.2	Over median	Low	Lowest	2
1512	3	1	1	1	0	0	1	10	1	15123	10.3149	4	Has any secondary or above	Yes	Yes	Yes	Yes	Yes	9	1	81	729	8	8	1.04207	Health facility B	Yes	No	Yes	Yes	No	31	No	Yes	No	No	Yes	Yes	Yes	1.18918	1.25948	9	1	81.4286	83.2	2	High	High	4
1971	2	1	1	1	1	0	0	5	0	19712	9.68198	1e-06	Has any primary	No	Yes	No	No	No	6	0	36	216	5	5	-0.578398	Health facility A	Yes	Yes	No	Yes	Yes	17	No	No	Yes	No	Yes			-0.93323	-0.60435	8	0	81.4286	83.2	Over median	Low	Lowest	1
2370	2	1	1	1	1	1	1	5	1	23702	9.68198	5	Has any secondary or above	Yes	Yes	No	Yes	Yes	6	0	36	216	5	5	-0.578398	Health facility A	No	No	Yes	Yes	No	30	No	Yes	No		No	Yes	Yes	-0.93323	-0.60435			82.8571	84	Over median	Low	Lowest	1
1503	7	2	0	1	1	1	1	2	0	15037	9.68198	1	Has any primary	No	No	Yes	No	No	3	0	9	27	3	3	-1.65871	Health facility A	Yes	Yes	No	No	No	20	Yes	No	No	Yes	Yes	No	No	-2.34817	-2.46819	5	0	81.4286	83.2	Over median	Low	Lowest	1
2391	1	1	0	0	0	1	0	20	0	23911	10.3149	5	Has any primary	Yes	No	No	No	No	7	0	49	343	6	6	-0.0382427	Health facility A	Yes	No	No	Yes	Yes	24	Yes	Yes	No	No	Yes	Yes	Yes	-0.225761	0.016928	9	1	81.4286	83.2	Over median	Low	Lowest	2
2369	2	2	0	0	1	0	1	10	0	23692	9.68198	1	Has any primary	Yes	No	No	No	No	9	1	81	729	8	8	1.04207	Health facility B	Yes	No	No	Yes	Yes	31	No	No	No	No	Yes	Yes	Yes	1.18918	1.25948	8	0	81.4286	83.2	2	High	High	4
3710	5	2	0	0	1	0	1	10	0	37105	11.0645	4	Has any primary	Yes	No	No	No	No	7	0	49	343	6	6	-0.0382427	Health facility A	Yes	No	No	No	No	31	Yes	No	Yes	No	Yes	Yes	Yes	-0.225761	0.016928	7	0	81.4286	83.2	Over median	Low	Lowest	2
2572	5	1	1	1	0	1	0	2	0	25725	11.0645	5	Never attended school	No	No	No	No	Yes	6	0	36	216	6	6	-0.0382427	Health facility A	Yes	Yes	No	Yes	No	23	No	Yes	Yes	No	Yes	No	No	-0.225761	-0.60435	3	0	81.4286	83.2	Over median	Low	Lowest	2
2712	7	1	0	0	0	0	0	20	0	27127	10.3149	5	Has any secondary or above	No	Yes	No	No	No	7	0	49	343	7	7	0.501913	Health facility A	Yes	Yes	Yes	Yes	Yes	17	No	Yes	Yes	No	No	Yes	Yes	0.481707	0.016928	6	0	81.4286	83.2	Over median	Middle	2nd Lowest	3
1509	8	1	0	1	0	1	0	10	1	15098	8.86499	3	Has any primary	Yes	Yes	No	No	No	8	0	64	512	8	8	1.04207	Health facility B	Yes	No	No	Yes	No	23	Yes	No	Yes	No	Yes	Yes	Yes	1.18918	0.638206	7	0	81.4286	83.2	2	High	High	4
1512	1	2	0	1	0	0	1	5	1	15121	10.3149	4	Has any secondary or above	Yes	Yes	Yes	Yes	Yes	9	1	81	729	8	8	1.04207	Health facility B	Yes	No	Yes	Yes	No	31	No	Yes	No	No	Yes	Yes	Yes	1.18918	1.25948	9	1	81.4286	83.2	2	High	High	4
1512	7	2	0	1	1	0	1	20	1	15127	10.3149	4	Has any secondary or above	Yes	Yes	Yes	Yes	Yes	9	1	81	729	8	8	1.04207	Health facility B	Yes	No	Yes	Yes	No	31	No	Yes	No	No	Yes	Yes	Yes	1.18918	1.25948	9	1	81.4286	83.2	2	High	High	4
1508	1	1	1	0	1	1	1	10	1	15081	9.68198	3	Has any primary	Yes	Yes	No	No	No	4	0	16	64	4	4	-1.11855	Health facility A	Yes	No	No	Yes	No	22	Yes	Yes	No	No	Yes	No	No	-1.6407	-1.84691	6	0	81.4286	83.2	Over median	Low	Lowest	1
2388	7	2	0	0	0	0	1	5	0	23887	10.3149	5	Has any secondary or above	Yes	No	Yes	No	No	5	0	25	125	4	4	-1.11855	Health facility A	Yes	Yes	Yes	No	Yes	20	Yes	Yes	No	No	Yes	Yes	Yes	-1.6407	-1.22563	8	0	81.4286	83.2	Over median	Low	Lowest	1
3712	7	2	1	1	1	0	1	10	1	37127	9.68198	3	Has any primary	Yes	Yes	No	No	No	6	0	36	216	6	6	-0.0382427	Health facility B	Yes	Yes	No	Yes	No	26	No	Yes	No	Yes	Yes	No	No	-0.225761	-0.60435	7	0	81.4286	83.2	Over median	Low	Lowest	2
1508	6	1	1	1	0	1	0	10	0	15086	9.68198	3	Has any primary	Yes	Yes	No	No	No	4	0	16	64	4	4	-1.11855	Health facility A	Yes	No	No	Yes	No	22	Yes	Yes	No	No	Yes	No	No	-1.6407	-1.84691	6	0	81.4286	83.2	Over median	Low	Lowest	1
1499	3	2	1	0	0	0	0	30	0	14993	9.68198	4	Has any primary	Yes	Yes	No	Yes	Yes	8	0	64	512	7	7	0.501913	Health facility A	No	No	No	Yes	Yes	34	Yes	Yes	No		Yes	No	No	0.481707	0.638206			82.8571	84	Over median	Middle	2nd Lowest	3
3709	5	2	1	1	1	0	1	20	0	37095	10.3149	4	Has any secondary or above	No	Yes	No	No	No	8	0	64	512	7	7	0.501913	Health facility A	Yes	Yes	Yes	No	Yes	19	Yes	No	No	No	No	Yes	Yes	0.481707	0.638206	2	0	81.4286	83.2	Over median	Middle	2nd Lowest	3
2563	5	1	0	0	0	1	1	2	0	25635	9.68198	3	Has any primary	Yes	Yes	No	No	No	5	0	25	125	5	5	-0.578398	Health facility A	Yes	No	No	No	No	27	Yes	No	No	No	Yes	No	No	-0.93323	-1.22563	3	0	81.4286	83.2	Over median	Low	Lowest	1
2364	5	1	0	1	0	0	0	30	1	23645	9.68198	3	Has any primary	Yes	No	No	No	No	8	0	64	512	7	7	0.501913	Health facility B	No	No	No	Yes	No	35	Yes	Yes	No		Yes	Yes	Yes	0.481707	0.638206			82.8571	84	Over median	Middle	2nd Lowest	3
2364	1	1	0	0	0	1	0	20	0	23641	9.68198	3	Has any primary	Yes	No	No	No	No	8	0	64	512	7	7	0.501913	Health facility B	No	No	No	Yes	No	35	Yes	Yes	No		Yes	Yes	Yes	0.481707	0.638206			82.8571	84	Over median	Middle	2nd Lowest	3
1504	1	1	0	0	0	1	0	20	0	15041	9.68198	2	Has any primary	Yes	Yes	No	No	No	9	1	81	729	8	8	1.04207	Health facility A	Yes	No	No	Yes	No	30	Yes	No	No	No	No	Yes	Yes	1.18918	1.25948	8	0	81.4286	83.2	2	High	High	4
3724	2	2	0	1	1	1	1	2	1	37242	11.3254	1e-06	Has any primary	Yes	No	No	No	No	5	0	25	125	5	5	-0.578398	Health facility B	Yes	No	No	Yes	Yes	23	Yes	No	No	No	No	No	No	-0.93323	-1.22563	2	0	81.4286	83.2	Over median	Low	Lowest	1
2381	6	2	1	0	1	0	0	5	1	23816	10.3149	4	Never attended school	Yes	No	No	Yes	No	7	0	49	343	6	6	-0.0382427	Health facility B	Yes	No	No	Yes	No	35	Yes	Yes	Yes	No	Yes	Yes	Yes	-0.225761	0.016928	9	1	81.4286	83.2	Over median	Low	Lowest	2
3709	7	2	0	1	1	1	1	2	1	37097	10.3149	4	Has any secondary or above	No	Yes	No	No	No	8	0	64	512	7	7	0.501913	Health facility A	Yes	Yes	Yes	No	Yes	19	Yes	No	No	No	No	Yes	Yes	0.481707	0.638206	2	0	81.4286	83.2	Over median	Middle	2nd Lowest	3
2705	5	2	1	0	1	1	1	10	0	27055	11.0645	3	Never attended school	Yes	Yes	No	No	Yes	5	0	25	125	5	5	-0.578398	Health facility B	No	No	No	No	Yes	29	Yes	Yes	No		No	No	No	-0.93323	-1.22563			82.8571	84	Over median	Low	Lowest	1
2368	1	1	0	1	0	1	1	5	1	23681	9.68198	5	Has any primary	Yes	No	No	No	Yes	7	0	49	343	6	6	-0.0382427	Health facility B	Yes	No	No	No	No	31	No	Yes	No	No	Yes	Yes	Yes	-0.225761	0.016928	7	0	81.4286	83.2	Over median	Low	Lowest	2
1498	8	2	1	1	0	0	0	2	1	14988	9.68198	1e-06	Has any primary	Yes	No	No	Yes	No	5	0	25	125	4	4	-1.11855	Health facility B	No	No	No	Yes	Yes	23	Yes	No	No		No	No	No	-1.6407	-1.22563			82.8571	84	Over median	Low	Lowest	1
2568	5	2	0	0	1	0	1	10	1	25685	9.68198	3	Has any primary	No	Yes	No	No	No	7	0	49	343	6	6	-0.0382427	Health facility A	No	No	No	No	Yes	20	Yes	Yes	Yes		Yes	No	No	-0.225761	0.016928			82.8571	84	Over median	Low	Lowest	2
2567	1	2	0	0	1	0	0	10	0	25671	9.68198	1e-06	Has any primary	Yes	Yes	No	No	No	9	1	81	729	8	8	1.04207	Health facility B	Yes	No	No	Yes	Yes	32	No	No	Yes	No	Yes	No	No	1.18918	1.25948	9	1	81.4286	83.2	2	High	High	4
1497	3	1	1	0	1	0	1	30	0	14973	9.68198	1	Has any primary	Yes	No	No	No	No	5	0	25	125	4	4	-1.11855	Health facility A	No	No	No	No	Yes	31	Yes	No	No		No	No	No	-1.6407	-1.22563			82.8571	84	Over median	Low	Lowest	1
3715	5	1	0	0	0	1	0	30	0	37155	9.68198	3	Never attended school	Yes	No	No	No	Yes	8	0	64	512	7	7	0.501913	Health facility A	Yes	No	No	Yes	No	25	Yes	Yes	No	Yes	Yes	No	No	0.481707	0.638206	3	0	81.4286	83.2	Over median	Middle	2nd Lowest	3
2391	6	1	1	0	0	0	1	30	1	23916	10.3149	5	Has any primary	Yes	No	No	No	No	7	0	49	343	6	6	-0.0382427	Health facility A	Yes	No	No	Yes	Yes	24	Yes	Yes	No	No	Yes	Yes	Yes	-0.225761	0.016928	9	1	81.4286	83.2	Over median	Low	Lowest	2
3723	1	2	1	0	0	0	1	20	0	37231	10.3149		Has any primary	Yes	Yes	No	No	Yes	7	0	49	343	7	7	0.501913	Health facility A	Yes	No	No	Yes	No	18	Yes	No	No	No	Yes	No	No	0.481707	0.016928	3	0	81.4286	83.2	Over median	Middle	2nd Lowest	3
3712	8	1	0	0	1	1	1	30	1	37128	9.68198	3	Has any primary	Yes	Yes	No	No	No	6	0	36	216	6	6	-0.0382427	Health facility B	Yes	Yes	No	Yes	No	26	No	Yes	No	Yes	Yes	No	No	-0.225761	-0.60435	7	0	81.4286	83.2	Over median	Low	Lowest	2
2564	4	2	1	0	1	0	0	5	0	25644	9.68198	5	Has any primary	Yes	No	No	No	Yes	7	0	49	343	6	6	-0.0382427	Health facility B	Yes	No	No	Yes	No	25	Yes	Yes	Yes	No	No	Yes	Yes	-0.225761	0.016928	8	0	81.4286	83.2	Over median	Low	Lowest	2
1494	8	2	1	0	1	1	1	20	1	14948	9.68198	4	Has any primary	No	No	No	No	No	5	0	25	125	5	5	-0.578398	Health facility A	No	No	No	Yes	No	28	No	No	No		Yes	No	No	-0.93323	-1.22563			82.8571	84	Over median	Low	Lowest	1
2705	6	1	1	0	0	0	1	30	0	27056	11.0645	3	Never attended school	Yes	Yes	No	No	Yes	5	0	25	125	5	5	-0.578398	Health facility B	No	No	No	No	Yes	29	Yes	Yes	No		No	No	No	-0.93323	-1.22563			82.8571	84	Over median	Low	Lowest	1
1502	8	1	0	1	1	1	0	20	1	15028	9.68198	1e-06	Never attended school	No		No	No	Yes	6	0	36	216	6	6	-0.0382427	Health facility B	Yes	No	No	No	Yes	24	Yes	No	No	No	Yes	Yes	Yes	-0.225761	-0.60435	4	0	81.4286	83.2	Over median	Low	Lowest	2
2578	6	2	0	0	0	1	0	5	0	25786	11.3254	3	Has any primary	No	No	No	No	No	4	0	16	64	4	4	-1.11855	Health facility A	Yes	No	No	No	No	22	Yes	Yes	Yes	No	Yes	No	No	-1.6407	-1.84691	7	0	81.4286	83.2	Over median	Low	Lowest	1
1498	4	2	0	0	0	1	0	20	0	14984	9.68198	1e-06	Has any primary	Yes	No	No	Yes	No	5	0	25	125	4	4	-1.11855	Health facility B	No	No	No	Yes	Yes	23	Yes	No	No		No	No	No	-1.6407	-1.22563			82.8571	84	Over median	Low	Lowest	1
2710	6	1	1	1	0	1	0	2	0	27106	11.0645	1	Has any primary	Yes	No	Yes	No	Yes	6	0	36	216	6	6	-0.0382427	Health facility B	Yes	No	No	Yes	Yes	33	Yes	No	No	No	No	No	No	-0.225761	-0.60435	3	0	81.4286	83.2	Over median	Low	Lowest	2
2373	2	1	1	1	1	1	1	5	1	23732	11.0645	4	Has any primary	Yes	No	No	No	No	9	1	81	729	8	8	1.04207	Health facility B	No	Yes	No	Yes	Yes	22	Yes	Yes	No		Yes	Yes	Yes	1.18918	1.25948			82.8571	84	2	High	High	4
1974	7	2	1	1	1	0	1	10	1	19747	11.0645	4	Has any secondary or above	No	Yes	No	No	No	7	0	49	343	7	7	0.501913	Health facility B	Yes	No	Yes	Yes	No	21	No	Yes	No	No	No	No	No	0.481707	0.016928	5	0	81.4286	83.2	Over median	Middle	2nd Lowest	3
3719	6	1	1	1	0	1	0	10	0	37196	11.0645	8	Has any primary	Yes	Yes	No	Yes	Yes	8	0	64	512	7	7	0.501913	Health facility B	Yes	No	No	Yes	Yes	43	No	Yes	Yes	No	No	No	No	0.481707	0.638206	8	0	81.4286	83.2	Over median	Middle	2nd Lowest	3
2372	8	1	0	0	1	1	0	30	1	23728	11.0645	5	Has any primary	Yes	No	No	Yes	Yes	6	0	36	216	5	5	-0.578398	Health facility B	Yes	No	No	Yes	Yes	40	Yes	Yes	No	Yes	Yes	Yes	Yes	-0.93323	-0.60435	8	0	81.4286	83.2	Over median	Low	Lowest	1
2572	8	2	1	0	1	1	1	30	1	25728	11.0645	5	Never attended school	No	No	No	No	Yes	6	0	36	216	6	6	-0.0382427	Health facility A	Yes	Yes	No	Yes	No	23	No	Yes	Yes	No	Yes	No	No	-0.225761	-0.60435	3	0	81.4286	83.2	Over median	Low	Lowest	2
2390	5	2	1	1	1	0	1	20	1	23905	11.3254	4	Has any primary	Yes	No	No	No	No	9	1	81	729	8	8	1.04207	Health facility B	No	No	No	Yes	Yes	24	No	No	No		Yes	No	No	1.18918	1.25948			82.8571	84	2	High	High	4
1509	1	2	0	0	1	0	0	10	0	15091	8.86499	3	Has any primary	Yes	Yes	No	No	No	8	0	64	512	8	8	1.04207	Health facility B	Yes	No	No	Yes	No	23	Yes	No	Yes	No	Yes	Yes	Yes	1.18918	0.638206	7	0	81.4286	83.2	2	High	High	4
2364	8	2	1	1	0	0	0	2	1	23648	9.68198	3	Has any primary	Yes	No	No	No	No	8	0	64	512	7	7	0.501913	Health facility B	No	No	No	Yes	No	35	Yes	Yes	No		Yes	Yes	Yes	0.481707	0.638206			82.8571	84	Over median	Middle	2nd Lowest	3
2714	5	2	1	1	1	0	1	20	0	27145	11.3254	1e-06	Has any primary	Yes	No	No	No	No	7	0	49	343	6	6	-0.0382427	Health facility A	Yes	No	No	No	Yes	33	Yes	No	No	No	No	No	No	-0.225761	0.016928	8	0	81.4286	83.2	Over median	Low	Lowest	2
2712	8	1	0	0	1	1	1	30	0	27128	10.3149	5	Has any secondary or above	No	Yes	No	No	No	7	0	49	343	7	7	0.501913	Health facility A	Yes	Yes	Yes	Yes	Yes	17	No	Yes	Yes	No	No	Yes	Yes	0.481707	0.016928	6	0	81.4286	83.2	Over median	Middle	2nd Lowest	3
2373	1	2	1	0	0	0	1	20	0	23731	11.0645	4	Has any primary	Yes	No	No	No	No	9	1	81	729	8	8	1.04207	Health facility B	No	Yes	No	Yes	Yes	22	Yes	Yes	No		Yes	Yes	Yes	1.18918	1.25948			82.8571	84	2	High	High	4
1494	6	2	1	1	1	1	0	5	1	14946	9.68198	4	Has any primary	No	No	No	No	No	5	0	25	125	5	5	-0.578398	Health facility A	No	No	No	Yes	No	28	No	No	No		Yes	No	No	-0.93323	-1.22563			82.8571	84	Over median	Low	Lowest	1
1981	3	2	1	0	1	1	1	10	1	19813	11.0645	4	Has any primary	Yes	No	No	No	No	7	0	49	343	6	6	-0.0382427	Health facility A	Yes	No	No	No	No	24	Yes	No	Yes	Yes	Yes	No	No	-0.225761	0.016928	6	0	81.4286	83.2	Over median	Low	Lowest	2
2699	4	1	1	1	1	1	1	2	1	26994	11.3254	3	Has any primary	Yes	Yes	No	No	Yes	6	0	36	216	6	6	-0.0382427	Health facility B	Yes	Yes	No	Yes	No	19	Yes	Yes	Yes	No	Yes	Yes	Yes	-0.225761	-0.60435	6	0	81.4286	83.2	Over median	Low	Lowest	2
2712	5	2	1	1	1	0	1	20	1	27125	10.3149	5	Has any secondary or above	No	Yes	No	No	No	7	0	49	343	7	7	0.501913	Health facility A	Yes	Yes	Yes	Yes	Yes	17	No	Yes	Yes	No	No	Yes	Yes	0.481707	0.016928	6	0	81.4286	83.2	Over median	Middle	2nd Lowest	3
3716	7	2	0	0	0	0	1	5	0	37167	9.68198	3	Has any primary	Yes	No	No	No	Yes	5	0	25	125	5	5	-0.578398	Health facility B	Yes	No	No	No	Yes	30	Yes	Yes	No	No	No	No	No	-0.93323	-1.22563	7	0	81.4286	83.2	Over median	Low	Lowest	1
1499	3	1	0	1	1	1	1	30	1	14993	9.68198	4	Has any primary	Yes	Yes	No	Yes	Yes	8	0	64	512	7	7	0.501913	Health facility A	No	No	No	Yes	Yes	34	Yes	Yes	No		Yes	No	No	0.481707	0.638206			82.8571	84	Over median	Middle	2nd Lowest	3
2576	4	1	1	1	0	1	1	30	1	25764	11.0645	6	Has any primary	Yes	Yes	No	Yes	Yes	6	0	36	216	6	6	-0.0382427	Health facility B	Yes	No	No	Yes	Yes	33	No	Yes	No	No	Yes	Yes	Yes	-0.225761	-0.60435	6	0	81.4286	83.2	Over median	Low	Lowest	2
2576	3	1	1	0	1	0	1	30	0	25763	11.0645	6	Has any primary	Yes	Yes	No	Yes	Yes	6	0	36	216	6	6	-0.0382427	Health facility B	Yes	No	No	Yes	Yes	33	No	Yes	No	No	Yes	Yes	Yes	-0.225761	-0.60435	6	0	81.4286	83.2	Over median	Low	Lowest	2
2705	1	1	0	0	0	1	0	20	0	27051	11.0645	3	Never attended school	Yes	Yes	No	No	Yes	5	0	25	125	5	5	-0.578398	Health facility B	No	No	No	No	Yes	29	Yes	Yes	No		No	No	No	-0.93323	-1.22563			82.8571	84	Over median	Low	Lowest	1
2391	4	2	0	0	0	1	0	20	0	23914	10.3149	5	Has any primary	Yes	No	No	No	No	7	0	49	343	6	6	-0.0382427	Health facility A	Yes	No	No	Yes	Yes	24	Yes	Yes	No	No	Yes	Yes	Yes	-0.225761	0.016928	9	1	81.4286	83.2	Over median	Low	Lowest	2
1979	4	1	0	0	1	0	0	2	0	19794	11.0645	4	Never attended school	Yes	No	No	No	No	6	0	36	216	6	6	-0.0382427	Health facility A	No	No	No	No	Yes	27	Yes	No	No		No	No	No	-0.225761	-0.60435			82.8571	84	Over median	Low	Lowest	2
3714	8	2	1	0	1	1	1	30	0	37148	9.68198	1e-06	Has any primary	Yes	No	No	No	Yes	8	0	64	512	7	7	0.501913	Health facility B	Yes	No	No	Yes	No	27	Yes	No	No	Yes	No	No	No	0.481707	0.638206	6	0	81.4286	83.2	Over median	Middle	2nd Lowest	3
1512	7	1	1	0	0	1	0	10	0	15127	10.3149	4	Has any secondary or above	Yes	Yes	Yes	Yes	Yes	9	1	81	729	8	8	1.04207	Health facility B	Yes	No	Yes	Yes	No	31	No	Yes	No	No	Yes	Yes	Yes	1.18918	1.25948	9	1	81.4286	83.2	2	High	High	4
1513	4	1	0	0	1	0	0	2	1	15134	11.3254	2	Never attended school	No	No	No	No	No	6	0	36	216	6	6	-0.0382427	Health facility A	Yes	Yes	No	No	No	19	Yes	No	Yes	No	Yes	Yes	Yes	-0.225761	-0.60435	8	0	81.4286	83.2	Over median	Low	Lowest	2
2567	3	2	1	0	1	1	1	10	0	25673	9.68198	1e-06	Has any primary	Yes	Yes	No	No	No	9	1	81	729	8	8	1.04207	Health facility B	Yes	No	No	Yes	Yes	32	No	No	Yes	No	Yes	No	No	1.18918	1.25948	9	1	81.4286	83.2	2	High	High	4
1979	8	2	0	1	0	0	0	10	0	19798	11.0645	4	Never attended school	Yes	No	No	No	No	6	0	36	216	6	6	-0.0382427	Health facility A	No	No	No	No	Yes	27	Yes	No	No		No	No	No	-0.225761	-0.60435			82.8571	84	Over median	Low	Lowest	2
2576	1	2	0	0	1	1	1	2	0	25761	11.0645	6	Has any primary	Yes	Yes	No	Yes	Yes	6	0	36	216	6	6	-0.0382427	Health facility B	Yes	No	No	Yes	Yes	33	No	Yes	No	No	Yes	Yes	Yes	-0.225761	-0.60435	6	0	81.4286	83.2	Over median	Low	Lowest	2
1984	7	2	1	1	1	0	1	10	1	19847	8.86499	2	Has any primary	Yes	Yes	No	No	No	7	0	49	343	6	6	-0.0382427	Health facility A	Yes	No	No	No	No	27	Yes	No	Yes	No	Yes	No	No	-0.225761	0.016928	6	0	81.4286	83.2	Over median	Low	Lowest	2
3712	4	2	1	1	0	1	0	10	1	37124	9.68198	3	Has any primary	Yes	Yes	No	No	No	6	0	36	216	6	6	-0.0382427	Health facility B	Yes	Yes	No	Yes	No	26	No	Yes	No	Yes	Yes	No	No	-0.225761	-0.60435	7	0	81.4286	83.2	Over median	Low	Lowest	2
1985	7	1	0	0	0	0	0	20	0	19857	11.3254	7	Has any secondary or above	Yes	Yes	Yes	No	Yes	9	1	81	729	8	8	1.04207	Health facility B	Yes	No	Yes	Yes	No	32	No	Yes	No	Yes	Yes			1.18918	1.25948	7	0	81.4286	83.2	2	High	High	4
1984	1	2	1	0	0	0	1	20	0	19841	8.86499	2	Has any primary	Yes	Yes	No	No	No	7	0	49	343	6	6	-0.0382427	Health facility A	Yes	No	No	No	No	27	Yes	No	Yes	No	Yes	No	No	-0.225761	0.016928	6	0	81.4286	83.2	Over median	Low	Lowest	2
3712	2	2	0	0	1	0	1	10	0	37122	9.68198	3	Has any primary	Yes	Yes	No	No	No	6	0	36	216	6	6	-0.0382427	Health facility B	Yes	Yes	No	Yes	No	26	No	Yes	No	Yes	Yes	No	No	-0.225761	-0.60435	7	0	81.4286	83.2	Over median	Low	Lowest	2
1503	8	2	1	0	1	1	1	20	1	15038	9.68198	1	Has any primary	No	No	Yes	No	No	3	0	9	27	3	3	-1.65871	Health facility A	Yes	Yes	No	No	No	20	Yes	No	No	Yes	Yes	No	No	-2.34817	-2.46819	5	0	81.4286	83.2	Over median	Low	Lowest	1
2381	8	2	1	1	1	1	0	20	0	23818	10.3149	4	Never attended school	Yes	No	No	Yes	No	7	0	49	343	6	6	-0.0382427	Health facility B	Yes	No	No	Yes	No	35	Yes	Yes	Yes	No	Yes	Yes	Yes	-0.225761	0.016928	9	1	81.4286	83.2	Over median	Low	Lowest	2
2578	7	2	1	1	1	0	1	10	1	25787	11.3254	3	Has any primary	No	No	No	No	No	4	0	16	64	4	4	-1.11855	Health facility A	Yes	No	No	No	No	22	Yes	Yes	Yes	No	Yes	No	No	-1.6407	-1.84691	7	0	81.4286	83.2	Over median	Low	Lowest	1
2381	6	1	1	1	0	1	0	2	0	23816	10.3149	4	Never attended school	Yes	No	No	Yes	No	7	0	49	343	6	6	-0.0382427	Health facility B	Yes	No	No	Yes	No	35	Yes	Yes	Yes	No	Yes	Yes	Yes	-0.225761	0.016928	9	1	81.4286	83.2	Over median	Low	Lowest	2
2697	5	1	0	0	0	1	0	30	0	26975	9.68198	3	Has any primary	Yes	Yes	No	No	No	4	0	16	64	4	4	-1.11855	Health facility B	Yes	No	No	Yes	Yes	20	Yes	Yes	No	No	No	No	No	-1.6407	-1.84691	2	0	81.4286	83.2	Over median	Low	Lowest	1
3707	6	2	0	1	1	0	1	5	1	37076	9.68198	2	Has any secondary or above	Yes	Yes	No	No	Yes	7	0	49	343	7	7	0.501913	Health facility A	Yes	Yes	Yes	No	No	19	No	No	Yes	No	Yes		No	0.481707	0.016928	7	0	81.4286	83.2	Over median	Middle	2nd Lowest	3
2381	4	2	0	0	0	0	1	20	0	23814	10.3149	4	Never attended school	Yes	No	No	Yes	No	7	0	49	343	6	6	-0.0382427	Health facility B	Yes	No	No	Yes	No	35	Yes	Yes	Yes	No	Yes	Yes	Yes	-0.225761	0.016928	9	1	81.4286	83.2	Over median	Low	Lowest	2
2389	4	1	0	0	1	0	0	2	1	23894	10.3149	5	Has any primary	Yes	No	No	No	Yes	5	0	25	125	4	4	-1.11855	Health facility B	No	No	No	Yes	Yes	40	Yes	Yes	No		No	Yes	Yes	-1.6407	-1.22563			82.8571	84	Over median	Low	Lowest	1
2374	1	1	0	1	0	1	1	5	1	23741	11.0645	6	Has any primary	Yes	No	No	No	Yes	9	1	81	729	8	8	1.04207	Health facility A	Yes	No	No	Yes	Yes	36	No	Yes	No	Yes	Yes	Yes	Yes	1.18918	1.25948	7	0	81.4286	83.2	2	High	High	4
1498	7	2	0	1	1	0	1	20	0	14987	9.68198	1e-06	Has any primary	Yes	No	No	Yes	No	5	0	25	125	4	4	-1.11855	Health facility B	No	No	No	Yes	Yes	23	Yes	No	No		No	No	No	-1.6407	-1.22563			82.8571	84	Over median	Low	Lowest	1
1508	3	1	1	1	1	0	0	30	1	15083	9.68198	3	Has any primary	Yes	Yes	No	No	No	4	0	16	64	4	4	-1.11855	Health facility A	Yes	No	No	Yes	No	22	Yes	Yes	No	No	Yes	No	No	-1.6407	-1.84691	6	0	81.4286	83.2	Over median	Low	Lowest	1
2564	7	1	0	0	1	0	0	2	1	25647	9.68198	5	Has any primary	Yes	No	No	No	Yes	7	0	49	343	6	6	-0.0382427	Health facility B	Yes	No	No	Yes	No	25	Yes	Yes	Yes	No	No	Yes	Yes	-0.225761	0.016928	8	0	81.4286	83.2	Over median	Low	Lowest	2
3707	4	1	0	1	0	1	1	10	1	37074	9.68198	2	Has any secondary or above	Yes	Yes	No	No	Yes	7	0	49	343	7	7	0.501913	Health facility A	Yes	Yes	Yes	No	No	19	No	No	Yes	No	Yes		No	0.481707	0.016928	7	0	81.4286	83.2	Over median	Middle	2nd Lowest	3
3719	7	2	1	1	0	1	1	20	1	37197	11.0645	8	Has any primary	Yes	Yes	No	Yes	Yes	8	0	64	512	7	7	0.501913	Health facility B	Yes	No	No	Yes	Yes	43	No	Yes	Yes	No	No	No	No	0.481707	0.638206	8	0	81.4286	83.2	Over median	Middle	2nd Lowest	3
3714	3	2	0	0	0	1	1	5	1	37143	9.68198	1e-06	Has any primary	Yes	No	No	No	Yes	8	0	64	512	7	7	0.501913	Health facility B	Yes	No	No	Yes	No	27	Yes	No	No	Yes	No	No	No	0.481707	0.638206	6	0	81.4286	83.2	Over median	Middle	2nd Lowest	3
3712	1	2	1	0	0	0	1	20	0	37121	9.68198	3	Has any primary	Yes	Yes	No	No	No	6	0	36	216	6	6	-0.0382427	Health facility B	Yes	Yes	No	Yes	No	26	No	Yes	No	Yes	Yes	No	No	-0.225761	-0.60435	7	0	81.4286	83.2	Over median	Low	Lowest	2
3709	3	1	1	1	0	0	1	20	1	37093	10.3149	4	Has any secondary or above	No	Yes	No	No	No	8	0	64	512	7	7	0.501913	Health facility A	Yes	Yes	Yes	No	Yes	19	Yes	No	No	No	No	Yes	Yes	0.481707	0.638206	2	0	81.4286	83.2	Over median	Middle	2nd Lowest	3
1981	1	1	1	0	0	0	0	2	0	19811	11.0645	4	Has any primary	Yes	No	No	No	No	7	0	49	343	6	6	-0.0382427	Health facility A	Yes	No	No	No	No	24	Yes	No	Yes	Yes	Yes	No	No	-0.225761	0.016928	6	0	81.4286	83.2	Over median	Low	Lowest	2
1494	2	1	1	1	1	0	0	5	0	14942	9.68198	4	Has any primary	No	No	No	No	No	5	0	25	125	5	5	-0.578398	Health facility A	No	No	No	Yes	No	28	No	No	No		Yes	No	No	-0.93323	-1.22563			82.8571	84	Over median	Low	Lowest	1
2576	6	2	1	0	1	0	0	5	0	25766	11.0645	6	Has any primary	Yes	Yes	No	Yes	Yes	6	0	36	216	6	6	-0.0382427	Health facility B	Yes	No	No	Yes	Yes	33	No	Yes	No	No	Yes	Yes	Yes	-0.225761	-0.60435	6	0	81.4286	83.2	Over median	Low	Lowest	2
1497	6	1	1	1	0	1	0	2	1	14976	9.68198	1	Has any primary	Yes	No	No	No	No	5	0	25	125	4	4	-1.11855	Health facility A	No	No	No	No	Yes	31	Yes	No	No		No	No	No	-1.6407	-1.22563			82.8571	84	Over median	Low	Lowest	1
2701	4	2	1	0	1	0	0	5	1	27014	11.0645	6	Has any secondary or above	Yes	Yes	No	Yes	Yes						0	-3.27918	Health facility A	Yes	Yes	Yes	Yes	Yes	20	Yes	No	No	No	No	Yes	Yes			7	0	81.4286	83.2
2390	5	1	0	0	0	1	0	30	0	23905	11.3254	4	Has any primary	Yes	No	No	No	No	9	1	81	729	8	8	1.04207	Health facility B	No	No	No	Yes	Yes	24	No	No	No		Yes	No	No	1.18918	1.25948			82.8571	84	2	High	High	4
3707	2	1	1	0	0	1	0	20	1	37072	9.68198	2	Has any secondary or above	Yes	Yes	No	No	Yes	7	0	49	343	7	7	0.501913	Health facility A	Yes	Yes	Yes	No	No	19	No	No	Yes	No	Yes		No	0.481707	0.016928	7	0	81.4286	83.2	Over median	Middle	2nd Lowest	3
3716	7	1	0	1	1	0	0	30	1	37167	9.68198	3	Has any primary	Yes	No	No	No	Yes	5	0	25	125	5	5	-0.578398	Health facility B	Yes	No	No	No	Yes	30	Yes	Yes	No	No	No	No	No	-0.93323	-1.22563	7	0	81.4286	83.2	Over median	Low	Lowest	1
1970	2	2	0	1	1	0	1	2	1	19702	9.68198	3	Never attended school	Yes	No	No	No	No	7	0	49	343	6	6	-0.0382427	Health facility A	Yes	No	No	No	No	25	Yes	Yes	Yes	No	Yes		Yes	-0.225761	0.016928	4	0	81.4286	83.2	Over median	Low	Lowest	2
1504	4	1	1	1	1	1	1	2	1	15044	9.68198	2	Has any primary	Yes	Yes	No	No	No	9	1	81	729	8	8	1.04207	Health facility A	Yes	No	No	Yes	No	30	Yes	No	No	No	No	Yes	Yes	1.18918	1.25948	8	0	81.4286	83.2	2	High	High	4
2571	2	1	1	1	1	1	1	5	0	25712	11.0645	5	Has any primary	No	Yes	No	No	No	9	1	81	729	8	8	1.04207	Health facility A	Yes	No	No	No	Yes	22	Yes	Yes	Yes	No	Yes	Yes	Yes	1.18918	1.25948	7	0	81.4286	83.2	2	High	High	4
3707	3	1	1	1	1	0	0	30	0	37073	9.68198	2	Has any secondary or above	Yes	Yes	No	No	Yes	7	0	49	343	7	7	0.501913	Health facility A	Yes	Yes	Yes	No	No	19	No	No	Yes	No	Yes		No	0.481707	0.016928	7	0	81.4286	83.2	Over median	Middle	2nd Lowest	3
2578	8	2	0	1	0	0	0	10	0	25788	11.3254	3	Has any primary	No	No	No	No	No	4	0	16	64	4	4	-1.11855	Health facility A	Yes	No	No	No	No	22	Yes	Yes	Yes	No	Yes	No	No	-1.6407	-1.84691	7	0	81.4286	83.2	Over median	Low	Lowest	1
3716	5	1	1	1	0	1	0	2	1	37165	9.68198	3	Has any primary	Yes	No	No	No	Yes	5	0	25	125	5	5	-0.578398	Health facility B	Yes	No	No	No	Yes	30	Yes	Yes	No	No	No	No	No	-0.93323	-1.22563	7	0	81.4286	83.2	Over median	Low	Lowest	1
2696	2	1	1	0	0	1	0	20	0	26962	9.68198	5	Has any secondary or above	Yes	No	No	No	No	4	0	16	64	4	4	-1.11855	Health facility A	Yes	No	Yes	Yes	No	26	Yes	Yes	No	No	No	No	No	-1.6407	-1.84691	1	0	81.4286	83.2	Over median	Low	Lowest	1
1970	6	1	1	1	0	1	0	10	0	19706	9.68198	3	Never attended school	Yes	No	No	No	No	7	0	49	343	6	6	-0.0382427	Health facility A	Yes	No	No	No	No	25	Yes	Yes	Yes	No	Yes		Yes	-0.225761	0.016928	4	0	81.4286	83.2	Over median	Low	Lowest	2
1500	8	1	0	1	1	1	0	20	0	15008	9.68198	1e-06	Has any primary	Yes	Yes	No	No	Yes	7	0	49	343	6	6	-0.0382427	Health facility A	Yes	Yes	No	Yes	Yes	20	Yes	No	No	No	Yes	No	No	-0.225761	0.016928	7	0	81.4286	83.2	Over median	Low	Lowest	2
2569	4	1	1	1	1	1	1	2	1	25694	9.68198	3	Never attended school	Yes	Yes	No	No	No	7	0	49	343	6	6	-0.0382427	Health facility A	Yes	No	No	No	Yes	35	Yes	Yes	Yes	No	Yes	Yes	Yes	-0.225761	0.016928	8	0	81.4286	83.2	Over median	Low	Lowest	2
2564	5	2	0	0	0	0	1	20	0	25645	9.68198	5	Has any primary	Yes	No	No	No	Yes	7	0	49	343	6	6	-0.0382427	Health facility B	Yes	No	No	Yes	No	25	Yes	Yes	Yes	No	No	Yes	Yes	-0.225761	0.016928	8	0	81.4286	83.2	Over median	Low	Lowest	2
2389	7	1	0	0	0	0	0	20	1	23897	10.3149	5	Has any primary	Yes	No	No	No	Yes	5	0	25	125	4	4	-1.11855	Health facility B	No	No	No	Yes	Yes	40	Yes	Yes	No		No	Yes	Yes	-1.6407	-1.22563			82.8571	84	Over median	Low	Lowest	1
2710	1	1	1	1	0	0	1	30	0	27101	11.0645	1	Has any primary	Yes	No	Yes	No	Yes	6	0	36	216	6	6	-0.0382427	Health facility B	Yes	No	No	Yes	Yes	33	Yes	No	No	No	No	No	No	-0.225761	-0.60435	3	0	81.4286	83.2	Over median	Low	Lowest	2
2563	6	2	0	0	0	1	0	5	0	25636	9.68198	3	Has any primary	Yes	Yes	No	No	No	5	0	25	125	5	5	-0.578398	Health facility A	Yes	No	No	No	No	27	Yes	No	No	No	Yes	No	No	-0.93323	-1.22563	3	0	81.4286	83.2	Over median	Low	Lowest	1
1985	1	1	0	1	0	1	1	5	1	19851	11.3254	7	Has any secondary or above	Yes	Yes	Yes	No	Yes	9	1	81	729	8	8	1.04207	Health facility B	Yes	No	Yes	Yes	No	32	No	Yes	No	Yes	Yes			1.18918	1.25948	7	0	81.4286	83.2	2	High	High	4
1504	6	2	0	1	1	1	0	5	0	15046	9.68198	2	Has any primary	Yes	Yes	No	No	No	9	1	81	729	8	8	1.04207	Health facility A	Yes	No	No	Yes	No	30	Yes	No	No	No	No	Yes	Yes	1.18918	1.25948	8	0	81.4286	83.2	2	High	High	4
2369	5	1	0	0	0	1	1	2	1	23695	9.68198	1	Has any primary	Yes	No	No	No	No	9	1	81	729	8	8	1.04207	Health facility B	Yes	No	No	Yes	Yes	31	No	No	No	No	Yes	Yes	Yes	1.18918	1.25948	8	0	81.4286	83.2	2	High	High	4
3714	1	1	1	0	1	1	1	10	1	37141	9.68198	1e-06	Has any primary	Yes	No	No	No	Yes	8	0	64	512	7	7	0.501913	Health facility B	Yes	No	No	Yes	No	27	Yes	No	No	Yes	No	No	No	0.481707	0.638206	6	0	81.4286	83.2	Over median	Middle	2nd Lowest	3
3724	5	2	1	0	1	1	1	10	1	37245	11.3254	1e-06	Has any primary	Yes	No	No	No	No	5	0	25	125	5	5	-0.578398	Health facility B	Yes	No	No	Yes	Yes	23	Yes	No	No	No	No	No	No	-0.93323	-1.22563	2	0	81.4286	83.2	Over median	Low	Lowest	1
1971	4	2	0	1	0	0	1	10	1	19714	9.68198	1e-06	Has any primary	No	Yes	No	No	No	6	0	36	216	5	5	-0.578398	Health facility A	Yes	Yes	No	Yes	Yes	17	No	No	Yes	No	Yes			-0.93323	-0.60435	8	0	81.4286	83.2	Over median	Low	Lowest	1
2369	5	2	1	1	1	0	1	20	0	23695	9.68198	1	Has any primary	Yes	No	No	No	No	9	1	81	729	8	8	1.04207	Health facility B	Yes	No	No	Yes	Yes	31	No	No	No	No	Yes	Yes	Yes	1.18918	1.25948	8	0	81.4286	83.2	2	High	High	4
2564	5	1	1	1	0	1	0	2	1	25645	9.68198	5	Has any primary	Yes	No	No	No	Yes	7	0	49	343	6	6	-0.0382427	Health facility B	Yes	No	No	Yes	No	25	Yes	Yes	Yes	No	No	Yes	Yes	-0.225761	0.016928	8	0	81.4286	83.2	Over median	Low	Lowest	2
3723	2	2	0	0	1	0	1	10	0	37232	10.3149		Has any primary	Yes	Yes	No	No	Yes	7	0	49	343	7	7	0.501913	Health facility A	Yes	No	No	Yes	No	18	Yes	No	No	No	Yes	No	No	0.481707	0.016928	3	0	81.4286	83.2	Over median	Middle	2nd Lowest	3
2389	1	1	0	1	0	1	1	5	1	23891	10.3149	5	Has any primary	Yes	No	No	No	Yes	5	0	25	125	4	4	-1.11855	Health facility B	No	No	No	Yes	Yes	40	Yes	Yes	No		No	Yes	Yes	-1.6407	-1.22563			82.8571	84	Over median	Low	Lowest	1
1511	4	2	0	0	0	0	1	20	0	15114	10.3149	3	Has any primary	Yes	No	No	No	Yes	5	0	25	125	5	5	-0.578398	Health facility B	Yes	Yes	No	Yes	Yes	19	Yes	No	Yes	No	Yes	No	No	-0.93323	-1.22563			81.4286	83.2	Over median	Low	Lowest	1
2368	8	2	0	1	0	0	0	10	1	23688	9.68198	5	Has any primary	Yes	No	No	No	Yes	7	0	49	343	6	6	-0.0382427	Health facility B	Yes	No	No	No	No	31	No	Yes	No	No	Yes	Yes	Yes	-0.225761	0.016928	7	0	81.4286	83.2	Over median	Low	Lowest	2
1499	1	2	1	0	0	0	1	20	0	14991	9.68198	4	Has any primary	Yes	Yes	No	Yes	Yes	8	0	64	512	7	7	0.501913	Health facility A	No	No	No	Yes	Yes	34	Yes	Yes	No		Yes	No	No	0.481707	0.638206			82.8571	84	Over median	Middle	2nd Lowest	3
2571	2	2	0	0	1	0	1	10	1	25712	11.0645	5	Has any primary	No	Yes	No	No	No	9	1	81	729	8	8	1.04207	Health facility A	Yes	No	No	No	Yes	22	Yes	Yes	Yes	No	Yes	Yes	Yes	1.18918	1.25948	7	0	81.4286	83.2	2	High	High	4
1984	4	2	1	1	0	1	0	10	1	19844	8.86499	2	Has any primary	Yes	Yes	No	No	No	7	0	49	343	6	6	-0.0382427	Health facility A	Yes	No	No	No	No	27	Yes	No	Yes	No	Yes	No	No	-0.225761	0.016928	6	0	81.4286	83.2	Over median	Low	Lowest	2
3710	2	2	0	1	1	0	0	20	1	37102	11.0645	4	Has any primary	Yes	No	No	No	No	7	0	49	343	6	6	-0.0382427	Health facility A	Yes	No	No	No	No	31	Yes	No	Yes	No	Yes	Yes	Yes	-0.225761	0.016928	7	0	81.4286	83.2	Over median	Low	Lowest	2
2714	6	2	0	0	0	1	0	5	0	27146	11.3254	1e-06	Has any primary	Yes	No	No	No	No	7	0	49	343	6	6	-0.0382427	Health facility A	Yes	No	No	No	Yes	33	Yes	No	No	No	No	No	No	-0.225761	0.016928	8	0	81.4286	83.2	Over median	Low	Lowest	2
2696	1	2	0	1	0	0	0	30	0	26961	9.68198	5	Has any secondary or above	Yes	No	No	No	No	4	0	16	64	4	4	-1.11855	Health facility A	Yes	No	Yes	Yes	No	26	Yes	Yes	No	No	No	No	No	-1.6407	-1.84691	1	0	81.4286	83.2	Over median	Low	Lowest	1
2714	7	2	1	1	1	0	1	10	1	27147	11.3254	1e-06	Has any primary	Yes	No	No	No	No	7	0	49	343	6	6	-0.0382427	Health facility A	Yes	No	No	No	Yes	33	Yes	No	No	No	No	No	No	-0.225761	0.016928	8	0	81.4286	83.2	Over median	Low	Lowest	2
1497	1	2	0	0	1	1	1	2	0	14971	9.68198	1	Has any primary	Yes	No	No	No	No	5	0	25	125	4	4	-1.11855	Health facility A	No	No	No	No	Yes	31	Yes	No	No		No	No	No	-1.6407	-1.22563			82.8571	84	Over median	Low	Lowest	1
1513	7	2	1	1	1	0	1	10	1	15137	11.3254	2	Never attended school	No	No	No	No	No	6	0	36	216	6	6	-0.0382427	Health facility A	Yes	Yes	No	No	No	19	Yes	No	Yes	No	Yes	Yes	Yes	-0.225761	-0.60435	8	0	81.4286	83.2	Over median	Low	Lowest	2
2713	1	1	1	0	1	1	1	10	1	27131	11.3254	5	Has any primary	No	Yes	Yes	No	No	7	0	49	343	6	6	-0.0382427	Health facility B	No	Yes	No	Yes	Yes	20		Yes	No		No	Yes	Yes	-0.225761	0.016928			82.8571	84	Over median	Low	Lowest	2
2564	6	2	0	1	1	0	1	5	0	25646	9.68198	5	Has any primary	Yes	No	No	No	Yes	7	0	49	343	6	6	-0.0382427	Health facility B	Yes	No	No	Yes	No	25	Yes	Yes	Yes	No	No	Yes	Yes	-0.225761	0.016928	8	0	81.4286	83.2	Over median	Low	Lowest	2
3709	5	1	0	0	0	1	0	30	1	37095	10.3149	4	Has any secondary or above	No	Yes	No	No	No	8	0	64	512	7	7	0.501913	Health facility A	Yes	Yes	Yes	No	Yes	19	Yes	No	No	No	No	Yes	Yes	0.481707	0.638206	2	0	81.4286	83.2	Over median	Middle	2nd Lowest	3
1967	1	1	0	0	0	1	0	20	0	19671	9.68198	5	Never attended school	Yes	Yes	No	No	No	9	1	81	729	8	8	1.04207	Health facility A	Yes	No	No	No	No	28	Yes	Yes	Yes	No	No			1.18918	1.25948	6	0	81.4286	83.2	2	High	High	4
3710	4	2	0	0	0	0	1	20	0	37104	11.0645	4	Has any primary	Yes	No	No	No	No	7	0	49	343	6	6	-0.0382427	Health facility A	Yes	No	No	No	No	31	Yes	No	Yes	No	Yes	Yes	Yes	-0.225761	0.016928	7	0	81.4286	83.2	Over median	Low	Lowest	2
1983	4	2	0	0	0	1	0	20	0	19834	10.3149	5	Has any primary	Yes	No	No	No	No	7	0	49	343	6	6	-0.0382427	Health facility A	Yes	No	No	No	Yes	25	No	Yes	Yes	No	No	Yes	Yes	-0.225761	0.016928	9	1	81.4286	83.2	Over median	Low	Lowest	2
3711	2	2	0	1	1	1	1	2	1	37112	8.86499	2	Has any primary	Yes	Yes	No	No	Yes	3	0	9	27	3	3	-1.65871	Health facility A	Yes	Yes	No	Yes	No	20	No	No	No	Yes	No	No	No	-2.34817	-2.46819	2	0	81.4286	83.2	Over median	Low	Lowest	1
2579	1	1	1	0	1	1	1	10	1	25791	11.3254	3	Never attended school	Yes	No	No	No	No	8	0	64	512	8	8	1.04207	Health facility A	Yes	No	No	No	No	30	Yes	Yes	Yes	No	Yes	No	No	1.18918	0.638206	4	0	81.4286	83.2	2	High	High	4
3715	4	2	0	1	0	0	1	10	1	37154	9.68198	3	Never attended school	Yes	No	No	No	Yes	8	0	64	512	7	7	0.501913	Health facility A	Yes	No	No	Yes	No	25	Yes	Yes	No	Yes	Yes	No	No	0.481707	0.638206	3	0	81.4286	83.2	Over median	Middle	2nd Lowest	3
3719	2	2	0	1	1	0	1	2	0	37192	11.0645	8	Has any primary	Yes	Yes	No	Yes	Yes	8	0	64	512	7	7	0.501913	Health facility B	Yes	No	No	Yes	Yes	43	No	Yes	Yes	No	No	No	No	0.481707	0.638206	8	0	81.4286	83.2	Over median	Middle	2nd Lowest	3
1493	5	2	0	0	0	0	1	20	0	14935	9.68198	1	Has any primary	Yes	No	No	No	No	8	0	64	512	7	7	0.501913	Health facility B	Yes	No	No	No	Yes	24	Yes	No	No	No	Yes			0.481707	0.638206	6	0	81.4286	83.2	Over median	Middle	2nd Lowest	3
2696	7	2	1	1	0	1	1	20	0	26967	9.68198	5	Has any secondary or above	Yes	No	No	No	No	4	0	16	64	4	4	-1.11855	Health facility A	Yes	No	Yes	Yes	No	26	Yes	Yes	No	No	No	No	No	-1.6407	-1.84691	1	0	81.4286	83.2	Over median	Low	Lowest	1
2699	8	2	1	1	0	0	0	2	1	26998	11.3254	3	Has any primary	Yes	Yes	No	No	Yes	6	0	36	216	6	6	-0.0382427	Health facility B	Yes	Yes	No	Yes	No	19	Yes	Yes	Yes	No	Yes	Yes	Yes	-0.225761	-0.60435	6	0	81.4286	83.2	Over median	Low	Lowest	2
3724	6	2	0	1	1	1	0	5	1	37246	11.3254	1e-06	Has any primary	Yes	No	No	No	No	5	0	25	125	5	5	-0.578398	Health facility B	Yes	No	No	Yes	Yes	23	Yes	No	No	No	No	No	No	-0.93323	-1.22563	2	0	81.4286	83.2	Over median	Low	Lowest	1
1984	8	2	0	1	0	0	0	10	0	19848	8.86499	2	Has any primary	Yes	Yes	No	No	No	7	0	49	343	6	6	-0.0382427	Health facility A	Yes	No	No	No	No	27	Yes	No	Yes	No	Yes	No	No	-0.225761	0.016928	6	0	81.4286	83.2	Over median	Low	Lowest	2
2373	2	2	0	0	1	0	1	10	0	23732	11.0645	4	Has any primary	Yes	No	No	No	No	9	1	81	729	8	8	1.04207	Health facility B	No	Yes	No	Yes	Yes	22	Yes	Yes	No		Yes	Yes	Yes	1.18918	1.25948			82.8571	84	2	High	High	4
1494	5	1	0	0	0	1	0	30	0	14945	9.68198	4	Has any primary	No	No	No	No	No	5	0	25	125	5	5	-0.578398	Health facility A	No	No	No	Yes	No	28	No	No	No		Yes	No	No	-0.93323	-1.22563			82.8571	84	Over median	Low	Lowest	1
2569	3	2	1	0	1	0	0	10	0	25693	9.68198	3	Never attended school	Yes	Yes	No	No	No	7	0	49	343	6	6	-0.0382427	Health facility A	Yes	No	No	No	Yes	35	Yes	Yes	Yes	No	Yes	Yes	Yes	-0.225761	0.016928	8	0	81.4286	83.2	Over median	Low	Lowest	2
3709	7	1	1	0	0	0	1	30	0	37097	10.3149	4	Has any secondary or above	No	Yes	No	No	No	8	0	64	512	7	7	0.501913	Health facility A	Yes	Yes	Yes	No	Yes	19	Yes	No	No	No	No	Yes	Yes	0.481707	0.638206	2	0	81.4286	83.2	Over median	Middle	2nd Lowest	3
1983	3	2	1	0	1	0	0	10	0	19833	10.3149	5	Has any primary	Yes	No	No	No	No	7	0	49	343	6	6	-0.0382427	Health facility A	Yes	No	No	No	Yes	25	No	Yes	Yes	No	No	Yes	Yes	-0.225761	0.016928	9	1	81.4286	83.2	Over median	Low	Lowest	2
2579	8	1	0	1	1	1	0	20	1	25798	11.3254	3	Never attended school	Yes	No	No	No	No	8	0	64	512	8	8	1.04207	Health facility A	Yes	No	No	No	No	30	Yes	Yes	Yes	No	Yes	No	No	1.18918	0.638206	4	0	81.4286	83.2	2	High	High	4
1497	8	1	0	0	0	1	1	5	0	14978	9.68198	1	Has any primary	Yes	No	No	No	No	5	0	25	125	4	4	-1.11855	Health facility A	No	No	No	No	Yes	31	Yes	No	No		No	No	No	-1.6407	-1.22563			82.8571	84	Over median	Low	Lowest	1
1979	6	1	1	1	1	1	1	5	1	19796	11.0645	4	Never attended school	Yes	No	No	No	No	6	0	36	216	6	6	-0.0382427	Health facility A	No	No	No	No	Yes	27	Yes	No	No		No	No	No	-0.225761	-0.60435			82.8571	84	Over median	Low	Lowest	2
1508	1	2	0	1	0	0	0	30	0	15081	9.68198	3	Has any primary	Yes	Yes	No	No	No	4	0	16	64	4	4	-1.11855	Health facility A	Yes	No	No	Yes	No	22	Yes	Yes	No	No	Yes	No	No	-1.6407	-1.84691	6	0	81.4286	83.2	Over median	Low	Lowest	1
2388	8	2	1	1	1	1	0	20	1	23888	10.3149	5	Has any secondary or above	Yes	No	Yes	No	No	5	0	25	125	4	4	-1.11855	Health facility A	Yes	Yes	Yes	No	Yes	20	Yes	Yes	No	No	Yes	Yes	Yes	-1.6407	-1.22563	8	0	81.4286	83.2	Over median	Low	Lowest	1
2699	5	2	1	0	1	1	1	10	1	26995	11.3254	3	Has any primary	Yes	Yes	No	No	Yes	6	0	36	216	6	6	-0.0382427	Health facility B	Yes	Yes	No	Yes	No	19	Yes	Yes	Yes	No	Yes	Yes	Yes	-0.225761	-0.60435	6	0	81.4286	83.2	Over median	Low	Lowest	2
2696	3	1	1	1	1	0	0	30	0	26963	9.68198	5	Has any secondary or above	Yes	No	No	No	No	4	0	16	64	4	4	-1.11855	Health facility A	Yes	No	Yes	Yes	No	26	Yes	Yes	No	No	No	No	No	-1.6407	-1.84691	1	0	81.4286	83.2	Over median	Low	Lowest	1
2368	5	2	1	1	1	0	1	20	0	23685	9.68198	5	Has any primary	Yes	No	No	No	Yes	7	0	49	343	6	6	-0.0382427	Health facility B	Yes	No	No	No	No	31	No	Yes	No	No	Yes	Yes	Yes	-0.225761	0.016928	7	0	81.4286	83.2	Over median	Low	Lowest	2
2698	5	1	1	1	0	1	0	2	1	26985	11.0645	6	Has any primary	Yes	Yes	No	No	Yes	8	0	64	512	7	7	0.501913	Health facility A	Yes	No	No	No	Yes	27		Yes	No	No	No	Yes	Yes	0.481707	0.638206	7	0	81.4286	83.2	Over median	Middle	2nd Lowest	3
2567	8	1	0	1	0	1	0	10	0	25678	9.68198	1e-06	Has any primary	Yes	Yes	No	No	No	9	1	81	729	8	8	1.04207	Health facility B	Yes	No	No	Yes	Yes	32	No	No	Yes	No	Yes	No	No	1.18918	1.25948	9	1	81.4286	83.2	2	High	High	4
2579	7	2	1	1	0	1	1	20	0	25797	11.3254	3	Never attended school	Yes	No	No	No	No	8	0	64	512	8	8	1.04207	Health facility A	Yes	No	No	No	No	30	Yes	Yes	Yes	No	Yes	No	No	1.18918	0.638206	4	0	81.4286	83.2	2	High	High	4
2390	4	1	0	0	1	1	0	5	0	23904	11.3254	4	Has any primary	Yes	No	No	No	No	9	1	81	729	8	8	1.04207	Health facility B	No	No	No	Yes	Yes	24	No	No	No		Yes	No	No	1.18918	1.25948			82.8571	84	2	High	High	4
3711	3	2	1	0	1	0	0	10	0	37113	8.86499	2	Has any primary	Yes	Yes	No	No	Yes	3	0	9	27	3	3	-1.65871	Health facility A	Yes	Yes	No	Yes	No	20	No	No	No	Yes	No	No	No	-2.34817	-2.46819	2	0	81.4286	83.2	Over median	Low	Lowest	1
2579	5	1	1	1	0	1	0	2	1	25795	11.3254	3	Never attended school	Yes	No	No	No	No	8	0	64	512	8	8	1.04207	Health facility A	Yes	No	No	No	No	30	Yes	Yes	Yes	No	Yes	No	No	1.18918	0.638206	4	0	81.4286	83.2	2	High	High	4
3715	7	2	0	1	1	1	1	2	1	37157	9.68198	3	Never attended school	Yes	No	No	No	Yes	8	0	64	512	7	7	0.501913	Health facility A	Yes	No	No	Yes	No	25	Yes	Yes	No	Yes	Yes	No	No	0.481707	0.638206	3	0	81.4286	83.2	Over median	Middle	2nd Lowest	3
1513	6	1	1	1	1	1	1	5	1	15136	11.3254	2	Never attended school	No	No	No	No	No	6	0	36	216	6	6	-0.0382427	Health facility A	Yes	Yes	No	No	No	19	Yes	No	Yes	No	Yes	Yes	Yes	-0.225761	-0.60435	8	0	81.4286	83.2	Over median	Low	Lowest	2
1984	4	1	0	0	1	0	0	2	0	19844	8.86499	2	Has any primary	Yes	Yes	No	No	No	7	0	49	343	6	6	-0.0382427	Health facility A	Yes	No	No	No	No	27	Yes	No	Yes	No	Yes	No	No	-0.225761	0.016928	6	0	81.4286	83.2	Over median	Low	Lowest	2
2579	2	2	0	1	1	0	1	2	1	25792	11.3254	3	Never attended school	Yes	No	No	No	No	8	0	64	512	8	8	1.04207	Health facility A	Yes	No	No	No	No	30	Yes	Yes	Yes	No	Yes	No	No	1.18918	0.638206	4	0	81.4286	83.2	2	High	High	4
2373	6	2	0	0	0	1	0	5	0	23736	11.0645	4	Has any primary	Yes	No	No	No	No	9	1	81	729	8	8	1.04207	Health facility B	No	Yes	No	Yes	Yes	22	Yes	Yes	No		Yes	Yes	Yes	1.18918	1.25948			82.8571	84	2	High	High	4
2699	7	2	0	1	1	0	1	20	1	26997	11.3254	3	Has any primary	Yes	Yes	No	No	Yes	6	0	36	216	6	6	-0.0382427	Health facility B	Yes	Yes	No	Yes	No	19	Yes	Yes	Yes	No	Yes	Yes	Yes	-0.225761	-0.60435	6	0	81.4286	83.2	Over median	Low	Lowest	2
2374	3	2	1	0	0	0	0	30	0	23743	11.0645	6	Has any primary	Yes	No	No	No	Yes	9	1	81	729	8	8	1.04207	Health facility A	Yes	No	No	Yes	Yes	36	No	Yes	No	Yes	Yes	Yes	Yes	1.18918	1.25948	7	0	81.4286	83.2	2	High	High	4
3711	6	1	1	0	0	0	1	30	1	37116	8.86499	2	Has any primary	Yes	Yes	No	No	Yes	3	0	9	27	3	3	-1.65871	Health facility A	Yes	Yes	No	Yes	No	20	No	No	No	Yes	No	No	No	-2.34817	-2.46819	2	0	81.4286	83.2	Over median	Low	Lowest	1
1513	5	1	0	0	0	1	1	2	1	15135	11.3254	2	Never attended school	No	No	No	No	No	6	0	36	216	6	6	-0.0382427	Health facility A	Yes	Yes	No	No	No	19	Yes	No	Yes	No	Yes	Yes	Yes	-0.225761	-0.60435	8	0	81.4286	83.2	Over median	Low	Lowest	2
2713	6	2	0	1	1	0	1	5	1	27136	11.3254	5	Has any primary	No	Yes	Yes	No	No	7	0	49	343	6	6	-0.0382427	Health facility B	No	Yes	No	Yes	Yes	20		Yes	No		No	Yes	Yes	-0.225761	0.016928			82.8571	84	Over median	Low	Lowest	2
2714	1	1	0	1	0	1	1	5	1	27141	11.3254	1e-06	Has any primary	Yes	No	No	No	No	7	0	49	343	6	6	-0.0382427	Health facility A	Yes	No	No	No	Yes	33	Yes	No	No	No	No	No	No	-0.225761	0.016928	8	0	81.4286	83.2	Over median	Low	Lowest	2
2713	4	2	1	0	1	0	0	5	0	27134	11.3254	5	Has any primary	No	Yes	Yes	No	No	7	0	49	343	6	6	-0.0382427	Health facility B	No	Yes	No	Yes	Yes	20		Yes	No		No	Yes	Yes	-0.225761	0.016928			82.8571	84	Over median	Low	Lowest	2
1500	3	1	1	1	1	0	0	30	0	15003	9.68198	1e-06	Has any primary	Yes	Yes	No	No	Yes	7	0	49	343	6	6	-0.0382427	Health facility A	Yes	Yes	No	Yes	Yes	20	Yes	No	No	No	Yes	No	No	-0.225761	0.016928	7	0	81.4286	83.2	Over median	Low	Lowest	2
3719	6	2	0	1	1	0	1	5	1	37196	11.0645	8	Has any primary	Yes	Yes	No	Yes	Yes	8	0	64	512	7	7	0.501913	Health facility B	Yes	No	No	Yes	Yes	43	No	Yes	Yes	No	No	No	No	0.481707	0.638206	8	0	81.4286	83.2	Over median	Middle	2nd Lowest	3
2713	2	1	1	0	0	1	0	20	1	27132	11.3254	5	Has any primary	No	Yes	Yes	No	No	7	0	49	343	6	6	-0.0382427	Health facility B	No	Yes	No	Yes	Yes	20		Yes	No		No	Yes	Yes	-0.225761	0.016928			82.8571	84	Over median	Low	Lowest	2
1508	5	2	0	0	0	0	1	20	1	15085	9.68198	3	Has any primary	Yes	Yes	No	No	No	4	0	16	64	4	4	-1.11855	Health facility A	Yes	No	No	Yes	No	22	Yes	Yes	No	No	Yes	No	No	-1.6407	-1.84691	6	0	81.4286	83.2	Over median	Low	Lowest	1
2579	3	1	1	1	1	0	0	30	1	25793	11.3254	3	Never attended school	Yes	No	No	No	No	8	0	64	512	8	8	1.04207	Health facility A	Yes	No	No	No	No	30	Yes	Yes	Yes	No	Yes	No	No	1.18918	0.638206	4	0	81.4286	83.2	2	High	High	4
2714	8	2	0	1	0	0	0	10	0	27148	11.3254	1e-06	Has any primary	Yes	No	No	No	No	7	0	49	343	6	6	-0.0382427	Health facility A	Yes	No	No	No	Yes	33	Yes	No	No	No	No	No	No	-0.225761	0.016928	8	0	81.4286	83.2	Over median	Low	Lowest	2
2713	7	1	0	0	1	0	0	2	0	27137	11.3254	5	Has any primary	No	Yes	Yes	No	No	7	0	49	343	6	6	-0.0382427	Health facility B	No	Yes	No	Yes	Yes	20		Yes	No		No	Yes	Yes	-0.225761	0.016928			82.8571	84	Over median	Low	Lowest	2
1513	6	2	0	0	0	1	0	5	0	15136	11.3254	2	Never attended school	No	No	No	No	No	6	0	36	216	6	6	-0.0382427	Health facility A	Yes	Yes	No	No	No	19	Yes	No	Yes	No	Yes	Yes	Yes	-0.225761	-0.60435	8	0	81.4286	83.2	Over median	Low	Lowest	2
1503	6	1	0	0	0	0	0	2	0	15036	9.68198	1	Has any primary	No	No	Yes	No	No	3	0	9	27	3	3	-1.65871	Health facility A	Yes	Yes	No	No	No	20	Yes	No	No	Yes	Yes	No	No	-2.34817	-2.46819	5	0	81.4286	83.2	Over median	Low	Lowest	1
2390	3	1	1	1	0	0	1	20	0	23903	11.3254	4	Has any primary	Yes	No	No	No	No	9	1	81	729	8	8	1.04207	Health facility B	No	No	No	Yes	Yes	24	No	No	No		Yes	No	No	1.18918	1.25948			82.8571	84	2	High	High	4
2699	8	1	0	0	1	1	0	30	0	26998	11.3254	3	Has any primary	Yes	Yes	No	No	Yes	6	0	36	216	6	6	-0.0382427	Health facility B	Yes	Yes	No	Yes	No	19	Yes	Yes	Yes	No	Yes	Yes	Yes	-0.225761	-0.60435	6	0	81.4286	83.2	Over median	Low	Lowest	2
2713	6	1	1	1	0	1	0	10	0	27136	11.3254	5	Has any primary	No	Yes	Yes	No	No	7	0	49	343	6	6	-0.0382427	Health facility B	No	Yes	No	Yes	Yes	20		Yes	No		No	Yes	Yes	-0.225761	0.016928			82.8571	84	Over median	Low	Lowest	2
1967	6	2	0	1	1	1	0	5	0	19676	9.68198	5	Never attended school	Yes	Yes	No	No	No	9	1	81	729	8	8	1.04207	Health facility A	Yes	No	No	No	No	28	Yes	Yes	Yes	No	No			1.18918	1.25948	6	0	81.4286	83.2	2	High	High	4
2364	7	1	1	0	0	1	0	10	0	23647	9.68198	3	Has any primary	Yes	No	No	No	No	8	0	64	512	7	7	0.501913	Health facility B	No	No	No	Yes	No	35	Yes	Yes	No		Yes	Yes	Yes	0.481707	0.638206			82.8571	84	Over median	Middle	2nd Lowest	3
3714	6	1	1	1	0	1	0	10	1	37146	9.68198	1e-06	Has any primary	Yes	No	No	No	Yes	8	0	64	512	7	7	0.501913	Health facility B	Yes	No	No	Yes	No	27	Yes	No	No	Yes	No	No	No	0.481707	0.638206	6	0	81.4286	83.2	Over median	Middle	2nd Lowest	3
1504	5	1	0	1	0	0	0	30	0	15045	9.68198	2	Has any primary	Yes	Yes	No	No	No	9	1	81	729	8	8	1.04207	Health facility A	Yes	No	No	Yes	No	30	Yes	No	No	No	No	Yes	Yes	1.18918	1.25948	8	0	81.4286	83.2	2	High	High	4
3711	4	1	1	1	1	1	1	2	1	37114	8.86499	2	Has any primary	Yes	Yes	No	No	Yes	3	0	9	27	3	3	-1.65871	Health facility A	Yes	Yes	No	Yes	No	20	No	No	No	Yes	No	No	No	-2.34817	-2.46819	2	0	81.4286	83.2	Over median	Low	Lowest	1
1500	2	2	0	1	1	0	1	2	1	15002	9.68198	1e-06	Has any primary	Yes	Yes	No	No	Yes	7	0	49	343	6	6	-0.0382427	Health facility A	Yes	Yes	No	Yes	Yes	20	Yes	No	No	No	Yes	No	No	-0.225761	0.016928	7	0	81.4286	83.2	Over median	Low	Lowest	2
2572	4	2	1	0	1	0	0	5	0	25724	11.0645	5	Never attended school	No	No	No	No	Yes	6	0	36	216	6	6	-0.0382427	Health facility A	Yes	Yes	No	Yes	No	23	No	Yes	Yes	No	Yes	No	No	-0.225761	-0.60435	3	0	81.4286	83.2	Over median	Low	Lowest	2
1509	2	2	0	0	0	1	1	30	1	15092	8.86499	3	Has any primary	Yes	Yes	No	No	No	8	0	64	512	8	8	1.04207	Health facility B	Yes	No	No	Yes	No	23	Yes	No	Yes	No	Yes	Yes	Yes	1.18918	0.638206	7	0	81.4286	83.2	2	High	High	4
1983	4	1	1	1	1	1	1	2	1	19834	10.3149	5	Has any primary	Yes	No	No	No	No	7	0	49	343	6	6	-0.0382427	Health facility A	Yes	No	No	No	Yes	25	No	Yes	Yes	No	No	Yes	Yes	-0.225761	0.016928	9	1	81.4286	83.2	Over median	Low	Lowest	2
2714	6	1	1	1	1	1	1	5	1	27146	11.3254	1e-06	Has any primary	Yes	No	No	No	No	7	0	49	343	6	6	-0.0382427	Health facility A	Yes	No	No	No	Yes	33	Yes	No	No	No	No	No	No	-0.225761	0.016928	8	0	81.4286	83.2	Over median	Low	Lowest	2
1979	6	2	0	0	0	1	0	5	0	19796	11.0645	4	Never attended school	Yes	No	No	No	No	6	0	36	216	6	6	-0.0382427	Health facility A	No	No	No	No	Yes	27	Yes	No	No		No	No	No	-0.225761	-0.60435			82.8571	84	Over median	Low	Lowest	2
1971	1	2	0	0	1	0	0	10	0	19711	9.68198	1e-06	Has any primary	No	Yes	No	No	No	6	0	36	216	5	5	-0.578398	Health facility A	Yes	Yes	No	Yes	Yes	17	No	No	Yes	No	Yes			-0.93323	-0.60435	8	0	81.4286	83.2	Over median	Low	Lowest	1
2713	4	1	0	1	0	1	1	10	1	27134	11.3254	5	Has any primary	No	Yes	Yes	No	No	7	0	49	343	6	6	-0.0382427	Health facility B	No	Yes	No	Yes	Yes	20		Yes	No		No	Yes	Yes	-0.225761	0.016928			82.8571	84	Over median	Low	Lowest	2
1967	5	2	1	0	1	1	1	10	1	19675	9.68198	5	Never attended school	Yes	Yes	No	No	No	9	1	81	729	8	8	1.04207	Health facility A	Yes	No	No	No	No	28	Yes	Yes	Yes	No	No			1.18918	1.25948	6	0	81.4286	83.2	2	High	High	4
1973	7	2	0	1	1	0	1	20	1	19737	11.0645	4	Has any primary	No	No	No	No	Yes	4	0	16	64	4	4	-1.11855	Health facility A	Yes	No	No	Yes	No	26	Yes	Yes	No	No	Yes	No	No	-1.6407	-1.84691	1	0	81.4286	83.2	Over median	Low	Lowest	1
3715	4	1	0	0	1	1	0	5	0	37154	9.68198	3	Never attended school	Yes	No	No	No	Yes	8	0	64	512	7	7	0.501913	Health facility A	Yes	No	No	Yes	No	25	Yes	Yes	No	Yes	Yes	No	No	0.481707	0.638206	3	0	81.4286	83.2	Over median	Middle	2nd Lowest	3
2567	2	1	1	1	1	0	0	5	1	25672	9.68198	1e-06	Has any primary	Yes	Yes	No	No	No	9	1	81	729	8	8	1.04207	Health facility B	Yes	No	No	Yes	Yes	32	No	No	Yes	No	Yes	No	No	1.18918	1.25948	9	1	81.4286	83.2	2	High	High	4
1971	1	1	1	0	0	0	0	2	1	19711	9.68198	1e-06	Has any primary	No	Yes	No	No	No	6	0	36	216	5	5	-0.578398	Health facility A	Yes	Yes	No	Yes	Yes	17	No	No	Yes	No	Yes			-0.93323	-0.60435	8	0	81.4286	83.2	Over median	Low	Lowest	1
1972	1	2	0	0	1	1	1	2	1	19721	9.68198	3	Has any primary	Yes	Yes	No	Yes	No	4	0	16	64	4	4	-1.11855	Health facility A	Yes	No	No	Yes	No	29	Yes	Yes	Yes	No	Yes	Yes	Yes	-1.6407	-1.84691	6	0	81.4286	83.2	Over median	Low	Lowest	1
1983	1	2	0	1	0	0	1	5	1	19831	10.3149	5	Has any primary	Yes	No	No	No	No	7	0	49	343	6	6	-0.0382427	Health facility A	Yes	No	No	No	Yes	25	No	Yes	Yes	No	No	Yes	Yes	-0.225761	0.016928	9	1	81.4286	83.2	Over median	Low	Lowest	2
2579	7	1	0	0	1	0	0	2	1	25797	11.3254	3	Never attended school	Yes	No	No	No	No	8	0	64	512	8	8	1.04207	Health facility A	Yes	No	No	No	No	30	Yes	Yes	Yes	No	Yes	No	No	1.18918	0.638206	4	0	81.4286	83.2	2	High	High	4
3707	1	2	0	1	0	0	0	30	0	37071	9.68198	2	Has any secondary or above	Yes	Yes	No	No	Yes	7	0	49	343	7	7	0.501913	Health facility A	Yes	Yes	Yes	No	No	19	No	No	Yes	No	Yes		No	0.481707	0.016928	7	0	81.4286	83.2	Over median	Middle	2nd Lowest	3
2370	6	1	1	1	1	1	1	5	0	23706	9.68198	5	Has any secondary or above	Yes	Yes	No	Yes	Yes	6	0	36	216	5	5	-0.578398	Health facility A	No	No	Yes	Yes	No	30	No	Yes	No		No	Yes	Yes	-0.93323	-0.60435			82.8571	84	Over median	Low	Lowest	1
1970	5	1	1	1	0	1	0	2	0	19705	9.68198	3	Never attended school	Yes	No	No	No	No	7	0	49	343	6	6	-0.0382427	Health facility A	Yes	No	No	No	No	25	Yes	Yes	Yes	No	Yes		Yes	-0.225761	0.016928	4	0	81.4286	83.2	Over median	Low	Lowest	2
1983	3	1	1	1	0	0	1	10	1	19833	10.3149	5	Has any primary	Yes	No	No	No	No	7	0	49	343	6	6	-0.0382427	Health facility A	Yes	No	No	No	Yes	25	No	Yes	Yes	No	No	Yes	Yes	-0.225761	0.016928	9	1	81.4286	83.2	Over median	Low	Lowest	2
1970	5	2	0	0	0	0	1	20	1	19705	9.68198	3	Never attended school	Yes	No	No	No	No	7	0	49	343	6	6	-0.0382427	Health facility A	Yes	No	No	No	No	25	Yes	Yes	Yes	No	Yes		Yes	-0.225761	0.016928	4	0	81.4286	83.2	Over median	Low	Lowest	2
2696	3	2	0	0	0	1	1	5	1	26963	9.68198	5	Has any secondary or above	Yes	No	No	No	No	4	0	16	64	4	4	-1.11855	Health facility A	Yes	No	Yes	Yes	No	26	Yes	Yes	No	No	No	No	No	-1.6407	-1.84691	1	0	81.4286	83.2	Over median	Low	Lowest	1
1497	5	2	0	0	1	0	1	10	0	14975	9.68198	1	Has any primary	Yes	No	No	No	No	5	0	25	125	4	4	-1.11855	Health facility A	No	No	No	No	Yes	31	Yes	No	No		No	No	No	-1.6407	-1.22563			82.8571	84	Over median	Low	Lowest	1
3710	1	2	0	0	1	1	1	2	0	37101	11.0645	4	Has any primary	Yes	No	No	No	No	7	0	49	343	6	6	-0.0382427	Health facility A	Yes	No	No	No	No	31	Yes	No	Yes	No	Yes	Yes	Yes	-0.225761	0.016928	7	0	81.4286	83.2	Over median	Low	Lowest	2
3723	8	2	0	1	0	0	0	10	0	37238	10.3149		Has any primary	Yes	Yes	No	No	Yes	7	0	49	343	7	7	0.501913	Health facility A	Yes	No	No	Yes	No	18	Yes	No	No	No	Yes	No	No	0.481707	0.016928	3	0	81.4286	83.2	Over median	Middle	2nd Lowest	3
3715	2	2	0	0	0	1	1	30	1	37152	9.68198	3	Never attended school	Yes	No	No	No	Yes	8	0	64	512	7	7	0.501913	Health facility A	Yes	No	No	Yes	No	25	Yes	Yes	No	Yes	Yes	No	No	0.481707	0.638206	3	0	81.4286	83.2	Over median	Middle	2nd Lowest	3
1500	5	2	0	0	0	0	1	20	1	15005	9.68198	1e-06	Has any primary	Yes	Yes	No	No	Yes	7	0	49	343	6	6	-0.0382427	Health facility A	Yes	Yes	No	Yes	Yes	20	Yes	No	No	No	Yes	No	No	-0.225761	0.016928	7	0	81.4286	83.2	Over median	Low	Lowest	2
3714	6	2	0	1	1	0	1	5	0	37146	9.68198	1e-06	Has any primary	Yes	No	No	No	Yes	8	0	64	512	7	7	0.501913	Health facility B	Yes	No	No	Yes	No	27	Yes	No	No	Yes	No	No	No	0.481707	0.638206	6	0	81.4286	83.2	Over median	Middle	2nd Lowest	3
1511	3	1	1	0	1	0	1	30	1	15113	10.3149	3	Has any primary	Yes	No	No	No	Yes	5	0	25	125	5	5	-0.578398	Health facility B	Yes	Yes	No	Yes	Yes	19	Yes	No	Yes	No	Yes	No	No	-0.93323	-1.22563			81.4286	83.2	Over median	Low	Lowest	1
3723	8	1	0	0	1	1	1	30	1	37238	10.3149		Has any primary	Yes	Yes	No	No	Yes	7	0	49	343	7	7	0.501913	Health facility A	Yes	No	No	Yes	No	18	Yes	No	No	No	Yes	No	No	0.481707	0.016928	3	0	81.4286	83.2	Over median	Middle	2nd Lowest	3
2572	5	2	0	0	0	0	1	20	1	25725	11.0645	5	Never attended school	No	No	No	No	Yes	6	0	36	216	6	6	-0.0382427	Health facility A	Yes	Yes	No	Yes	No	23	No	Yes	Yes	No	Yes	No	No	-0.225761	-0.60435	3	0	81.4286	83.2	Over median	Low	Lowest	2
2569	5	2	1	0	1	1	1	10	1	25695	9.68198	3	Never attended school	Yes	Yes	No	No	No	7	0	49	343	6	6	-0.0382427	Health facility A	Yes	No	No	No	Yes	35	Yes	Yes	Yes	No	Yes	Yes	Yes	-0.225761	0.016928	8	0	81.4286	83.2	Over median	Low	Lowest	2
2572	1	1	1	0	1	1	1	10	1	25721	11.0645	5	Never attended school	No	No	No	No	Yes	6	0	36	216	6	6	-0.0382427	Health facility A	Yes	Yes	No	Yes	No	23	No	Yes	Yes	No	Yes	No	No	-0.225761	-0.60435	3	0	81.4286	83.2	Over median	Low	Lowest	2
2567	4	2	0	1	0	0	1	10	1	25674	9.68198	1e-06	Has any primary	Yes	Yes	No	No	No	9	1	81	729	8	8	1.04207	Health facility B	Yes	No	No	Yes	Yes	32	No	No	Yes	No	Yes	No	No	1.18918	1.25948	9	1	81.4286	83.2	2	High	High	4
2701	1	2	0	1	0	0	0	30	0	27011	11.0645	6	Has any secondary or above	Yes	Yes	No	Yes	Yes						0	-3.27918	Health facility A	Yes	Yes	Yes	Yes	Yes	20	Yes	No	No	No	No	Yes	Yes			7	0	81.4286	83.2
2563	4	2	1	1	0	1	0	10	1	25634	9.68198	3	Has any primary	Yes	Yes	No	No	No	5	0	25	125	5	5	-0.578398	Health facility A	Yes	No	No	No	No	27	Yes	No	No	No	Yes	No	No	-0.93323	-1.22563	3	0	81.4286	83.2	Over median	Low	Lowest	1
2368	4	2	1	1	0	1	0	10	0	23684	9.68198	5	Has any primary	Yes	No	No	No	Yes	7	0	49	343	6	6	-0.0382427	Health facility B	Yes	No	No	No	No	31	No	Yes	No	No	Yes	Yes	Yes	-0.225761	0.016928	7	0	81.4286	83.2	Over median	Low	Lowest	2
1971	4	1	0	0	1	1	0	5	0	19714	9.68198	1e-06	Has any primary	No	Yes	No	No	No	6	0	36	216	5	5	-0.578398	Health facility A	Yes	Yes	No	Yes	Yes	17	No	No	Yes	No	Yes			-0.93323	-0.60435	8	0	81.4286	83.2	Over median	Low	Lowest	1
1973	7	1	1	0	0	1	0	10	0	19737	11.0645	4	Has any primary	No	No	No	No	Yes	4	0	16	64	4	4	-1.11855	Health facility A	Yes	No	No	Yes	No	26	Yes	Yes	No	No	Yes	No	No	-1.6407	-1.84691	1	0	81.4286	83.2	Over median	Low	Lowest	1
2697	6	1	0	0	0	0	0	2	0	26976	9.68198	3	Has any primary	Yes	Yes	No	No	No	4	0	16	64	4	4	-1.11855	Health facility B	Yes	No	No	Yes	Yes	20	Yes	Yes	No	No	No	No	No	-1.6407	-1.84691	2	0	81.4286	83.2	Over median	Low	Lowest	1
2710	5	2	0	0	1	0	1	10	0	27105	11.0645	1	Has any primary	Yes	No	Yes	No	Yes	6	0	36	216	6	6	-0.0382427	Health facility B	Yes	No	No	Yes	Yes	33	Yes	No	No	No	No	No	No	-0.225761	-0.60435	3	0	81.4286	83.2	Over median	Low	Lowest	2
2571	7	2	1	1	1	0	1	10	1	25717	11.0645	5	Has any primary	No	Yes	No	No	No	9	1	81	729	8	8	1.04207	Health facility A	Yes	No	No	No	Yes	22	Yes	Yes	Yes	No	Yes	Yes	Yes	1.18918	1.25948	7	0	81.4286	83.2	2	High	High	4
2389	1	2	1	0	0	0	1	20	0	23891	10.3149	5	Has any primary	Yes	No	No	No	Yes	5	0	25	125	4	4	-1.11855	Health facility B	No	No	No	Yes	Yes	40	Yes	Yes	No		No	Yes	Yes	-1.6407	-1.22563			82.8571	84	Over median	Low	Lowest	1
2576	5	2	0	0	1	0	1	10	0	25765	11.0645	6	Has any primary	Yes	Yes	No	Yes	Yes	6	0	36	216	6	6	-0.0382427	Health facility B	Yes	No	No	Yes	Yes	33	No	Yes	No	No	Yes	Yes	Yes	-0.225761	-0.60435	6	0	81.4286	83.2	Over median	Low	Lowest	2
2578	7	1	0	0	0	0	0	20	0	25787	11.3254	3	Has any primary	No	No	No	No	No	4	0	16	64	4	4	-1.11855	Health facility A	Yes	No	No	No	No	22	Yes	Yes	Yes	No	Yes	No	No	-1.6407	-1.84691	7	0	81.4286	83.2	Over median	Low	Lowest	1
1498	2	2	0	1	1	1	1	2	1	14982	9.68198	1e-06	Has any primary	Yes	No	No	Yes	No	5	0	25	125	4	4	-1.11855	Health facility B	No	No	No	Yes	Yes	23	Yes	No	No		No	No	No	-1.6407	-1.22563			82.8571	84	Over median	Low	Lowest	1
2567	2	2	0	0	0	1	1	30	0	25672	9.68198	1e-06	Has any primary	Yes	Yes	No	No	No	9	1	81	729	8	8	1.04207	Health facility B	Yes	No	No	Yes	Yes	32	No	No	Yes	No	Yes	No	No	1.18918	1.25948	9	1	81.4286	83.2	2	High	High	4
2370	4	2	1	1	0	1	0	10	0	23704	9.68198	5	Has any secondary or above	Yes	Yes	No	Yes	Yes	6	0	36	216	5	5	-0.578398	Health facility A	No	No	Yes	Yes	No	30	No	Yes	No		No	Yes	Yes	-0.93323	-0.60435			82.8571	84	Over median	Low	Lowest	1
2388	1	1	1	1	0	0	1	30	1	23881	10.3149	5	Has any secondary or above	Yes	No	Yes	No	No	5	0	25	125	4	4	-1.11855	Health facility A	Yes	Yes	Yes	No	Yes	20	Yes	Yes	No	No	Yes	Yes	Yes	-1.6407	-1.22563	8	0	81.4286	83.2	Over median	Low	Lowest	1
1983	7	2	0	1	1	0	1	20	1	19837	10.3149	5	Has any primary	Yes	No	No	No	No	7	0	49	343	6	6	-0.0382427	Health facility A	Yes	No	No	No	Yes	25	No	Yes	Yes	No	No	Yes	Yes	-0.225761	0.016928	9	1	81.4286	83.2	Over median	Low	Lowest	2
2364	6	2	0	1	1	1	0	5	1	23646	9.68198	3	Has any primary	Yes	No	No	No	No	8	0	64	512	7	7	0.501913	Health facility B	No	No	No	Yes	No	35	Yes	Yes	No		Yes	Yes	Yes	0.481707	0.638206			82.8571	84	Over median	Middle	2nd Lowest	3
1511	8	2	1	1	1	1	0	20	1	15118	10.3149	3	Has any primary	Yes	No	No	No	Yes	5	0	25	125	5	5	-0.578398	Health facility B	Yes	Yes	No	Yes	Yes	19	Yes	No	Yes	No	Yes	No	No	-0.93323	-1.22563			81.4286	83.2	Over median	Low	Lowest	1
1983	2	2	0	1	1	1	1	2	1	19832	10.3149	5	Has any primary	Yes	No	No	No	No	7	0	49	343	6	6	-0.0382427	Health facility A	Yes	No	No	No	Yes	25	No	Yes	Yes	No	No	Yes	Yes	-0.225761	0.016928	9	1	81.4286	83.2	Over median	Low	Lowest	2
1983	1	1	0	0	0	1	0	20	0	19831	10.3149	5	Has any primary	Yes	No	No	No	No	7	0	49	343	6	6	-0.0382427	Health facility A	Yes	No	No	No	Yes	25	No	Yes	Yes	No	No	Yes	Yes	-0.225761	0.016928	9	1	81.4286	83.2	Over median	Low	Lowest	2
1984	8	1	0	0	1	1	1	30	1	19848	8.86499	2	Has any primary	Yes	Yes	No	No	No	7	0	49	343	6	6	-0.0382427	Health facility A	Yes	No	No	No	No	27	Yes	No	Yes	No	Yes	No	No	-0.225761	0.016928	6	0	81.4286	83.2	Over median	Low	Lowest	2
1511	1	2	0	0	1	1	1	2	0	15111	10.3149	3	Has any primary	Yes	No	No	No	Yes	5	0	25	125	5	5	-0.578398	Health facility B	Yes	Yes	No	Yes	Yes	19	Yes	No	Yes	No	Yes	No	No	-0.93323	-1.22563			81.4286	83.2	Over median	Low	Lowest	1
2388	2	1	1	0	0	0	0	5	0	23882	10.3149	5	Has any secondary or above	Yes	No	Yes	No	No	5	0	25	125	4	4	-1.11855	Health facility A	Yes	Yes	Yes	No	Yes	20	Yes	Yes	No	No	Yes	Yes	Yes	-1.6407	-1.22563	8	0	81.4286	83.2	Over median	Low	Lowest	1
2388	7	1	0	1	1	0	0	30	1	23887	10.3149	5	Has any secondary or above	Yes	No	Yes	No	No	5	0	25	125	4	4	-1.11855	Health facility A	Yes	Yes	Yes	No	Yes	20	Yes	Yes	No	No	Yes	Yes	Yes	-1.6407	-1.22563	8	0	81.4286	83.2	Over median	Low	Lowest	1
2568	2	1	1	0	0	0	0	5	0	25682	9.68198	3	Has any primary	No	Yes	No	No	No	7	0	49	343	6	6	-0.0382427	Health facility A	No	No	No	No	Yes	20	Yes	Yes	Yes		Yes	No	No	-0.225761	0.016928			82.8571	84	Over median	Low	Lowest	2
3719	8	1	0	1	1	1	0	20	1	37198	11.0645	8	Has any primary	Yes	Yes	No	Yes	Yes	8	0	64	512	7	7	0.501913	Health facility B	Yes	No	No	Yes	Yes	43	No	Yes	Yes	No	No	No	No	0.481707	0.638206	8	0	81.4286	83.2	Over median	Middle	2nd Lowest	3
1512	4	2	0	0	0	1	0	20	0	15124	10.3149	4	Has any secondary or above	Yes	Yes	Yes	Yes	Yes	9	1	81	729	8	8	1.04207	Health facility B	Yes	No	Yes	Yes	No	31	No	Yes	No	No	Yes	Yes	Yes	1.18918	1.25948	9	1	81.4286	83.2	2	High	High	4
1512	1	1	0	0	0	1	0	20	0	15121	10.3149	4	Has any secondary or above	Yes	Yes	Yes	Yes	Yes	9	1	81	729	8	8	1.04207	Health facility B	Yes	No	Yes	Yes	No	31	No	Yes	No	No	Yes	Yes	Yes	1.18918	1.25948	9	1	81.4286	83.2	2	High	High	4
3711	5	2	1	0	1	1	1	10	1	37115	8.86499	2	Has any primary	Yes	Yes	No	No	Yes	3	0	9	27	3	3	-1.65871	Health facility A	Yes	Yes	No	Yes	No	20	No	No	No	Yes	No	No	No	-2.34817	-2.46819	2	0	81.4286	83.2	Over median	Low	Lowest	1
2712	7	2	1	1	1	0	1	10	1	27127	10.3149	5	Has any secondary or above	No	Yes	No	No	No	7	0	49	343	7	7	0.501913	Health facility A	Yes	Yes	Yes	Yes	Yes	17	No	Yes	Yes	No	No	Yes	Yes	0.481707	0.016928	6	0	81.4286	83.2	Over median	Middle	2nd Lowest	3
3709	6	1	0	0	0	0	0	2	1	37096	10.3149	4	Has any secondary or above	No	Yes	No	No	No	8	0	64	512	7	7	0.501913	Health facility A	Yes	Yes	Yes	No	Yes	19	Yes	No	No	No	No	Yes	Yes	0.481707	0.638206	2	0	81.4286	83.2	Over median	Middle	2nd Lowest	3
2712	8	2	0	1	0	0	0	10	1	27128	10.3149	5	Has any secondary or above	No	Yes	No	No	No	7	0	49	343	7	7	0.501913	Health facility A	Yes	Yes	Yes	Yes	Yes	17	No	Yes	Yes	No	No	Yes	Yes	0.481707	0.016928	6	0	81.4286	83.2	Over median	Middle	2nd Lowest	3
2370	4	1	0	0	1	0	0	2	1	23704	9.68198	5	Has any secondary or above	Yes	Yes	No	Yes	Yes	6	0	36	216	5	5	-0.578398	Health facility A	No	No	Yes	Yes	No	30	No	Yes	No		No	Yes	Yes	-0.93323	-0.60435			82.8571	84	Over median	Low	Lowest	1
2389	4	2	1	1	0	1	0	10	0	23894	10.3149	5	Has any primary	Yes	No	No	No	Yes	5	0	25	125	4	4	-1.11855	Health facility B	No	No	No	Yes	Yes	40	Yes	Yes	No		No	Yes	Yes	-1.6407	-1.22563			82.8571	84	Over median	Low	Lowest	1
2381	7	1	0	1	1	0	0	30	1	23817	10.3149	4	Never attended school	Yes	No	No	Yes	No	7	0	49	343	6	6	-0.0382427	Health facility B	Yes	No	No	Yes	No	35	Yes	Yes	Yes	No	Yes	Yes	Yes	-0.225761	0.016928	9	1	81.4286	83.2	Over median	Low	Lowest	2
1974	3	2	1	0	0	0	0	30	0	19743	11.0645	4	Has any secondary or above	No	Yes	No	No	No	7	0	49	343	7	7	0.501913	Health facility B	Yes	No	Yes	Yes	No	21	No	Yes	No	No	No	No	No	0.481707	0.016928	5	0	81.4286	83.2	Over median	Middle	2nd Lowest	3
2710	4	1	1	1	0	1	1	30	1	27104	11.0645	1	Has any primary	Yes	No	Yes	No	Yes	6	0	36	216	6	6	-0.0382427	Health facility B	Yes	No	No	Yes	Yes	33	Yes	No	No	No	No	No	No	-0.225761	-0.60435	3	0	81.4286	83.2	Over median	Low	Lowest	2
1493	8	1	0	1	1	1	0	20	0	14938	9.68198	1	Has any primary	Yes	No	No	No	No	8	0	64	512	7	7	0.501913	Health facility B	Yes	No	No	No	Yes	24	Yes	No	No	No	Yes			0.481707	0.638206	6	0	81.4286	83.2	Over median	Middle	2nd Lowest	3
1982	5	2	0	0	1	0	1	10	1	19825	10.3149	4	Has any primary	No	No	No	No	Yes	9	1	81	729	8	8	1.04207	Health facility A	Yes	No	No	Yes	Yes	27	Yes	No	Yes	No	Yes	No	No	1.18918	1.25948	9	1	81.4286	83.2	2	High	High	4
2569	1	1	0	0	0	1	0	20	0	25691	9.68198	3	Never attended school	Yes	Yes	No	No	No	7	0	49	343	6	6	-0.0382427	Health facility A	Yes	No	No	No	Yes	35	Yes	Yes	Yes	No	Yes	Yes	Yes	-0.225761	0.016928	8	0	81.4286	83.2	Over median	Low	Lowest	2
2391	8	2	1	1	0	0	0	2	0	23918	10.3149	5	Has any primary	Yes	No	No	No	No	7	0	49	343	6	6	-0.0382427	Health facility A	Yes	No	No	Yes	Yes	24	Yes	Yes	No	No	Yes	Yes	Yes	-0.225761	0.016928	9	1	81.4286	83.2	Over median	Low	Lowest	2
1511	7	2	0	0	0	0	1	5	0	15117	10.3149	3	Has any primary	Yes	No	No	No	Yes	5	0	25	125	5	5	-0.578398	Health facility B	Yes	Yes	No	Yes	Yes	19	Yes	No	Yes	No	Yes	No	No	-0.93323	-1.22563			81.4286	83.2	Over median	Low	Lowest	1
3723	6	1	1	1	1	1	1	5	1	37236	10.3149		Has any primary	Yes	Yes	No	No	Yes	7	0	49	343	7	7	0.501913	Health facility A	Yes	No	No	Yes	No	18	Yes	No	No	No	Yes	No	No	0.481707	0.016928	3	0	81.4286	83.2	Over median	Middle	2nd Lowest	3
3723	3	2	1	0	0	0	0	30	0	37233	10.3149		Has any primary	Yes	Yes	No	No	Yes	7	0	49	343	7	7	0.501913	Health facility A	Yes	No	No	Yes	No	18	Yes	No	No	No	Yes	No	No	0.481707	0.016928	3	0	81.4286	83.2	Over median	Middle	2nd Lowest	3
1974	7	1	0	0	0	0	0	20	0	19747	11.0645	4	Has any secondary or above	No	Yes	No	No	No	7	0	49	343	7	7	0.501913	Health facility B	Yes	No	Yes	Yes	No	21	No	Yes	No	No	No	No	No	0.481707	0.016928	5	0	81.4286	83.2	Over median	Middle	2nd Lowest	3
2568	3	1	1	0	1	0	1	30	0	25683	9.68198	3	Has any primary	No	Yes	No	No	No	7	0	49	343	6	6	-0.0382427	Health facility A	No	No	No	No	Yes	20	Yes	Yes	Yes		Yes	No	No	-0.225761	0.016928			82.8571	84	Over median	Low	Lowest	2
1512	6	1	1	0	0	0	1	30	0	15126	10.3149	4	Has any secondary or above	Yes	Yes	Yes	Yes	Yes	9	1	81	729	8	8	1.04207	Health facility B	Yes	No	Yes	Yes	No	31	No	Yes	No	No	Yes	Yes	Yes	1.18918	1.25948	9	1	81.4286	83.2	2	High	High	4
2381	3	2	0	1	1	1	0	10	1	23813	10.3149	4	Never attended school	Yes	No	No	Yes	No	7	0	49	343	6	6	-0.0382427	Health facility B	Yes	No	No	Yes	No	35	Yes	Yes	Yes	No	Yes	Yes	Yes	-0.225761	0.016928	9	1	81.4286	83.2	Over median	Low	Lowest	2
3724	4	2	0	0	0	1	0	20	0	37244	11.3254	1e-06	Has any primary	Yes	No	No	No	No	5	0	25	125	5	5	-0.578398	Health facility B	Yes	No	No	Yes	Yes	23	Yes	No	No	No	No	No	No	-0.93323	-1.22563	2	0	81.4286	83.2	Over median	Low	Lowest	1
2578	6	1	1	1	1	1	1	5	1	25786	11.3254	3	Has any primary	No	No	No	No	No	4	0	16	64	4	4	-1.11855	Health facility A	Yes	No	No	No	No	22	Yes	Yes	Yes	No	Yes	No	No	-1.6407	-1.84691	7	0	81.4286	83.2	Over median	Low	Lowest	1
2571	4	2	1	1	0	1	0	10	1	25714	11.0645	5	Has any primary	No	Yes	No	No	No	9	1	81	729	8	8	1.04207	Health facility A	Yes	No	No	No	Yes	22	Yes	Yes	Yes	No	Yes	Yes	Yes	1.18918	1.25948	7	0	81.4286	83.2	2	High	High	4
1511	1	1	1	1	0	0	1	30	1	15111	10.3149	3	Has any primary	Yes	No	No	No	Yes	5	0	25	125	5	5	-0.578398	Health facility B	Yes	Yes	No	Yes	Yes	19	Yes	No	Yes	No	Yes	No	No	-0.93323	-1.22563			81.4286	83.2	Over median	Low	Lowest	1
1512	2	2	0	1	1	1	1	2	1	15122	10.3149	4	Has any secondary or above	Yes	Yes	Yes	Yes	Yes	9	1	81	729	8	8	1.04207	Health facility B	Yes	No	Yes	Yes	No	31	No	Yes	No	No	Yes	Yes	Yes	1.18918	1.25948	9	1	81.4286	83.2	2	High	High	4
2364	2	2	0	1	1	1	1	2	1	23642	9.68198	3	Has any primary	Yes	No	No	No	No	8	0	64	512	7	7	0.501913	Health facility B	No	No	No	Yes	No	35	Yes	Yes	No		Yes	Yes	Yes	0.481707	0.638206			82.8571	84	Over median	Middle	2nd Lowest	3
2712	1	2	1	0	0	0	1	20	0	27121	10.3149	5	Has any secondary or above	No	Yes	No	No	No	7	0	49	343	7	7	0.501913	Health facility A	Yes	Yes	Yes	Yes	Yes	17	No	Yes	Yes	No	No	Yes	Yes	0.481707	0.016928	6	0	81.4286	83.2	Over median	Middle	2nd Lowest	3
2381	5	1	1	1	0	1	0	2	1	23815	10.3149	4	Never attended school	Yes	No	No	Yes	No	7	0	49	343	6	6	-0.0382427	Health facility B	Yes	No	No	Yes	No	35	Yes	Yes	Yes	No	Yes	Yes	Yes	-0.225761	0.016928	9	1	81.4286	83.2	Over median	Low	Lowest	2
3723	7	2	1	1	1	0	1	10	1	37237	10.3149		Has any primary	Yes	Yes	No	No	Yes	7	0	49	343	7	7	0.501913	Health facility A	Yes	No	No	Yes	No	18	Yes	No	No	No	Yes	No	No	0.481707	0.016928	3	0	81.4286	83.2	Over median	Middle	2nd Lowest	3
1498	5	2	1	0	1	1	1	10	1	14985	9.68198	1e-06	Has any primary	Yes	No	No	Yes	No	5	0	25	125	4	4	-1.11855	Health facility B	No	No	No	Yes	Yes	23	Yes	No	No		No	No	No	-1.6407	-1.22563			82.8571	84	Over median	Low	Lowest	1
1512	6	2	0	1	1	1	0	5	1	15126	10.3149	4	Has any secondary or above	Yes	Yes	Yes	Yes	Yes	9	1	81	729	8	8	1.04207	Health facility B	Yes	No	Yes	Yes	No	31	No	Yes	No	No	Yes	Yes	Yes	1.18918	1.25948	9	1	81.4286	83.2	2	High	High	4
2389	5	2	1	1	1	0	1	20	1	23895	10.3149	5	Has any primary	Yes	No	No	No	Yes	5	0	25	125	4	4	-1.11855	Health facility B	No	No	No	Yes	Yes	40	Yes	Yes	No		No	Yes	Yes	-1.6407	-1.22563			82.8571	84	Over median	Low	Lowest	1
3723	6	2	0	0	0	1	0	5	0	37236	10.3149		Has any primary	Yes	Yes	No	No	Yes	7	0	49	343	7	7	0.501913	Health facility A	Yes	No	No	Yes	No	18	Yes	No	No	No	Yes	No	No	0.481707	0.016928	3	0	81.4286	83.2	Over median	Middle	2nd Lowest	3
1967	2	2	0	1	1	1	1	2	1	19672	9.68198	5	Never attended school	Yes	Yes	No	No	No	9	1	81	729	8	8	1.04207	Health facility A	Yes	No	No	No	No	28	Yes	Yes	Yes	No	No			1.18918	1.25948	6	0	81.4286	83.2	2	High	High	4
1983	7	1	1	0	0	1	0	10	0	19837	10.3149	5	Has any primary	Yes	No	No	No	No	7	0	49	343	6	6	-0.0382427	Health facility A	Yes	No	No	No	Yes	25	No	Yes	Yes	No	No	Yes	Yes	-0.225761	0.016928	9	1	81.4286	83.2	Over median	Low	Lowest	2
1512	8	1	0	0	1	1	0	30	0	15128	10.3149	4	Has any secondary or above	Yes	Yes	Yes	Yes	Yes	9	1	81	729	8	8	1.04207	Health facility B	Yes	No	Yes	Yes	No	31	No	Yes	No	No	Yes	Yes	Yes	1.18918	1.25948	9	1	81.4286	83.2	2	High	High	4
2576	2	1	1	0	0	0	0	5	1	25762	11.0645	6	Has any primary	Yes	Yes	No	Yes	Yes	6	0	36	216	6	6	-0.0382427	Health facility B	Yes	No	No	Yes	Yes	33	No	Yes	No	No	Yes	Yes	Yes	-0.225761	-0.60435	6	0	81.4286	83.2	Over median	Low	Lowest	2
2391	7	1	1	0	0	1	0	10	0	23917	10.3149	5	Has any primary	Yes	No	No	No	No	7	0	49	343	6	6	-0.0382427	Health facility A	Yes	No	No	Yes	Yes	24	Yes	Yes	No	No	Yes	Yes	Yes	-0.225761	0.016928	9	1	81.4286	83.2	Over median	Low	Lowest	2
2712	5	1	0	0	0	1	1	2	0	27125	10.3149	5	Has any secondary or above	No	Yes	No	No	No	7	0	49	343	7	7	0.501913	Health facility A	Yes	Yes	Yes	Yes	Yes	17	No	Yes	Yes	No	No	Yes	Yes	0.481707	0.016928	6	0	81.4286	83.2	Over median	Middle	2nd Lowest	3
2381	1	2	0	0	1	1	1	2	1	23811	10.3149	4	Never attended school	Yes	No	No	Yes	No	7	0	49	343	6	6	-0.0382427	Health facility B	Yes	No	No	Yes	No	35	Yes	Yes	Yes	No	Yes	Yes	Yes	-0.225761	0.016928	9	1	81.4286	83.2	Over median	Low	Lowest	2
1511	4	1	1	1	0	1	1	30	1	15114	10.3149	3	Has any primary	Yes	No	No	No	Yes	5	0	25	125	5	5	-0.578398	Health facility B	Yes	Yes	No	Yes	Yes	19	Yes	No	Yes	No	Yes	No	No	-0.93323	-1.22563			81.4286	83.2	Over median	Low	Lowest	1
2579	4	1	0	1	0	1	1	10	1	25794	11.3254	3	Never attended school	Yes	No	No	No	No	8	0	64	512	8	8	1.04207	Health facility A	Yes	No	No	No	No	30	Yes	Yes	Yes	No	Yes	No	No	1.18918	0.638206	4	0	81.4286	83.2	2	High	High	4
2701	6	1	1	1	0	1	0	10	0	27016	11.0645	6	Has any secondary or above	Yes	Yes	No	Yes	Yes						0	-3.27918	Health facility A	Yes	Yes	Yes	Yes	Yes	20	Yes	No	No	No	No	Yes	Yes			7	0	81.4286	83.2
2697	2	2	0	0	0	1	1	30	0	26972	9.68198	3	Has any primary	Yes	Yes	No	No	No	4	0	16	64	4	4	-1.11855	Health facility B	Yes	No	No	Yes	Yes	20	Yes	Yes	No	No	No	No	No	-1.6407	-1.84691	2	0	81.4286	83.2	Over median	Low	Lowest	1
1984	2	2	0	0	1	0	1	10	0	19842	8.86499	2	Has any primary	Yes	Yes	No	No	No	7	0	49	343	6	6	-0.0382427	Health facility A	Yes	No	No	No	No	27	Yes	No	Yes	No	Yes	No	No	-0.225761	0.016928	6	0	81.4286	83.2	Over median	Low	Lowest	2
2572	6	2	0	1	1	0	1	5	1	25726	11.0645	5	Never attended school	No	No	No	No	Yes	6	0	36	216	6	6	-0.0382427	Health facility A	Yes	Yes	No	Yes	No	23	No	Yes	Yes	No	Yes	No	No	-0.225761	-0.60435	3	0	81.4286	83.2	Over median	Low	Lowest	2
2710	7	2	0	0	0	0	1	5	1	27107	11.0645	1	Has any primary	Yes	No	Yes	No	Yes	6	0	36	216	6	6	-0.0382427	Health facility B	Yes	No	No	Yes	Yes	33	Yes	No	No	No	No	No	No	-0.225761	-0.60435	3	0	81.4286	83.2	Over median	Low	Lowest	2
2699	7	1	1	0	0	1	0	10	0	26997	11.3254	3	Has any primary	Yes	Yes	No	No	Yes	6	0	36	216	6	6	-0.0382427	Health facility B	Yes	Yes	No	Yes	No	19	Yes	Yes	Yes	No	Yes	Yes	Yes	-0.225761	-0.60435	6	0	81.4286	83.2	Over median	Low	Lowest	2
3723	4	1	0	0	1	0	0	2	1	37234	10.3149		Has any primary	Yes	Yes	No	No	Yes	7	0	49	343	7	7	0.501913	Health facility A	Yes	No	No	Yes	No	18	Yes	No	No	No	Yes	No	No	0.481707	0.016928	3	0	81.4286	83.2	Over median	Middle	2nd Lowest	3
1502	2	2	0	1	1	0	1	2	1	15022	9.68198	1e-06	Never attended school	No		No	No	Yes	6	0	36	216	6	6	-0.0382427	Health facility B	Yes	No	No	No	Yes	24	Yes	No	No	No	Yes	Yes	Yes	-0.225761	-0.60435	4	0	81.4286	83.2	Over median	Low	Lowest	2
2567	1	1	1	0	0	0	0	2	1	25671	9.68198	1e-06	Has any primary	Yes	Yes	No	No	No	9	1	81	729	8	8	1.04207	Health facility B	Yes	No	No	Yes	Yes	32	No	No	Yes	No	Yes	No	No	1.18918	1.25948	9	1	81.4286	83.2	2	High	High	4
1984	3	2	1	0	0	0	0	30	0	19843	8.86499	2	Has any primary	Yes	Yes	No	No	No	7	0	49	343	6	6	-0.0382427	Health facility A	Yes	No	No	No	No	27	Yes	No	Yes	No	Yes	No	No	-0.225761	0.016928	6	0	81.4286	83.2	Over median	Low	Lowest	2
2369	7	2	1	1	1	0	1	10	1	23697	9.68198	1	Has any primary	Yes	No	No	No	No	9	1	81	729	8	8	1.04207	Health facility B	Yes	No	No	Yes	Yes	31	No	No	No	No	Yes	Yes	Yes	1.18918	1.25948	8	0	81.4286	83.2	2	High	High	4
3709	6	2	1	1	1	1	0	5	0	37096	10.3149	4	Has any secondary or above	No	Yes	No	No	No	8	0	64	512	7	7	0.501913	Health facility A	Yes	Yes	Yes	No	Yes	19	Yes	No	No	No	No	Yes	Yes	0.481707	0.638206	2	0	81.4286	83.2	Over median	Middle	2nd Lowest	3
1502	1	2	0	1	0	0	0	30	0	15021	9.68198	1e-06	Never attended school	No		No	No	Yes	6	0	36	216	6	6	-0.0382427	Health facility B	Yes	No	No	No	Yes	24	Yes	No	No	No	Yes	Yes	Yes	-0.225761	-0.60435	4	0	81.4286	83.2	Over median	Low	Lowest	2
1972	5	1	1	1	0	1	0	2	0	19725	9.68198	3	Has any primary	Yes	Yes	No	Yes	No	4	0	16	64	4	4	-1.11855	Health facility A	Yes	No	No	Yes	No	29	Yes	Yes	Yes	No	Yes	Yes	Yes	-1.6407	-1.84691	6	0	81.4286	83.2	Over median	Low	Lowest	1
1967	4	1	1	1	1	1	1	2	1	19674	9.68198	5	Never attended school	Yes	Yes	No	No	No	9	1	81	729	8	8	1.04207	Health facility A	Yes	No	No	No	No	28	Yes	Yes	Yes	No	No			1.18918	1.25948	6	0	81.4286	83.2	2	High	High	4
2697	7	2	0	1	1	1	1	2	1	26977	9.68198	3	Has any primary	Yes	Yes	No	No	No	4	0	16	64	4	4	-1.11855	Health facility B	Yes	No	No	Yes	Yes	20	Yes	Yes	No	No	No	No	No	-1.6407	-1.84691	2	0	81.4286	83.2	Over median	Low	Lowest	1
1983	6	1	1	0	0	0	1	30	0	19836	10.3149	5	Has any primary	Yes	No	No	No	No	7	0	49	343	6	6	-0.0382427	Health facility A	Yes	No	No	No	Yes	25	No	Yes	Yes	No	No	Yes	Yes	-0.225761	0.016928	9	1	81.4286	83.2	Over median	Low	Lowest	2
3709	8	2	1	0	1	1	1	20	0	37098	10.3149	4	Has any secondary or above	No	Yes	No	No	No	8	0	64	512	7	7	0.501913	Health facility A	Yes	Yes	Yes	No	Yes	19	Yes	No	No	No	No	Yes	Yes	0.481707	0.638206	2	0	81.4286	83.2	Over median	Middle	2nd Lowest	3
2705	6	2	0	1	1	1	0	5	1	27056	11.0645	3	Never attended school	Yes	Yes	No	No	Yes	5	0	25	125	5	5	-0.578398	Health facility B	No	No	No	No	Yes	29	Yes	Yes	No		No	No	No	-0.93323	-1.22563			82.8571	84	Over median	Low	Lowest	1
2572	6	1	1	1	0	1	0	10	0	25726	11.0645	5	Never attended school	No	No	No	No	Yes	6	0	36	216	6	6	-0.0382427	Health facility A	Yes	Yes	No	Yes	No	23	No	Yes	Yes	No	Yes	No	No	-0.225761	-0.60435	3	0	81.4286	83.2	Over median	Low	Lowest	2
2368	2	1	1	1	1	1	1	5	1	23682	9.68198	5	Has any primary	Yes	No	No	No	Yes	7	0	49	343	6	6	-0.0382427	Health facility B	Yes	No	No	No	No	31	No	Yes	No	No	Yes	Yes	Yes	-0.225761	0.016928	7	0	81.4286	83.2	Over median	Low	Lowest	2
1985	7	2	1	1	1	0	1	10	1	19857	11.3254	7	Has any secondary or above	Yes	Yes	Yes	No	Yes	9	1	81	729	8	8	1.04207	Health facility B	Yes	No	Yes	Yes	No	32	No	Yes	No	Yes	Yes			1.18918	1.25948	7	0	81.4286	83.2	2	High	High	4
2572	3	2	0	0	0	1	1	5	0	25723	11.0645	5	Never attended school	No	No	No	No	Yes	6	0	36	216	6	6	-0.0382427	Health facility A	Yes	Yes	No	Yes	No	23	No	Yes	Yes	No	Yes	No	No	-0.225761	-0.60435	3	0	81.4286	83.2	Over median	Low	Lowest	2
2704	3	1	0	1	1	1	1	30	1	27043	11.0645	3	Has any primary	Yes	Yes	No	Yes	Yes	7	0	49	343	6	6	-0.0382427	Health facility A	Yes	No	No	Yes	Yes	24	No	No	No	No	Yes	No	No	-0.225761	0.016928	4	0	81.4286	83.2	Over median	Low	Lowest	2
3707	8	1	0	1	1	1	0	20	0	37078	9.68198	2	Has any secondary or above	Yes	Yes	No	No	Yes	7	0	49	343	7	7	0.501913	Health facility A	Yes	Yes	Yes	No	No	19	No	No	Yes	No	Yes		No	0.481707	0.016928	7	0	81.4286	83.2	Over median	Middle	2nd Lowest	3
2699	6	1	1	0	0	0	1	30	1	26996	11.3254	3	Has any primary	Yes	Yes	No	No	Yes	6	0	36	216	6	6	-0.0382427	Health facility B	Yes	Yes	No	Yes	No	19	Yes	Yes	Yes	No	Yes	Yes	Yes	-0.225761	-0.60435	6	0	81.4286	83.2	Over median	Low	Lowest	2
2704	3	2	1	0	0	0	0	30	0	27043	11.0645	3	Has any primary	Yes	Yes	No	Yes	Yes	7	0	49	343	6	6	-0.0382427	Health facility A	Yes	No	No	Yes	Yes	24	No	No	No	No	Yes	No	No	-0.225761	0.016928	4	0	81.4286	83.2	Over median	Low	Lowest	2
1971	3	1	1	1	0	0	1	20	0	19713	9.68198	1e-06	Has any primary	No	Yes	No	No	No	6	0	36	216	5	5	-0.578398	Health facility A	Yes	Yes	No	Yes	Yes	17	No	No	Yes	No	Yes			-0.93323	-0.60435	8	0	81.4286	83.2	Over median	Low	Lowest	1
1513	2	1	1	1	1	1	1	5	1	15132	11.3254	2	Never attended school	No	No	No	No	No	6	0	36	216	6	6	-0.0382427	Health facility A	Yes	Yes	No	No	No	19	Yes	No	Yes	No	Yes	Yes	Yes	-0.225761	-0.60435	8	0	81.4286	83.2	Over median	Low	Lowest	2
2579	1	2	0	1	0	0	0	30	0	25791	11.3254	3	Never attended school	Yes	No	No	No	No	8	0	64	512	8	8	1.04207	Health facility A	Yes	No	No	No	No	30	Yes	Yes	Yes	No	Yes	No	No	1.18918	0.638206	4	0	81.4286	83.2	2	High	High	4
1508	5	1	1	1	0	1	0	2	0	15085	9.68198	3	Has any primary	Yes	Yes	No	No	No	4	0	16	64	4	4	-1.11855	Health facility A	Yes	No	No	Yes	No	22	Yes	Yes	No	No	Yes	No	No	-1.6407	-1.84691	6	0	81.4286	83.2	Over median	Low	Lowest	1
2373	8	2	0	1	0	0	0	10	1	23738	11.0645	4	Has any primary	Yes	No	No	No	No	9	1	81	729	8	8	1.04207	Health facility B	No	Yes	No	Yes	Yes	22	Yes	Yes	No		Yes	Yes	Yes	1.18918	1.25948			82.8571	84	2	High	High	4
2705	7	2	0	1	1	0	1	20	0	27057	11.0645	3	Never attended school	Yes	Yes	No	No	Yes	5	0	25	125	5	5	-0.578398	Health facility B	No	No	No	No	Yes	29	Yes	Yes	No		No	No	No	-0.93323	-1.22563			82.8571	84	Over median	Low	Lowest	1
1500	3	2	0	0	0	1	1	5	1	15003	9.68198	1e-06	Has any primary	Yes	Yes	No	No	Yes	7	0	49	343	6	6	-0.0382427	Health facility A	Yes	Yes	No	Yes	Yes	20	Yes	No	No	No	Yes	No	No	-0.225761	0.016928	7	0	81.4286	83.2	Over median	Low	Lowest	2
1504	5	2	1	0	1	1	1	10	1	15045	9.68198	2	Has any primary	Yes	Yes	No	No	No	9	1	81	729	8	8	1.04207	Health facility A	Yes	No	No	Yes	No	30	Yes	No	No	No	No	Yes	Yes	1.18918	1.25948	8	0	81.4286	83.2	2	High	High	4
1508	7	1	0	0	1	0	0	2	0	15087	9.68198	3	Has any primary	Yes	Yes	No	No	No	4	0	16	64	4	4	-1.11855	Health facility A	Yes	No	No	Yes	No	22	Yes	Yes	No	No	Yes	No	No	-1.6407	-1.84691	6	0	81.4286	83.2	Over median	Low	Lowest	1
1499	1	1	0	1	0	1	1	5	1	14991	9.68198	4	Has any primary	Yes	Yes	No	Yes	Yes	8	0	64	512	7	7	0.501913	Health facility A	No	No	No	Yes	Yes	34	Yes	Yes	No		Yes	No	No	0.481707	0.638206			82.8571	84	Over median	Middle	2nd Lowest	3
1981	7	1	1	0	0	0	1	30	0	19817	11.0645	4	Has any primary	Yes	No	No	No	No	7	0	49	343	6	6	-0.0382427	Health facility A	Yes	No	No	No	No	24	Yes	No	Yes	Yes	Yes	No	No	-0.225761	0.016928	6	0	81.4286	83.2	Over median	Low	Lowest	2
2568	4	1	1	1	0	1	1	30	1	25684	9.68198	3	Has any primary	No	Yes	No	No	No	7	0	49	343	6	6	-0.0382427	Health facility A	No	No	No	No	Yes	20	Yes	Yes	Yes		Yes	No	No	-0.225761	0.016928			82.8571	84	Over median	Low	Lowest	2
3719	8	2	1	0	1	1	1	30	0	37198	11.0645	8	Has any primary	Yes	Yes	No	Yes	Yes	8	0	64	512	7	7	0.501913	Health facility B	Yes	No	No	Yes	Yes	43	No	Yes	Yes	No	No	No	No	0.481707	0.638206	8	0	81.4286	83.2	Over median	Middle	2nd Lowest	3
1508	2	1	1	0	0	1	0	20	1	15082	9.68198	3	Has any primary	Yes	Yes	No	No	No	4	0	16	64	4	4	-1.11855	Health facility A	Yes	No	No	Yes	No	22	Yes	Yes	No	No	Yes	No	No	-1.6407	-1.84691	6	0	81.4286	83.2	Over median	Low	Lowest	1
1513	3	1	0	1	1	1	1	30	1	15133	11.3254	2	Never attended school	No	No	No	No	No	6	0	36	216	6	6	-0.0382427	Health facility A	Yes	Yes	No	No	No	19	Yes	No	Yes	No	Yes	Yes	Yes	-0.225761	-0.60435	8	0	81.4286	83.2	Over median	Low	Lowest	2
1503	6	2	1	1	1	1	0	5	1	15036	9.68198	1	Has any primary	No	No	Yes	No	No	3	0	9	27	3	3	-1.65871	Health facility A	Yes	Yes	No	No	No	20	Yes	No	No	Yes	Yes	No	No	-2.34817	-2.46819	5	0	81.4286	83.2	Over median	Low	Lowest	1
2388	5	1	1	1	0	1	0	2	0	23885	10.3149	5	Has any secondary or above	Yes	No	Yes	No	No	5	0	25	125	4	4	-1.11855	Health facility A	Yes	Yes	Yes	No	Yes	20	Yes	Yes	No	No	Yes	Yes	Yes	-1.6407	-1.22563	8	0	81.4286	83.2	Over median	Low	Lowest	1
3724	8	1	0	0	1	1	0	30	1	37248	11.3254	1e-06	Has any primary	Yes	No	No	No	No	5	0	25	125	5	5	-0.578398	Health facility B	Yes	No	No	Yes	Yes	23	Yes	No	No	No	No	No	No	-0.93323	-1.22563	2	0	81.4286	83.2	Over median	Low	Lowest	1
1500	2	1	1	0	0	1	0	20	0	15002	9.68198	1e-06	Has any primary	Yes	Yes	No	No	Yes	7	0	49	343	6	6	-0.0382427	Health facility A	Yes	Yes	No	Yes	Yes	20	Yes	No	No	No	Yes	No	No	-0.225761	0.016928	7	0	81.4286	83.2	Over median	Low	Lowest	2
1509	6	2	1	1	1	1	0	5	1	15096	8.86499	3	Has any primary	Yes	Yes	No	No	No	8	0	64	512	8	8	1.04207	Health facility B	Yes	No	No	Yes	No	23	Yes	No	Yes	No	Yes	Yes	Yes	1.18918	0.638206	7	0	81.4286	83.2	2	High	High	4
2381	1	1	1	1	0	0	1	30	0	23811	10.3149	4	Never attended school	Yes	No	No	Yes	No	7	0	49	343	6	6	-0.0382427	Health facility B	Yes	No	No	Yes	No	35	Yes	Yes	Yes	No	Yes	Yes	Yes	-0.225761	0.016928	9	1	81.4286	83.2	Over median	Low	Lowest	2
3719	3	1	1	1	1	0	0	30	0	37193	11.0645	8	Has any primary	Yes	Yes	No	Yes	Yes	8	0	64	512	7	7	0.501913	Health facility B	Yes	No	No	Yes	Yes	43	No	Yes	Yes	No	No	No	No	0.481707	0.638206	8	0	81.4286	83.2	Over median	Middle	2nd Lowest	3
1497	5	1	1	1	0	1	0	2	1	14975	9.68198	1	Has any primary	Yes	No	No	No	No	5	0	25	125	4	4	-1.11855	Health facility A	No	No	No	No	Yes	31	Yes	No	No		No	No	No	-1.6407	-1.22563			82.8571	84	Over median	Low	Lowest	1
3710	2	1	1	0	0	0	0	5	0	37102	11.0645	4	Has any primary	Yes	No	No	No	No	7	0	49	343	6	6	-0.0382427	Health facility A	Yes	No	No	No	No	31	Yes	No	Yes	No	Yes	Yes	Yes	-0.225761	0.016928	7	0	81.4286	83.2	Over median	Low	Lowest	2
1979	7	2	1	1	1	0	1	10	1	19797	11.0645	4	Never attended school	Yes	No	No	No	No	6	0	36	216	6	6	-0.0382427	Health facility A	No	No	No	No	Yes	27	Yes	No	No		No	No	No	-0.225761	-0.60435			82.8571	84	Over median	Low	Lowest	2
1493	4	1	0	1	0	1	1	10	1	14934	9.68198	1	Has any primary	Yes	No	No	No	No	8	0	64	512	7	7	0.501913	Health facility B	Yes	No	No	No	Yes	24	Yes	No	No	No	Yes			0.481707	0.638206	6	0	81.4286	83.2	Over median	Middle	2nd Lowest	3
2578	4	2	1	1	0	1	0	10	1	25784	11.3254	3	Has any primary	No	No	No	No	No	4	0	16	64	4	4	-1.11855	Health facility A	Yes	No	No	No	No	22	Yes	Yes	Yes	No	Yes	No	No	-1.6407	-1.84691	7	0	81.4286	83.2	Over median	Low	Lowest	1
2698	3	2	0	1	1	1	0	10	0	26983	11.0645	6	Has any primary	Yes	Yes	No	No	Yes	8	0	64	512	7	7	0.501913	Health facility A	Yes	No	No	No	Yes	27		Yes	No	No	No	Yes	Yes	0.481707	0.638206	7	0	81.4286	83.2	Over median	Middle	2nd Lowest	3
1971	5	2	1	1	1	0	1	20	1	19715	9.68198	1e-06	Has any primary	No	Yes	No	No	No	6	0	36	216	5	5	-0.578398	Health facility A	Yes	Yes	No	Yes	Yes	17	No	No	Yes	No	Yes			-0.93323	-0.60435	8	0	81.4286	83.2	Over median	Low	Lowest	1
1971	8	1	0	1	0	1	0	10	0	19718	9.68198	1e-06	Has any primary	No	Yes	No	No	No	6	0	36	216	5	5	-0.578398	Health facility A	Yes	Yes	No	Yes	Yes	17	No	No	Yes	No	Yes			-0.93323	-0.60435	8	0	81.4286	83.2	Over median	Low	Lowest	1
1972	8	2	1	1	1	1	0	20	0	19728	9.68198	3	Has any primary	Yes	Yes	No	Yes	No	4	0	16	64	4	4	-1.11855	Health facility A	Yes	No	No	Yes	No	29	Yes	Yes	Yes	No	Yes	Yes	Yes	-1.6407	-1.84691	6	0	81.4286	83.2	Over median	Low	Lowest	1
2374	5	2	1	1	1	0	1	20	0	23745	11.0645	6	Has any primary	Yes	No	No	No	Yes	9	1	81	729	8	8	1.04207	Health facility A	Yes	No	No	Yes	Yes	36	No	Yes	No	Yes	Yes	Yes	Yes	1.18918	1.25948	7	0	81.4286	83.2	2	High	High	4
2714	2	1	1	1	1	1	1	5	1	27142	11.3254	1e-06	Has any primary	Yes	No	No	No	No	7	0	49	343	6	6	-0.0382427	Health facility A	Yes	No	No	No	Yes	33	Yes	No	No	No	No	No	No	-0.225761	0.016928	8	0	81.4286	83.2	Over median	Low	Lowest	2
2572	1	2	0	1	0	0	0	30	0	25721	11.0645	5	Never attended school	No	No	No	No	Yes	6	0	36	216	6	6	-0.0382427	Health facility A	Yes	Yes	No	Yes	No	23	No	Yes	Yes	No	Yes	No	No	-0.225761	-0.60435	3	0	81.4286	83.2	Over median	Low	Lowest	2
2699	2	1	1	0	1	0	0	2	0	26992	11.3254	3	Has any primary	Yes	Yes	No	No	Yes	6	0	36	216	6	6	-0.0382427	Health facility B	Yes	Yes	No	Yes	No	19	Yes	Yes	Yes	No	Yes	Yes	Yes	-0.225761	-0.60435	6	0	81.4286	83.2	Over median	Low	Lowest	2
1503	2	1	1	1	1	0	0	5	1	15032	9.68198	1	Has any primary	No	No	Yes	No	No	3	0	9	27	3	3	-1.65871	Health facility A	Yes	Yes	No	No	No	20	Yes	No	No	Yes	Yes	No	No	-2.34817	-2.46819	5	0	81.4286	83.2	Over median	Low	Lowest	1
1984	6	2	0	0	0	1	0	5	0	19846	8.86499	2	Has any primary	Yes	Yes	No	No	No	7	0	49	343	6	6	-0.0382427	Health facility A	Yes	No	No	No	No	27	Yes	No	Yes	No	Yes	No	No	-0.225761	0.016928	6	0	81.4286	83.2	Over median	Low	Lowest	2
3715	7	1	1	0	0	0	1	30	0	37157	9.68198	3	Never attended school	Yes	No	No	No	Yes	8	0	64	512	7	7	0.501913	Health facility A	Yes	No	No	Yes	No	25	Yes	Yes	No	Yes	Yes	No	No	0.481707	0.638206	3	0	81.4286	83.2	Over median	Middle	2nd Lowest	3
2363	7	1	0	1	1	0	0	30	1	23637	9.68198	3	Has any primary	Yes	No	Yes	No	Yes	9	1	81	729	8	8	1.04207	Health facility B	Yes	No	No	Yes	No	32	No	No	No	No	Yes	Yes	Yes	1.18918	1.25948	8	0	81.4286	83.2	2	High	High	4
3710	7	2	0	0	0	0	1	5	1	37107	11.0645	4	Has any primary	Yes	No	No	No	No	7	0	49	343	6	6	-0.0382427	Health facility A	Yes	No	No	No	No	31	Yes	No	Yes	No	Yes	Yes	Yes	-0.225761	0.016928	7	0	81.4286	83.2	Over median	Low	Lowest	2
1497	1	1	1	1	0	0	1	30	1	14971	9.68198	1	Has any primary	Yes	No	No	No	No	5	0	25	125	4	4	-1.11855	Health facility A	No	No	No	No	Yes	31	Yes	No	No		No	No	No	-1.6407	-1.22563			82.8571	84	Over median	Low	Lowest	1
2391	2	1	1	0	1	0	0	2	0	23912	10.3149	5	Has any primary	Yes	No	No	No	No	7	0	49	343	6	6	-0.0382427	Health facility A	Yes	No	No	Yes	Yes	24	Yes	Yes	No	No	Yes	Yes	Yes	-0.225761	0.016928	9	1	81.4286	83.2	Over median	Low	Lowest	2
2369	4	2	1	1	0	1	0	10	1	23694	9.68198	1	Has any primary	Yes	No	No	No	No	9	1	81	729	8	8	1.04207	Health facility B	Yes	No	No	Yes	Yes	31	No	No	No	No	Yes	Yes	Yes	1.18918	1.25948	8	0	81.4286	83.2	2	High	High	4
3707	6	1	1	1	0	1	0	10	0	37076	9.68198	2	Has any secondary or above	Yes	Yes	No	No	Yes	7	0	49	343	7	7	0.501913	Health facility A	Yes	Yes	Yes	No	No	19	No	No	Yes	No	Yes		No	0.481707	0.016928	7	0	81.4286	83.2	Over median	Middle	2nd Lowest	3
1979	2	2	0	0	1	0	1	10	0	19792	11.0645	4	Never attended school	Yes	No	No	No	No	6	0	36	216	6	6	-0.0382427	Health facility A	No	No	No	No	Yes	27	Yes	No	No		No	No	No	-0.225761	-0.60435			82.8571	84	Over median	Low	Lowest	2
2373	6	1	1	1	1	1	1	5	1	23736	11.0645	4	Has any primary	Yes	No	No	No	No	9	1	81	729	8	8	1.04207	Health facility B	No	Yes	No	Yes	Yes	22	Yes	Yes	No		Yes	Yes	Yes	1.18918	1.25948			82.8571	84	2	High	High	4
3719	7	1	0	0	1	0	0	2	0	37197	11.0645	8	Has any primary	Yes	Yes	No	Yes	Yes	8	0	64	512	7	7	0.501913	Health facility B	Yes	No	No	Yes	Yes	43	No	Yes	Yes	No	No	No	No	0.481707	0.638206	8	0	81.4286	83.2	Over median	Middle	2nd Lowest	3
2714	2	2	0	0	1	0	1	10	0	27142	11.3254	1e-06	Has any primary	Yes	No	No	No	No	7	0	49	343	6	6	-0.0382427	Health facility A	Yes	No	No	No	Yes	33	Yes	No	No	No	No	No	No	-0.225761	0.016928	8	0	81.4286	83.2	Over median	Low	Lowest	2
1509	6	1	0	0	0	0	0	2	0	15096	8.86499	3	Has any primary	Yes	Yes	No	No	No	8	0	64	512	8	8	1.04207	Health facility B	Yes	No	No	Yes	No	23	Yes	No	Yes	No	Yes	Yes	Yes	1.18918	0.638206	7	0	81.4286	83.2	2	High	High	4
2568	8	1	0	0	0	1	1	5	1	25688	9.68198	3	Has any primary	No	Yes	No	No	No	7	0	49	343	6	6	-0.0382427	Health facility A	No	No	No	No	Yes	20	Yes	Yes	Yes		Yes	No	No	-0.225761	0.016928			82.8571	84	Over median	Low	Lowest	2
2364	4	1	1	1	1	1	1	2	1	23644	9.68198	3	Has any primary	Yes	No	No	No	No	8	0	64	512	7	7	0.501913	Health facility B	No	No	No	Yes	No	35	Yes	Yes	No		Yes	Yes	Yes	0.481707	0.638206			82.8571	84	Over median	Middle	2nd Lowest	3
2697	8	1	0	1	0	1	0	10	0	26978	9.68198	3	Has any primary	Yes	Yes	No	No	No	4	0	16	64	4	4	-1.11855	Health facility B	Yes	No	No	Yes	Yes	20	Yes	Yes	No	No	No	No	No	-1.6407	-1.84691	2	0	81.4286	83.2	Over median	Low	Lowest	1
2713	2	2	0	1	1	0	1	2	0	27132	11.3254	5	Has any primary	No	Yes	Yes	No	No	7	0	49	343	6	6	-0.0382427	Health facility B	No	Yes	No	Yes	Yes	20		Yes	No		No	Yes	Yes	-0.225761	0.016928			82.8571	84	Over median	Low	Lowest	2
2369	7	1	0	0	0	0	0	20	0	23697	9.68198	1	Has any primary	Yes	No	No	No	No	9	1	81	729	8	8	1.04207	Health facility B	Yes	No	No	Yes	Yes	31	No	No	No	No	Yes	Yes	Yes	1.18918	1.25948	8	0	81.4286	83.2	2	High	High	4
2572	2	1	1	0	0	1	0	20	1	25722	11.0645	5	Never attended school	No	No	No	No	Yes	6	0	36	216	6	6	-0.0382427	Health facility A	Yes	Yes	No	Yes	No	23	No	Yes	Yes	No	Yes	No	No	-0.225761	-0.60435	3	0	81.4286	83.2	Over median	Low	Lowest	2
1972	4	1	1	1	0	1	1	30	1	19724	9.68198	3	Has any primary	Yes	Yes	No	Yes	No	4	0	16	64	4	4	-1.11855	Health facility A	Yes	No	No	Yes	No	29	Yes	Yes	Yes	No	Yes	Yes	Yes	-1.6407	-1.84691	6	0	81.4286	83.2	Over median	Low	Lowest	1
2390	1	1	1	0	0	0	0	2	0	23901	11.3254	4	Has any primary	Yes	No	No	No	No	9	1	81	729	8	8	1.04207	Health facility B	No	No	No	Yes	Yes	24	No	No	No		Yes	No	No	1.18918	1.25948			82.8571	84	2	High	High	4
2710	3	1	1	0	1	0	1	30	1	27103	11.0645	1	Has any primary	Yes	No	Yes	No	Yes	6	0	36	216	6	6	-0.0382427	Health facility B	Yes	No	No	Yes	Yes	33	Yes	No	No	No	No	No	No	-0.225761	-0.60435	3	0	81.4286	83.2	Over median	Low	Lowest	2
2390	2	1	1	1	1	0	0	5	0	23902	11.3254	4	Has any primary	Yes	No	No	No	No	9	1	81	729	8	8	1.04207	Health facility B	No	No	No	Yes	Yes	24	No	No	No		Yes	No	No	1.18918	1.25948			82.8571	84	2	High	High	4
3710	8	2	1	1	1	1	0	20	1	37108	11.0645	4	Has any primary	Yes	No	No	No	No	7	0	49	343	6	6	-0.0382427	Health facility A	Yes	No	No	No	No	31	Yes	No	Yes	No	Yes	Yes	Yes	-0.225761	0.016928	7	0	81.4286	83.2	Over median	Low	Lowest	2
1493	7	2	1	1	0	1	1	20	1	14937	9.68198	1	Has any primary	Yes	No	No	No	No	8	0	64	512	7	7	0.501913	Health facility B	Yes	No	No	No	Yes	24	Yes	No	No	No	Yes			0.481707	0.638206	6	0	81.4286	83.2	Over median	Middle	2nd Lowest	3
1500	1	1	1	0	1	1	1	10	1	15001	9.68198	1e-06	Has any primary	Yes	Yes	No	No	Yes	7	0	49	343	6	6	-0.0382427	Health facility A	Yes	Yes	No	Yes	Yes	20	Yes	No	No	No	Yes	No	No	-0.225761	0.016928	7	0	81.4286	83.2	Over median	Low	Lowest	2
2697	7	1	1	0	0	0	1	30	0	26977	9.68198	3	Has any primary	Yes	Yes	No	No	No	4	0	16	64	4	4	-1.11855	Health facility B	Yes	No	No	Yes	Yes	20	Yes	Yes	No	No	No	No	No	-1.6407	-1.84691	2	0	81.4286	83.2	Over median	Low	Lowest	1
3711	4	2	0	0	0	1	0	20	0	37114	8.86499	2	Has any primary	Yes	Yes	No	No	Yes	3	0	9	27	3	3	-1.65871	Health facility A	Yes	Yes	No	Yes	No	20	No	No	No	Yes	No	No	No	-2.34817	-2.46819	2	0	81.4286	83.2	Over median	Low	Lowest	1
2368	4	1	0	0	1	0	0	2	1	23684	9.68198	5	Has any primary	Yes	No	No	No	Yes	7	0	49	343	6	6	-0.0382427	Health facility B	Yes	No	No	No	No	31	No	Yes	No	No	Yes	Yes	Yes	-0.225761	0.016928	7	0	81.4286	83.2	Over median	Low	Lowest	2
2391	1	2	0	1	0	0	1	5	1	23911	10.3149	5	Has any primary	Yes	No	No	No	No	7	0	49	343	6	6	-0.0382427	Health facility A	Yes	No	No	Yes	Yes	24	Yes	Yes	No	No	Yes	Yes	Yes	-0.225761	0.016928	9	1	81.4286	83.2	Over median	Low	Lowest	2
3716	1	1	1	1	0	0	1	30	1	37161	9.68198	3	Has any primary	Yes	No	No	No	Yes	5	0	25	125	5	5	-0.578398	Health facility B	Yes	No	No	No	Yes	30	Yes	Yes	No	No	No	No	No	-0.93323	-1.22563	7	0	81.4286	83.2	Over median	Low	Lowest	1
2363	5	1	1	1	0	1	0	2	0	23635	9.68198	3	Has any primary	Yes	No	Yes	No	Yes	9	1	81	729	8	8	1.04207	Health facility B	Yes	No	No	Yes	No	32	No	No	No	No	Yes	Yes	Yes	1.18918	1.25948	8	0	81.4286	83.2	2	High	High	4
1970	8	2	1	0	1	1	1	30	1	19708	9.68198	3	Never attended school	Yes	No	No	No	No	7	0	49	343	6	6	-0.0382427	Health facility A	Yes	No	No	No	No	25	Yes	Yes	Yes	No	Yes		Yes	-0.225761	0.016928	4	0	81.4286	83.2	Over median	Low	Lowest	2
1974	6	1	1	1	1	1	1	5	1	19746	11.0645	4	Has any secondary or above	No	Yes	No	No	No	7	0	49	343	7	7	0.501913	Health facility B	Yes	No	Yes	Yes	No	21	No	Yes	No	No	No	No	No	0.481707	0.016928	5	0	81.4286	83.2	Over median	Middle	2nd Lowest	3
1503	7	1	1	0	0	0	1	30	1	15037	9.68198	1	Has any primary	No	No	Yes	No	No	3	0	9	27	3	3	-1.65871	Health facility A	Yes	Yes	No	No	No	20	Yes	No	No	Yes	Yes	No	No	-2.34817	-2.46819	5	0	81.4286	83.2	Over median	Low	Lowest	1
1502	4	2	1	0	1	0	0	5	0	15024	9.68198	1e-06	Never attended school	No		No	No	Yes	6	0	36	216	6	6	-0.0382427	Health facility B	Yes	No	No	No	Yes	24	Yes	No	No	No	Yes	Yes	Yes	-0.225761	-0.60435	4	0	81.4286	83.2	Over median	Low	Lowest	2
2569	5	1	0	1	0	0	0	30	0	25695	9.68198	3	Never attended school	Yes	Yes	No	No	No	7	0	49	343	6	6	-0.0382427	Health facility A	Yes	No	No	No	Yes	35	Yes	Yes	Yes	No	Yes	Yes	Yes	-0.225761	0.016928	8	0	81.4286	83.2	Over median	Low	Lowest	2
1504	6	1	1	0	0	0	1	30	1	15046	9.68198	2	Has any primary	Yes	Yes	No	No	No	9	1	81	729	8	8	1.04207	Health facility A	Yes	No	No	Yes	No	30	Yes	No	No	No	No	Yes	Yes	1.18918	1.25948	8	0	81.4286	83.2	2	High	High	4
2369	4	1	0	0	1	0	0	2	0	23694	9.68198	1	Has any primary	Yes	No	No	No	No	9	1	81	729	8	8	1.04207	Health facility B	Yes	No	No	Yes	Yes	31	No	No	No	No	Yes	Yes	Yes	1.18918	1.25948	8	0	81.4286	83.2	2	High	High	4
2563	1	1	0	1	0	1	1	5	1	25631	9.68198	3	Has any primary	Yes	Yes	No	No	No	5	0	25	125	5	5	-0.578398	Health facility A	Yes	No	No	No	No	27	Yes	No	No	No	Yes	No	No	-0.93323	-1.22563	3	0	81.4286	83.2	Over median	Low	Lowest	1
1984	7	1	0	0	0	0	0	20	0	19847	8.86499	2	Has any primary	Yes	Yes	No	No	No	7	0	49	343	6	6	-0.0382427	Health facility A	Yes	No	No	No	No	27	Yes	No	Yes	No	Yes	No	No	-0.225761	0.016928	6	0	81.4286	83.2	Over median	Low	Lowest	2
2571	1	2	1	0	0	0	1	20	0	25711	11.0645	5	Has any primary	No	Yes	No	No	No	9	1	81	729	8	8	1.04207	Health facility A	Yes	No	No	No	Yes	22	Yes	Yes	Yes	No	Yes	Yes	Yes	1.18918	1.25948	7	0	81.4286	83.2	2	High	High	4
2698	7	1	0	1	1	0	0	30	0	26987	11.0645	6	Has any primary	Yes	Yes	No	No	Yes	8	0	64	512	7	7	0.501913	Health facility A	Yes	No	No	No	Yes	27		Yes	No	No	No	Yes	Yes	0.481707	0.638206	7	0	81.4286	83.2	Over median	Middle	2nd Lowest	3
1504	7	1	1	0	0	1	0	10	0	15047	9.68198	2	Has any primary	Yes	Yes	No	No	No	9	1	81	729	8	8	1.04207	Health facility A	Yes	No	No	Yes	No	30	Yes	No	No	No	No	Yes	Yes	1.18918	1.25948	8	0	81.4286	83.2	2	High	High	4
2699	1	2	0	1	0	0	1	5	1	26991	11.3254	3	Has any primary	Yes	Yes	No	No	Yes	6	0	36	216	6	6	-0.0382427	Health facility B	Yes	Yes	No	Yes	No	19	Yes	Yes	Yes	No	Yes	Yes	Yes	-0.225761	-0.60435	6	0	81.4286	83.2	Over median	Low	Lowest	2
1511	8	1	0	0	0	1	1	5	0	15118	10.3149	3	Has any primary	Yes	No	No	No	Yes	5	0	25	125	5	5	-0.578398	Health facility B	Yes	Yes	No	Yes	Yes	19	Yes	No	Yes	No	Yes	No	No	-0.93323	-1.22563			81.4286	83.2	Over median	Low	Lowest	1
2699	3	2	1	0	1	0	0	10	1	26993	11.3254	3	Has any primary	Yes	Yes	No	No	Yes	6	0	36	216	6	6	-0.0382427	Health facility B	Yes	Yes	No	Yes	No	19	Yes	Yes	Yes	No	Yes	Yes	Yes	-0.225761	-0.60435	6	0	81.4286	83.2	Over median	Low	Lowest	2
2372	1	1	0	0	0	1	0	20	0	23721	11.0645	5	Has any primary	Yes	No	No	Yes	Yes	6	0	36	216	5	5	-0.578398	Health facility B	Yes	No	No	Yes	Yes	40	Yes	Yes	No	Yes	Yes	Yes	Yes	-0.93323	-0.60435	8	0	81.4286	83.2	Over median	Low	Lowest	1
1503	3	2	1	0	1	1	1	10	1	15033	9.68198	1	Has any primary	No	No	Yes	No	No	3	0	9	27	3	3	-1.65871	Health facility A	Yes	Yes	No	No	No	20	Yes	No	No	Yes	Yes	No	No	-2.34817	-2.46819	5	0	81.4286	83.2	Over median	Low	Lowest	1
1498	3	1	1	1	0	0	1	10	1	14983	9.68198	1e-06	Has any primary	Yes	No	No	Yes	No	5	0	25	125	4	4	-1.11855	Health facility B	No	No	No	Yes	Yes	23	Yes	No	No		No	No	No	-1.6407	-1.22563			82.8571	84	Over median	Low	Lowest	1
1502	7	1	0	0	1	0	0	2	0	15027	9.68198	1e-06	Never attended school	No		No	No	Yes	6	0	36	216	6	6	-0.0382427	Health facility B	Yes	No	No	No	Yes	24	Yes	No	No	No	Yes	Yes	Yes	-0.225761	-0.60435	4	0	81.4286	83.2	Over median	Low	Lowest	2
1967	8	1	0	0	1	1	0	30	1	19678	9.68198	5	Never attended school	Yes	Yes	No	No	No	9	1	81	729	8	8	1.04207	Health facility A	Yes	No	No	No	No	28	Yes	Yes	Yes	No	No			1.18918	1.25948	6	0	81.4286	83.2	2	High	High	4
1973	3	1	1	1	0	0	1	10	1	19733	11.0645	4	Has any primary	No	No	No	No	Yes	4	0	16	64	4	4	-1.11855	Health facility A	Yes	No	No	Yes	No	26	Yes	Yes	No	No	Yes	No	No	-1.6407	-1.84691	1	0	81.4286	83.2	Over median	Low	Lowest	1
1985	4	1	0	0	1	0	0	2	0	19854	11.3254	7	Has any secondary or above	Yes	Yes	Yes	No	Yes	9	1	81	729	8	8	1.04207	Health facility B	Yes	No	Yes	Yes	No	32	No	Yes	No	Yes	Yes			1.18918	1.25948	7	0	81.4286	83.2	2	High	High	4
3711	5	1	0	1	0	0	0	30	0	37115	8.86499	2	Has any primary	Yes	Yes	No	No	Yes	3	0	9	27	3	3	-1.65871	Health facility A	Yes	Yes	No	Yes	No	20	No	No	No	Yes	No	No	No	-2.34817	-2.46819	2	0	81.4286	83.2	Over median	Low	Lowest	1
1500	4	2	1	0	1	0	0	5	0	15004	9.68198	1e-06	Has any primary	Yes	Yes	No	No	Yes	7	0	49	343	6	6	-0.0382427	Health facility A	Yes	Yes	No	Yes	Yes	20	Yes	No	No	No	Yes	No	No	-0.225761	0.016928	7	0	81.4286	83.2	Over median	Low	Lowest	2
1974	5	1	0	0	0	1	1	2	0	19745	11.0645	4	Has any secondary or above	No	Yes	No	No	No	7	0	49	343	7	7	0.501913	Health facility B	Yes	No	Yes	Yes	No	21	No	Yes	No	No	No	No	No	0.481707	0.016928	5	0	81.4286	83.2	Over median	Middle	2nd Lowest	3
3715	3	1	1	1	0	0	1	20	1	37153	9.68198	3	Never attended school	Yes	No	No	No	Yes	8	0	64	512	7	7	0.501913	Health facility A	Yes	No	No	Yes	No	25	Yes	Yes	No	Yes	Yes	No	No	0.481707	0.638206	3	0	81.4286	83.2	Over median	Middle	2nd Lowest	3
3711	1	2	0	1	0	0	1	5	1	37111	8.86499	2	Has any primary	Yes	Yes	No	No	Yes	3	0	9	27	3	3	-1.65871	Health facility A	Yes	Yes	No	Yes	No	20	No	No	No	Yes	No	No	No	-2.34817	-2.46819	2	0	81.4286	83.2	Over median	Low	Lowest	1
2363	8	2	1	1	1	1	0	20	0	23638	9.68198	3	Has any primary	Yes	No	Yes	No	Yes	9	1	81	729	8	8	1.04207	Health facility B	Yes	No	No	Yes	No	32	No	No	No	No	Yes	Yes	Yes	1.18918	1.25948	8	0	81.4286	83.2	2	High	High	4
2374	6	2	0	0	0	1	0	5	0	23746	11.0645	6	Has any primary	Yes	No	No	No	Yes	9	1	81	729	8	8	1.04207	Health facility A	Yes	No	No	Yes	Yes	36	No	Yes	No	Yes	Yes	Yes	Yes	1.18918	1.25948	7	0	81.4286	83.2	2	High	High	4
2578	1	1	0	1	0	1	1	5	0	25781	11.3254	3	Has any primary	No	No	No	No	No	4	0	16	64	4	4	-1.11855	Health facility A	Yes	No	No	No	No	22	Yes	Yes	Yes	No	Yes	No	No	-1.6407	-1.84691	7	0	81.4286	83.2	Over median	Low	Lowest	1
3709	1	1	1	0	0	0	0	2	1	37091	10.3149	4	Has any secondary or above	No	Yes	No	No	No	8	0	64	512	7	7	0.501913	Health facility A	Yes	Yes	Yes	No	Yes	19	Yes	No	No	No	No	Yes	Yes	0.481707	0.638206	2	0	81.4286	83.2	Over median	Middle	2nd Lowest	3
2698	3	1	1	0	1	0	1	30	1	26983	11.0645	6	Has any primary	Yes	Yes	No	No	Yes	8	0	64	512	7	7	0.501913	Health facility A	Yes	No	No	No	Yes	27		Yes	No	No	No	Yes	Yes	0.481707	0.638206	7	0	81.4286	83.2	Over median	Middle	2nd Lowest	3
2390	8	2	1	0	1	1	1	20	1	23908	11.3254	4	Has any primary	Yes	No	No	No	No	9	1	81	729	8	8	1.04207	Health facility B	No	No	No	Yes	Yes	24	No	No	No		Yes	No	No	1.18918	1.25948			82.8571	84	2	High	High	4
1985	2	2	0	0	1	0	1	10	0	19852	11.3254	7	Has any secondary or above	Yes	Yes	Yes	No	Yes	9	1	81	729	8	8	1.04207	Health facility B	Yes	No	Yes	Yes	No	32	No	Yes	No	Yes	Yes			1.18918	1.25948	7	0	81.4286	83.2	2	High	High	4
2714	5	1	0	0	0	1	1	2	1	27145	11.3254	1e-06	Has any primary	Yes	No	No	No	No	7	0	49	343	6	6	-0.0382427	Health facility A	Yes	No	No	No	Yes	33	Yes	No	No	No	No	No	No	-0.225761	0.016928	8	0	81.4286	83.2	Over median	Low	Lowest	2
1973	8	1	0	0	1	1	0	30	1	19738	11.0645	4	Has any primary	No	No	No	No	Yes	4	0	16	64	4	4	-1.11855	Health facility A	Yes	No	No	Yes	No	26	Yes	Yes	No	No	Yes	No	No	-1.6407	-1.84691	1	0	81.4286	83.2	Over median	Low	Lowest	1
2713	3	2	0	0	0	1	1	5	1	27133	11.3254	5	Has any primary	No	Yes	Yes	No	No	7	0	49	343	6	6	-0.0382427	Health facility B	No	Yes	No	Yes	Yes	20		Yes	No		No	Yes	Yes	-0.225761	0.016928			82.8571	84	Over median	Low	Lowest	2
1512	5	1	0	1	0	0	0	30	0	15125	10.3149	4	Has any secondary or above	Yes	Yes	Yes	Yes	Yes	9	1	81	729	8	8	1.04207	Health facility B	Yes	No	Yes	Yes	No	31	No	Yes	No	No	Yes	Yes	Yes	1.18918	1.25948	9	1	81.4286	83.2	2	High	High	4
2579	8	2	1	0	1	1	1	30	0	25798	11.3254	3	Never attended school	Yes	No	No	No	No	8	0	64	512	8	8	1.04207	Health facility A	Yes	No	No	No	No	30	Yes	Yes	Yes	No	Yes	No	No	1.18918	0.638206	4	0	81.4286	83.2	2	High	High	4
3723	2	1	1	1	1	1	1	5	1	37232	10.3149		Has any primary	Yes	Yes	No	No	Yes	7	0	49	343	7	7	0.501913	Health facility A	Yes	No	No	Yes	No	18	Yes	No	No	No	Yes	No	No	0.481707	0.016928	3	0	81.4286	83.2	Over median	Middle	2nd Lowest	3
1509	5	1	0	0	0	1	0	30	0	15095	8.86499	3	Has any primary	Yes	Yes	No	No	No	8	0	64	512	8	8	1.04207	Health facility B	Yes	No	No	Yes	No	23	Yes	No	Yes	No	Yes	Yes	Yes	1.18918	0.638206	7	0	81.4286	83.2	2	High	High	4
2388	4	2	0	0	0	0	1	20	0	23884	10.3149	5	Has any secondary or above	Yes	No	Yes	No	No	5	0	25	125	4	4	-1.11855	Health facility A	Yes	Yes	Yes	No	Yes	20	Yes	Yes	No	No	Yes	Yes	Yes	-1.6407	-1.22563	8	0	81.4286	83.2	Over median	Low	Lowest	1
2374	8	1	0	0	1	1	1	30	0	23748	11.0645	6	Has any primary	Yes	No	No	No	Yes	9	1	81	729	8	8	1.04207	Health facility A	Yes	No	No	Yes	Yes	36	No	Yes	No	Yes	Yes	Yes	Yes	1.18918	1.25948	7	0	81.4286	83.2	2	High	High	4
1498	6	1	1	0	0	0	1	30	0	14986	9.68198	1e-06	Has any primary	Yes	No	No	Yes	No	5	0	25	125	4	4	-1.11855	Health facility B	No	No	No	Yes	Yes	23	Yes	No	No		No	No	No	-1.6407	-1.22563			82.8571	84	Over median	Low	Lowest	1
2368	7	2	1	1	1	0	1	10	0	23687	9.68198	5	Has any primary	Yes	No	No	No	Yes	7	0	49	343	6	6	-0.0382427	Health facility B	Yes	No	No	No	No	31	No	Yes	No	No	Yes	Yes	Yes	-0.225761	0.016928	7	0	81.4286	83.2	Over median	Low	Lowest	2
2705	8	2	1	1	0	0	0	2	1	27058	11.0645	3	Never attended school	Yes	Yes	No	No	Yes	5	0	25	125	5	5	-0.578398	Health facility B	No	No	No	No	Yes	29	Yes	Yes	No		No	No	No	-0.93323	-1.22563			82.8571	84	Over median	Low	Lowest	1
2568	6	2	1	0	1	0	0	5	0	25686	9.68198	3	Has any primary	No	Yes	No	No	No	7	0	49	343	6	6	-0.0382427	Health facility A	No	No	No	No	Yes	20	Yes	Yes	Yes		Yes	No	No	-0.225761	0.016928			82.8571	84	Over median	Low	Lowest	2
2712	1	1	0	1	0	1	1	5	1	27121	10.3149	5	Has any secondary or above	No	Yes	No	No	No	7	0	49	343	7	7	0.501913	Health facility A	Yes	Yes	Yes	Yes	Yes	17	No	Yes	Yes	No	No	Yes	Yes	0.481707	0.016928	6	0	81.4286	83.2	Over median	Middle	2nd Lowest	3
1497	7	2	0	0	0	0	1	5	0	14977	9.68198	1	Has any primary	Yes	No	No	No	No	5	0	25	125	4	4	-1.11855	Health facility A	No	No	No	No	Yes	31	Yes	No	No		No	No	No	-1.6407	-1.22563			82.8571	84	Over median	Low	Lowest	1
1973	4	2	0	0	0	1	0	20	0	19734	11.0645	4	Has any primary	No	No	No	No	Yes	4	0	16	64	4	4	-1.11855	Health facility A	Yes	No	No	Yes	No	26	Yes	Yes	No	No	Yes	No	No	-1.6407	-1.84691	1	0	81.4286	83.2	Over median	Low	Lowest	1
1500	7	1	0	0	1	0	0	2	0	15007	9.68198	1e-06	Has any primary	Yes	Yes	No	No	Yes	7	0	49	343	6	6	-0.0382427	Health facility A	Yes	Yes	No	Yes	Yes	20	Yes	No	No	No	Yes	No	No	-0.225761	0.016928	7	0	81.4286	83.2	Over median	Low	Lowest	2
2701	1	1	1	0	1	1	1	10	1	27011	11.0645	6	Has any secondary or above	Yes	Yes	No	Yes	Yes						0	-3.27918	Health facility A	Yes	Yes	Yes	Yes	Yes	20	Yes	No	No	No	No	Yes	Yes			7	0	81.4286	83.2
3719	4	2	1	0	1	0	0	5	1	37194	11.0645	8	Has any primary	Yes	Yes	No	Yes	Yes	8	0	64	512	7	7	0.501913	Health facility B	Yes	No	No	Yes	Yes	43	No	Yes	Yes	No	No	No	No	0.481707	0.638206	8	0	81.4286	83.2	Over median	Middle	2nd Lowest	3
2704	8	2	0	1	0	0	0	10	0	27048	11.0645	3	Has any primary	Yes	Yes	No	Yes	Yes	7	0	49	343	6	6	-0.0382427	Health facility A	Yes	No	No	Yes	Yes	24	No	No	No	No	Yes	No	No	-0.225761	0.016928	4	0	81.4286	83.2	Over median	Low	Lowest	2
2705	3	1	1	1	0	0	1	10	0	27053	11.0645	3	Never attended school	Yes	Yes	No	No	Yes	5	0	25	125	5	5	-0.578398	Health facility B	No	No	No	No	Yes	29	Yes	Yes	No		No	No	No	-0.93323	-1.22563			82.8571	84	Over median	Low	Lowest	1
2704	2	2	0	0	1	0	1	10	0	27042	11.0645	3	Has any primary	Yes	Yes	No	Yes	Yes	7	0	49	343	6	6	-0.0382427	Health facility A	Yes	No	No	Yes	Yes	24	No	No	No	No	Yes	No	No	-0.225761	0.016928	4	0	81.4286	83.2	Over median	Low	Lowest	2
1513	4	2	1	1	0	1	0	10	0	15134	11.3254	2	Never attended school	No	No	No	No	No	6	0	36	216	6	6	-0.0382427	Health facility A	Yes	Yes	No	No	No	19	Yes	No	Yes	No	Yes	Yes	Yes	-0.225761	-0.60435	8	0	81.4286	83.2	Over median	Low	Lowest	2
2389	3	1	0	1	1	1	1	30	1	23893	10.3149	5	Has any primary	Yes	No	No	No	Yes	5	0	25	125	4	4	-1.11855	Health facility B	No	No	No	Yes	Yes	40	Yes	Yes	No		No	Yes	Yes	-1.6407	-1.22563			82.8571	84	Over median	Low	Lowest	1
1974	3	1	0	1	1	1	1	30	1	19743	11.0645	4	Has any secondary or above	No	Yes	No	No	No	7	0	49	343	7	7	0.501913	Health facility B	Yes	No	Yes	Yes	No	21	No	Yes	No	No	No	No	No	0.481707	0.016928	5	0	81.4286	83.2	Over median	Middle	2nd Lowest	3
1493	2	2	0	1	1	0	1	2	0	14932	9.68198	1	Has any primary	Yes	No	No	No	No	8	0	64	512	7	7	0.501913	Health facility B	Yes	No	No	No	Yes	24	Yes	No	No	No	Yes			0.481707	0.638206	6	0	81.4286	83.2	Over median	Middle	2nd Lowest	3
2712	3	2	1	0	0	0	0	30	0	27123	10.3149	5	Has any secondary or above	No	Yes	No	No	No	7	0	49	343	7	7	0.501913	Health facility A	Yes	Yes	Yes	Yes	Yes	17	No	Yes	Yes	No	No	Yes	Yes	0.481707	0.016928	6	0	81.4286	83.2	Over median	Middle	2nd Lowest	3
2699	4	2	0	0	0	1	0	20	0	26994	11.3254	3	Has any primary	Yes	Yes	No	No	Yes	6	0	36	216	6	6	-0.0382427	Health facility B	Yes	Yes	No	Yes	No	19	Yes	Yes	Yes	No	Yes	Yes	Yes	-0.225761	-0.60435	6	0	81.4286	83.2	Over median	Low	Lowest	2
2388	1	2	0	0	1	1	1	2	0	23881	10.3149	5	Has any secondary or above	Yes	No	Yes	No	No	5	0	25	125	4	4	-1.11855	Health facility A	Yes	Yes	Yes	No	Yes	20	Yes	Yes	No	No	Yes	Yes	Yes	-1.6407	-1.22563	8	0	81.4286	83.2	Over median	Low	Lowest	1
1971	6	2	1	1	1	1	0	5	1	19716	9.68198	1e-06	Has any primary	No	Yes	No	No	No	6	0	36	216	5	5	-0.578398	Health facility A	Yes	Yes	No	Yes	Yes	17	No	No	Yes	No	Yes			-0.93323	-0.60435	8	0	81.4286	83.2	Over median	Low	Lowest	1
2390	2	2	0	0	0	1	1	30	1	23902	11.3254	4	Has any primary	Yes	No	No	No	No	9	1	81	729	8	8	1.04207	Health facility B	No	No	No	Yes	Yes	24	No	No	No		Yes	No	No	1.18918	1.25948			82.8571	84	2	High	High	4
2372	5	1	0	1	0	0	0	30	0	23725	11.0645	5	Has any primary	Yes	No	No	Yes	Yes	6	0	36	216	5	5	-0.578398	Health facility B	Yes	No	No	Yes	Yes	40	Yes	Yes	No	Yes	Yes	Yes	Yes	-0.93323	-0.60435	8	0	81.4286	83.2	Over median	Low	Lowest	1
2372	1	2	0	1	0	0	1	5	1	23721	11.0645	5	Has any primary	Yes	No	No	Yes	Yes	6	0	36	216	5	5	-0.578398	Health facility B	Yes	No	No	Yes	Yes	40	Yes	Yes	No	Yes	Yes	Yes	Yes	-0.93323	-0.60435	8	0	81.4286	83.2	Over median	Low	Lowest	1
1493	8	2	1	0	1	1	1	30	1	14938	9.68198	1	Has any primary	Yes	No	No	No	No	8	0	64	512	7	7	0.501913	Health facility B	Yes	No	No	No	Yes	24	Yes	No	No	No	Yes			0.481707	0.638206	6	0	81.4286	83.2	Over median	Middle	2nd Lowest	3
2372	8	2	1	1	0	0	0	2	0	23728	11.0645	5	Has any primary	Yes	No	No	Yes	Yes	6	0	36	216	5	5	-0.578398	Health facility B	Yes	No	No	Yes	Yes	40	Yes	Yes	No	Yes	Yes	Yes	Yes	-0.93323	-0.60435	8	0	81.4286	83.2	Over median	Low	Lowest	1
2381	2	2	0	1	1	0	0	20	1	23812	10.3149	4	Never attended school	Yes	No	No	Yes	No	7	0	49	343	6	6	-0.0382427	Health facility B	Yes	No	No	Yes	No	35	Yes	Yes	Yes	No	Yes	Yes	Yes	-0.225761	0.016928	9	1	81.4286	83.2	Over median	Low	Lowest	2
2714	3	1	0	1	1	1	1	30	1	27143	11.3254	1e-06	Has any primary	Yes	No	No	No	No	7	0	49	343	6	6	-0.0382427	Health facility A	Yes	No	No	No	Yes	33	Yes	No	No	No	No	No	No	-0.225761	0.016928	8	0	81.4286	83.2	Over median	Low	Lowest	2
2568	1	2	0	0	1	1	1	2	1	25681	9.68198	3	Has any primary	No	Yes	No	No	No	7	0	49	343	6	6	-0.0382427	Health facility A	No	No	No	No	Yes	20	Yes	Yes	Yes		Yes	No	No	-0.225761	0.016928			82.8571	84	Over median	Low	Lowest	2
1979	2	1	1	1	1	1	1	5	1	19792	11.0645	4	Never attended school	Yes	No	No	No	No	6	0	36	216	6	6	-0.0382427	Health facility A	No	No	No	No	Yes	27	Yes	No	No		No	No	No	-0.225761	-0.60435			82.8571	84	Over median	Low	Lowest	2
2697	6	2	1	1	1	1	0	5	1	26976	9.68198	3	Has any primary	Yes	Yes	No	No	No	4	0	16	64	4	4	-1.11855	Health facility B	Yes	No	No	Yes	Yes	20	Yes	Yes	No	No	No	No	No	-1.6407	-1.84691	2	0	81.4286	83.2	Over median	Low	Lowest	1
2710	7	1	0	1	1	0	0	30	0	27107	11.0645	1	Has any primary	Yes	No	Yes	No	Yes	6	0	36	216	6	6	-0.0382427	Health facility B	Yes	No	No	Yes	Yes	33	Yes	No	No	No	No	No	No	-0.225761	-0.60435	3	0	81.4286	83.2	Over median	Low	Lowest	2
2701	6	2	0	1	1	0	1	5	1	27016	11.0645	6	Has any secondary or above	Yes	Yes	No	Yes	Yes						0	-3.27918	Health facility A	Yes	Yes	Yes	Yes	Yes	20	Yes	No	No	No	No	Yes	Yes			7	0	81.4286	83.2
1974	2	1	1	1	1	1	1	5	1	19742	11.0645	4	Has any secondary or above	No	Yes	No	No	No	7	0	49	343	7	7	0.501913	Health facility B	Yes	No	Yes	Yes	No	21	No	Yes	No	No	No	No	No	0.481707	0.016928	5	0	81.4286	83.2	Over median	Middle	2nd Lowest	3
2576	6	1	1	1	0	1	0	2	1	25766	11.0645	6	Has any primary	Yes	Yes	No	Yes	Yes	6	0	36	216	6	6	-0.0382427	Health facility B	Yes	No	No	Yes	Yes	33	No	Yes	No	No	Yes	Yes	Yes	-0.225761	-0.60435	6	0	81.4286	83.2	Over median	Low	Lowest	2
2705	2	2	0	1	1	1	1	2	1	27052	11.0645	3	Never attended school	Yes	Yes	No	No	Yes	5	0	25	125	5	5	-0.578398	Health facility B	No	No	No	No	Yes	29	Yes	Yes	No		No	No	No	-0.93323	-1.22563			82.8571	84	Over median	Low	Lowest	1
1972	6	2	1	0	1	0	0	5	0	19726	9.68198	3	Has any primary	Yes	Yes	No	Yes	No	4	0	16	64	4	4	-1.11855	Health facility A	Yes	No	No	Yes	No	29	Yes	Yes	Yes	No	Yes	Yes	Yes	-1.6407	-1.84691	6	0	81.4286	83.2	Over median	Low	Lowest	1
1981	5	2	1	1	1	0	1	20	1	19815	11.0645	4	Has any primary	Yes	No	No	No	No	7	0	49	343	6	6	-0.0382427	Health facility A	Yes	No	No	No	No	24	Yes	No	Yes	Yes	Yes	No	No	-0.225761	0.016928	6	0	81.4286	83.2	Over median	Low	Lowest	2
2568	1	1	1	1	0	0	1	30	0	25681	9.68198	3	Has any primary	No	Yes	No	No	No	7	0	49	343	6	6	-0.0382427	Health facility A	No	No	No	No	Yes	20	Yes	Yes	Yes		Yes	No	No	-0.225761	0.016928			82.8571	84	Over median	Low	Lowest	2
2701	8	1	0	1	1	1	0	20	0	27018	11.0645	6	Has any secondary or above	Yes	Yes	No	Yes	Yes						0	-3.27918	Health facility A	Yes	Yes	Yes	Yes	Yes	20	Yes	No	No	No	No	Yes	Yes			7	0	81.4286	83.2
2388	3	1	1	0	1	0	1	30	1	23883	10.3149	5	Has any secondary or above	Yes	No	Yes	No	No	5	0	25	125	4	4	-1.11855	Health facility A	Yes	Yes	Yes	No	Yes	20	Yes	Yes	No	No	Yes	Yes	Yes	-1.6407	-1.22563	8	0	81.4286	83.2	Over median	Low	Lowest	1
1982	8	2	1	1	1	1	0	20	0	19828	10.3149	4	Has any primary	No	No	No	No	Yes	9	1	81	729	8	8	1.04207	Health facility A	Yes	No	No	Yes	Yes	27	Yes	No	Yes	No	Yes	No	No	1.18918	1.25948	9	1	81.4286	83.2	2	High	High	4
2705	7	1	1	0	0	1	0	10	1	27057	11.0645	3	Never attended school	Yes	Yes	No	No	Yes	5	0	25	125	5	5	-0.578398	Health facility B	No	No	No	No	Yes	29	Yes	Yes	No		No	No	No	-0.93323	-1.22563			82.8571	84	Over median	Low	Lowest	1
1512	5	2	1	0	1	1	1	10	1	15125	10.3149	4	Has any secondary or above	Yes	Yes	Yes	Yes	Yes	9	1	81	729	8	8	1.04207	Health facility B	Yes	No	Yes	Yes	No	31	No	Yes	No	No	Yes	Yes	Yes	1.18918	1.25948	9	1	81.4286	83.2	2	High	High	4
2579	2	1	1	0	0	1	0	20	0	25792	11.3254	3	Never attended school	Yes	No	No	No	No	8	0	64	512	8	8	1.04207	Health facility A	Yes	No	No	No	No	30	Yes	Yes	Yes	No	Yes	No	No	1.18918	0.638206	4	0	81.4286	83.2	2	High	High	4
2698	2	2	0	1	1	0	0	20	1	26982	11.0645	6	Has any primary	Yes	Yes	No	No	Yes	8	0	64	512	7	7	0.501913	Health facility A	Yes	No	No	No	Yes	27		Yes	No	No	No	Yes	Yes	0.481707	0.638206	7	0	81.4286	83.2	Over median	Middle	2nd Lowest	3
2697	2	1	1	1	1	0	0	5	1	26972	9.68198	3	Has any primary	Yes	Yes	No	No	No	4	0	16	64	4	4	-1.11855	Health facility B	Yes	No	No	Yes	Yes	20	Yes	Yes	No	No	No	No	No	-1.6407	-1.84691	2	0	81.4286	83.2	Over median	Low	Lowest	1
2578	1	2	1	0	0	0	1	20	1	25781	11.3254	3	Has any primary	No	No	No	No	No	4	0	16	64	4	4	-1.11855	Health facility A	Yes	No	No	No	No	22	Yes	Yes	Yes	No	Yes	No	No	-1.6407	-1.84691	7	0	81.4286	83.2	Over median	Low	Lowest	1
1979	1	2	1	0	0	0	1	20	0	19791	11.0645	4	Never attended school	Yes	No	No	No	No	6	0	36	216	6	6	-0.0382427	Health facility A	No	No	No	No	Yes	27	Yes	No	No		No	No	No	-0.225761	-0.60435			82.8571	84	Over median	Low	Lowest	2
3710	1	1	1	1	0	0	1	30	1	37101	11.0645	4	Has any primary	Yes	No	No	No	No	7	0	49	343	6	6	-0.0382427	Health facility A	Yes	No	No	No	No	31	Yes	No	Yes	No	Yes	Yes	Yes	-0.225761	0.016928	7	0	81.4286	83.2	Over median	Low	Lowest	2
1974	4	2	1	1	0	1	0	10	1	19744	11.0645	4	Has any secondary or above	No	Yes	No	No	No	7	0	49	343	7	7	0.501913	Health facility B	Yes	No	Yes	Yes	No	21	No	Yes	No	No	No	No	No	0.481707	0.016928	5	0	81.4286	83.2	Over median	Middle	2nd Lowest	3
3707	4	2	1	0	1	0	0	5	0	37074	9.68198	2	Has any secondary or above	Yes	Yes	No	No	Yes	7	0	49	343	7	7	0.501913	Health facility A	Yes	Yes	Yes	No	No	19	No	No	Yes	No	Yes		No	0.481707	0.016928	7	0	81.4286	83.2	Over median	Middle	2nd Lowest	3
2381	8	1	0	0	0	1	1	5	1	23818	10.3149	4	Never attended school	Yes	No	No	Yes	No	7	0	49	343	6	6	-0.0382427	Health facility B	Yes	No	No	Yes	No	35	Yes	Yes	Yes	No	Yes	Yes	Yes	-0.225761	0.016928	9	1	81.4286	83.2	Over median	Low	Lowest	2
2704	8	1	0	0	1	1	1	30	1	27048	11.0645	3	Has any primary	Yes	Yes	No	Yes	Yes	7	0	49	343	6	6	-0.0382427	Health facility A	Yes	No	No	Yes	Yes	24	No	No	No	No	Yes	No	No	-0.225761	0.016928	4	0	81.4286	83.2	Over median	Low	Lowest	2
2372	6	1	1	0	0	0	1	30	1	23726	11.0645	5	Has any primary	Yes	No	No	Yes	Yes	6	0	36	216	5	5	-0.578398	Health facility B	Yes	No	No	Yes	Yes	40	Yes	Yes	No	Yes	Yes	Yes	Yes	-0.93323	-0.60435	8	0	81.4286	83.2	Over median	Low	Lowest	1
2698	1	2	0	0	1	1	1	2	1	26981	11.0645	6	Has any primary	Yes	Yes	No	No	Yes	8	0	64	512	7	7	0.501913	Health facility A	Yes	No	No	No	Yes	27		Yes	No	No	No	Yes	Yes	0.481707	0.638206	7	0	81.4286	83.2	Over median	Middle	2nd Lowest	3
2698	2	1	1	0	0	0	0	5	0	26982	11.0645	6	Has any primary	Yes	Yes	No	No	Yes	8	0	64	512	7	7	0.501913	Health facility A	Yes	No	No	No	Yes	27		Yes	No	No	No	Yes	Yes	0.481707	0.638206	7	0	81.4286	83.2	Over median	Middle	2nd Lowest	3
1981	6	1	0	0	0	0	0	2	0	19816	11.0645	4	Has any primary	Yes	No	No	No	No	7	0	49	343	6	6	-0.0382427	Health facility A	Yes	No	No	No	No	24	Yes	No	Yes	Yes	Yes	No	No	-0.225761	0.016928	6	0	81.4286	83.2	Over median	Low	Lowest	2
2705	1	2	0	1	0	0	1	5	1	27051	11.0645	3	Never attended school	Yes	Yes	No	No	Yes	5	0	25	125	5	5	-0.578398	Health facility B	No	No	No	No	Yes	29	Yes	Yes	No		No	No	No	-0.93323	-1.22563			82.8571	84	Over median	Low	Lowest	1
2372	3	1	1	1	0	0	1	10	1	23723	11.0645	5	Has any primary	Yes	No	No	Yes	Yes	6	0	36	216	5	5	-0.578398	Health facility B	Yes	No	No	Yes	Yes	40	Yes	Yes	No	Yes	Yes	Yes	Yes	-0.93323	-0.60435	8	0	81.4286	83.2	Over median	Low	Lowest	1
1508	4	2	1	0	1	0	0	5	0	15084	9.68198	3	Has any primary	Yes	Yes	No	No	No	4	0	16	64	4	4	-1.11855	Health facility A	Yes	No	No	Yes	No	22	Yes	Yes	No	No	Yes	No	No	-1.6407	-1.84691	6	0	81.4286	83.2	Over median	Low	Lowest	1
1499	2	2	0	0	1	0	1	10	0	14992	9.68198	4	Has any primary	Yes	Yes	No	Yes	Yes	8	0	64	512	7	7	0.501913	Health facility A	No	No	No	Yes	Yes	34	Yes	Yes	No		Yes	No	No	0.481707	0.638206			82.8571	84	Over median	Middle	2nd Lowest	3
2391	6	2	0	1	1	1	0	5	0	23916	10.3149	5	Has any primary	Yes	No	No	No	No	7	0	49	343	6	6	-0.0382427	Health facility A	Yes	No	No	Yes	Yes	24	Yes	Yes	No	No	Yes	Yes	Yes	-0.225761	0.016928	9	1	81.4286	83.2	Over median	Low	Lowest	2
2364	3	1	1	1	0	0	1	10	1	23643	9.68198	3	Has any primary	Yes	No	No	No	No	8	0	64	512	7	7	0.501913	Health facility B	No	No	No	Yes	No	35	Yes	Yes	No		Yes	Yes	Yes	0.481707	0.638206			82.8571	84	Over median	Middle	2nd Lowest	3
2710	8	1	0	0	0	1	1	5	1	27108	11.0645	1	Has any primary	Yes	No	Yes	No	Yes	6	0	36	216	6	6	-0.0382427	Health facility B	Yes	No	No	Yes	Yes	33	Yes	No	No	No	No	No	No	-0.225761	-0.60435	3	0	81.4286	83.2	Over median	Low	Lowest	2
3716	4	1	1	1	0	1	1	30	1	37164	9.68198	3	Has any primary	Yes	No	No	No	Yes	5	0	25	125	5	5	-0.578398	Health facility B	Yes	No	No	No	Yes	30	Yes	Yes	No	No	No	No	No	-0.93323	-1.22563	7	0	81.4286	83.2	Over median	Low	Lowest	1
2710	3	2	0	1	1	1	0	10	0	27103	11.0645	1	Has any primary	Yes	No	Yes	No	Yes	6	0	36	216	6	6	-0.0382427	Health facility B	Yes	No	No	Yes	Yes	33	Yes	No	No	No	No	No	No	-0.225761	-0.60435	3	0	81.4286	83.2	Over median	Low	Lowest	2
2372	6	2	0	1	1	1	0	5	0	23726	11.0645	5	Has any primary	Yes	No	No	Yes	Yes	6	0	36	216	5	5	-0.578398	Health facility B	Yes	No	No	Yes	Yes	40	Yes	Yes	No	Yes	Yes	Yes	Yes	-0.93323	-0.60435	8	0	81.4286	83.2	Over median	Low	Lowest	1
1979	3	1	0	1	1	1	1	30	1	19793	11.0645	4	Never attended school	Yes	No	No	No	No	6	0	36	216	6	6	-0.0382427	Health facility A	No	No	No	No	Yes	27	Yes	No	No		No	No	No	-0.225761	-0.60435			82.8571	84	Over median	Low	Lowest	2
2705	4	1	1	1	1	1	1	2	0	27054	11.0645	3	Never attended school	Yes	Yes	No	No	Yes	5	0	25	125	5	5	-0.578398	Health facility B	No	No	No	No	Yes	29	Yes	Yes	No		No	No	No	-0.93323	-1.22563			82.8571	84	Over median	Low	Lowest	1
1499	8	1	0	0	1	1	1	30	0	14998	9.68198	4	Has any primary	Yes	Yes	No	Yes	Yes	8	0	64	512	7	7	0.501913	Health facility A	No	No	No	Yes	Yes	34	Yes	Yes	No		Yes	No	No	0.481707	0.638206			82.8571	84	Over median	Middle	2nd Lowest	3
3724	1	2	0	1	0	0	1	5	1	37241	11.3254	1e-06	Has any primary	Yes	No	No	No	No	5	0	25	125	5	5	-0.578398	Health facility B	Yes	No	No	Yes	Yes	23	Yes	No	No	No	No	No	No	-0.93323	-1.22563	2	0	81.4286	83.2	Over median	Low	Lowest	1
1984	2	1	1	1	1	1	1	5	1	19842	8.86499	2	Has any primary	Yes	Yes	No	No	No	7	0	49	343	6	6	-0.0382427	Health facility A	Yes	No	No	No	No	27	Yes	No	Yes	No	Yes	No	No	-0.225761	0.016928	6	0	81.4286	83.2	Over median	Low	Lowest	2
1973	1	1	0	0	0	1	0	20	0	19731	11.0645	4	Has any primary	No	No	No	No	Yes	4	0	16	64	4	4	-1.11855	Health facility A	Yes	No	No	Yes	No	26	Yes	Yes	No	No	Yes	No	No	-1.6407	-1.84691	1	0	81.4286	83.2	Over median	Low	Lowest	1
1983	8	1	0	0	1	1	0	30	1	19838	10.3149	5	Has any primary	Yes	No	No	No	No	7	0	49	343	6	6	-0.0382427	Health facility A	Yes	No	No	No	Yes	25	No	Yes	Yes	No	No	Yes	Yes	-0.225761	0.016928	9	1	81.4286	83.2	Over median	Low	Lowest	2
1500	6	2	0	1	1	0	1	5	1	15006	9.68198	1e-06	Has any primary	Yes	Yes	No	No	Yes	7	0	49	343	6	6	-0.0382427	Health facility A	Yes	Yes	No	Yes	Yes	20	Yes	No	No	No	Yes	No	No	-0.225761	0.016928	7	0	81.4286	83.2	Over median	Low	Lowest	2
2698	5	2	0	0	1	0	1	10	0	26985	11.0645	6	Has any primary	Yes	Yes	No	No	Yes	8	0	64	512	7	7	0.501913	Health facility A	Yes	No	No	No	Yes	27		Yes	No	No	No	Yes	Yes	0.481707	0.638206	7	0	81.4286	83.2	Over median	Middle	2nd Lowest	3
2391	8	1	0	0	1	1	0	30	1	23918	10.3149	5	Has any primary	Yes	No	No	No	No	7	0	49	343	6	6	-0.0382427	Health facility A	Yes	No	No	Yes	Yes	24	Yes	Yes	No	No	Yes	Yes	Yes	-0.225761	0.016928	9	1	81.4286	83.2	Over median	Low	Lowest	2
1979	4	2	1	1	0	1	0	10	1	19794	11.0645	4	Never attended school	Yes	No	No	No	No	6	0	36	216	6	6	-0.0382427	Health facility A	No	No	No	No	Yes	27	Yes	No	No		No	No	No	-0.225761	-0.60435			82.8571	84	Over median	Low	Lowest	2
3710	8	1	0	0	0	1	1	5	0	37108	11.0645	4	Has any primary	Yes	No	No	No	No	7	0	49	343	6	6	-0.0382427	Health facility A	Yes	No	No	No	No	31	Yes	No	Yes	No	Yes	Yes	Yes	-0.225761	0.016928	7	0	81.4286	83.2	Over median	Low	Lowest	2
2710	8	2	1	1	1	1	0	20	0	27108	11.0645	1	Has any primary	Yes	No	Yes	No	Yes	6	0	36	216	6	6	-0.0382427	Health facility B	Yes	No	No	Yes	Yes	33	Yes	No	No	No	No	No	No	-0.225761	-0.60435	3	0	81.4286	83.2	Over median	Low	Lowest	2
2389	5	1	0	0	0	1	1	2	0	23895	10.3149	5	Has any primary	Yes	No	No	No	Yes	5	0	25	125	4	4	-1.11855	Health facility B	No	No	No	Yes	Yes	40	Yes	Yes	No		No	Yes	Yes	-1.6407	-1.22563			82.8571	84	Over median	Low	Lowest	1
2372	5	2	1	0	1	1	1	10	1	23725	11.0645	5	Has any primary	Yes	No	No	Yes	Yes	6	0	36	216	5	5	-0.578398	Health facility B	Yes	No	No	Yes	Yes	40	Yes	Yes	No	Yes	Yes	Yes	Yes	-0.93323	-0.60435	8	0	81.4286	83.2	Over median	Low	Lowest	1
3710	4	1	1	1	0	1	1	30	1	37104	11.0645	4	Has any primary	Yes	No	No	No	No	7	0	49	343	6	6	-0.0382427	Health facility A	Yes	No	No	No	No	31	Yes	No	Yes	No	Yes	Yes	Yes	-0.225761	0.016928	7	0	81.4286	83.2	Over median	Low	Lowest	2
2372	2	2	0	1	1	1	1	2	1	23722	11.0645	5	Has any primary	Yes	No	No	Yes	Yes	6	0	36	216	5	5	-0.578398	Health facility B	Yes	No	No	Yes	Yes	40	Yes	Yes	No	Yes	Yes	Yes	Yes	-0.93323	-0.60435	8	0	81.4286	83.2	Over median	Low	Lowest	1
2701	7	2	1	1	0	1	1	20	1	27017	11.0645	6	Has any secondary or above	Yes	Yes	No	Yes	Yes						0	-3.27918	Health facility A	Yes	Yes	Yes	Yes	Yes	20	Yes	No	No	No	No	Yes	Yes			7	0	81.4286	83.2
3712	8	2	0	1	0	0	0	10	0	37128	9.68198	3	Has any primary	Yes	Yes	No	No	No	6	0	36	216	6	6	-0.0382427	Health facility B	Yes	Yes	No	Yes	No	26	No	Yes	No	Yes	Yes	No	No	-0.225761	-0.60435	7	0	81.4286	83.2	Over median	Low	Lowest	2
2704	4	1	0	0	1	0	0	2	1	27044	11.0645	3	Has any primary	Yes	Yes	No	Yes	Yes	7	0	49	343	6	6	-0.0382427	Health facility A	Yes	No	No	Yes	Yes	24	No	No	No	No	Yes	No	No	-0.225761	0.016928	4	0	81.4286	83.2	Over median	Low	Lowest	2
2572	8	1	0	1	1	1	0	20	0	25728	11.0645	5	Never attended school	No	No	No	No	Yes	6	0	36	216	6	6	-0.0382427	Health facility A	Yes	Yes	No	Yes	No	23	No	Yes	Yes	No	Yes	No	No	-0.225761	-0.60435	3	0	81.4286	83.2	Over median	Low	Lowest	2
2364	2	1	1	0	1	0	0	2	0	23642	9.68198	3	Has any primary	Yes	No	No	No	No	8	0	64	512	7	7	0.501913	Health facility B	No	No	No	Yes	No	35	Yes	Yes	No		Yes	Yes	Yes	0.481707	0.638206			82.8571	84	Over median	Middle	2nd Lowest	3
2576	7	2	0	0	0	0	1	5	0	25767	11.0645	6	Has any primary	Yes	Yes	No	Yes	Yes	6	0	36	216	6	6	-0.0382427	Health facility B	Yes	No	No	Yes	Yes	33	No	Yes	No	No	Yes	Yes	Yes	-0.225761	-0.60435	6	0	81.4286	83.2	Over median	Low	Lowest	2
1973	5	1	0	1	0	0	0	30	0	19735	11.0645	4	Has any primary	No	No	No	No	Yes	4	0	16	64	4	4	-1.11855	Health facility A	Yes	No	No	Yes	No	26	Yes	Yes	No	No	Yes	No	No	-1.6407	-1.84691	1	0	81.4286	83.2	Over median	Low	Lowest	1
1967	8	2	1	1	0	0	0	2	0	19678	9.68198	5	Never attended school	Yes	Yes	No	No	No	9	1	81	729	8	8	1.04207	Health facility A	Yes	No	No	No	No	28	Yes	Yes	Yes	No	No			1.18918	1.25948	6	0	81.4286	83.2	2	High	High	4
2370	2	2	0	0	1	0	1	10	0	23702	9.68198	5	Has any secondary or above	Yes	Yes	No	Yes	Yes	6	0	36	216	5	5	-0.578398	Health facility A	No	No	Yes	Yes	No	30	No	Yes	No		No	Yes	Yes	-0.93323	-0.60435			82.8571	84	Over median	Low	Lowest	1
2701	3	1	1	1	1	0	0	30	0	27013	11.0645	6	Has any secondary or above	Yes	Yes	No	Yes	Yes						0	-3.27918	Health facility A	Yes	Yes	Yes	Yes	Yes	20	Yes	No	No	No	No	Yes	Yes			7	0	81.4286	83.2
1981	6	2	1	1	1	1	0	5	1	19816	11.0645	4	Has any primary	Yes	No	No	No	No	7	0	49	343	6	6	-0.0382427	Health facility A	Yes	No	No	No	No	24	Yes	No	Yes	Yes	Yes	No	No	-0.225761	0.016928	6	0	81.4286	83.2	Over median	Low	Lowest	2
2369	3	2	1	0	0	0	0	30	0	23693	9.68198	1	Has any primary	Yes	No	No	No	No	9	1	81	729	8	8	1.04207	Health facility B	Yes	No	No	Yes	Yes	31	No	No	No	No	Yes	Yes	Yes	1.18918	1.25948	8	0	81.4286	83.2	2	High	High	4
3712	2	1	1	1	1	1	1	5	1	37122	9.68198	3	Has any primary	Yes	Yes	No	No	No	6	0	36	216	6	6	-0.0382427	Health facility B	Yes	Yes	No	Yes	No	26	No	Yes	No	Yes	Yes	No	No	-0.225761	-0.60435	7	0	81.4286	83.2	Over median	Low	Lowest	2
2698	4	1	1	1	0	1	1	30	0	26984	11.0645	6	Has any primary	Yes	Yes	No	No	Yes	8	0	64	512	7	7	0.501913	Health facility A	Yes	No	No	No	Yes	27		Yes	No	No	No	Yes	Yes	0.481707	0.638206	7	0	81.4286	83.2	Over median	Middle	2nd Lowest	3
2576	4	2	0	0	0	0	1	20	0	25764	11.0645	6	Has any primary	Yes	Yes	No	Yes	Yes	6	0	36	216	6	6	-0.0382427	Health facility B	Yes	No	No	Yes	Yes	33	No	Yes	No	No	Yes	Yes	Yes	-0.225761	-0.60435	6	0	81.4286	83.2	Over median	Low	Lowest	2
1981	1	2	0	0	1	0	0	10	1	19811	11.0645	4	Has any primary	Yes	No	No	No	No	7	0	49	343	6	6	-0.0382427	Health facility A	Yes	No	No	No	No	24	Yes	No	Yes	Yes	Yes	No	No	-0.225761	0.016928	6	0	81.4286	83.2	Over median	Low	Lowest	2
2370	1	2	1	0	0	0	1	20	0	23701	9.68198	5	Has any secondary or above	Yes	Yes	No	Yes	Yes	6	0	36	216	5	5	-0.578398	Health facility A	No	No	Yes	Yes	No	30	No	Yes	No		No	Yes	Yes	-0.93323	-0.60435			82.8571	84	Over median	Low	Lowest	1
2372	3	2	1	0	1	0	0	10	0	23723	11.0645	5	Has any primary	Yes	No	No	Yes	Yes	6	0	36	216	5	5	-0.578398	Health facility B	Yes	No	No	Yes	Yes	40	Yes	Yes	No	Yes	Yes	Yes	Yes	-0.93323	-0.60435	8	0	81.4286	83.2	Over median	Low	Lowest	1
2701	5	2	0	0	0	0	1	20	0	27015	11.0645	6	Has any secondary or above	Yes	Yes	No	Yes	Yes						0	-3.27918	Health facility A	Yes	Yes	Yes	Yes	Yes	20	Yes	No	No	No	No	Yes	Yes			7	0	81.4286	83.2
2391	3	2	1	0	1	0	0	10	0	23913	10.3149	5	Has any primary	Yes	No	No	No	No	7	0	49	343	6	6	-0.0382427	Health facility A	Yes	No	No	Yes	Yes	24	Yes	Yes	No	No	Yes	Yes	Yes	-0.225761	0.016928	9	1	81.4286	83.2	Over median	Low	Lowest	2
1972	3	1	1	0	1	0	1	30	1	19723	9.68198	3	Has any primary	Yes	Yes	No	Yes	No	4	0	16	64	4	4	-1.11855	Health facility A	Yes	No	No	Yes	No	29	Yes	Yes	Yes	No	Yes	Yes	Yes	-1.6407	-1.84691	6	0	81.4286	83.2	Over median	Low	Lowest	1
1970	7	2	1	1	0	1	1	20	1	19707	9.68198	3	Never attended school	Yes	No	No	No	No	7	0	49	343	6	6	-0.0382427	Health facility A	Yes	No	No	No	No	25	Yes	Yes	Yes	No	Yes		Yes	-0.225761	0.016928	4	0	81.4286	83.2	Over median	Low	Lowest	2
1497	6	2	1	0	1	0	0	5	0	14976	9.68198	1	Has any primary	Yes	No	No	No	No	5	0	25	125	4	4	-1.11855	Health facility A	No	No	No	No	Yes	31	Yes	No	No		No	No	No	-1.6407	-1.22563			82.8571	84	Over median	Low	Lowest	1
2713	8	1	0	1	1	1	0	20	1	27138	11.3254	5	Has any primary	No	Yes	Yes	No	No	7	0	49	343	6	6	-0.0382427	Health facility B	No	Yes	No	Yes	Yes	20		Yes	No		No	Yes	Yes	-0.225761	0.016928			82.8571	84	Over median	Low	Lowest	2
2373	5	1	0	0	0	1	1	2	1	23735	11.0645	4	Has any primary	Yes	No	No	No	No	9	1	81	729	8	8	1.04207	Health facility B	No	Yes	No	Yes	Yes	22	Yes	Yes	No		Yes	Yes	Yes	1.18918	1.25948			82.8571	84	2	High	High	4
1967	2	1	1	0	1	0	0	2	0	19672	9.68198	5	Never attended school	Yes	Yes	No	No	No	9	1	81	729	8	8	1.04207	Health facility A	Yes	No	No	No	No	28	Yes	Yes	Yes	No	No			1.18918	1.25948	6	0	81.4286	83.2	2	High	High	4
2576	8	1	0	0	0	1	1	5	0	25768	11.0645	6	Has any primary	Yes	Yes	No	Yes	Yes	6	0	36	216	6	6	-0.0382427	Health facility B	Yes	No	No	Yes	Yes	33	No	Yes	No	No	Yes	Yes	Yes	-0.225761	-0.60435	6	0	81.4286	83.2	Over median	Low	Lowest	2
1513	5	2	1	1	1	0	1	20	0	15135	11.3254	2	Never attended school	No	No	No	No	No	6	0	36	216	6	6	-0.0382427	Health facility A	Yes	Yes	No	No	No	19	Yes	No	Yes	No	Yes	Yes	Yes	-0.225761	-0.60435	8	0	81.4286	83.2	Over median	Low	Lowest	2
1971	7	2	0	1	1	1	1	2	1	19717	9.68198	1e-06	Has any primary	No	Yes	No	No	No	6	0	36	216	5	5	-0.578398	Health facility A	Yes	Yes	No	Yes	Yes	17	No	No	Yes	No	Yes			-0.93323	-0.60435	8	0	81.4286	83.2	Over median	Low	Lowest	1
2564	2	2	0	1	1	0	1	2	0	25642	9.68198	5	Has any primary	Yes	No	No	No	Yes	7	0	49	343	6	6	-0.0382427	Health facility B	Yes	No	No	Yes	No	25	Yes	Yes	Yes	No	No	Yes	Yes	-0.225761	0.016928	8	0	81.4286	83.2	Over median	Low	Lowest	2
2370	8	2	0	1	0	0	0	10	1	23708	9.68198	5	Has any secondary or above	Yes	Yes	No	Yes	Yes	6	0	36	216	5	5	-0.578398	Health facility A	No	No	Yes	Yes	No	30	No	Yes	No		No	Yes	Yes	-0.93323	-0.60435			82.8571	84	Over median	Low	Lowest	1
2368	3	1	0	1	1	1	1	30	1	23683	9.68198	5	Has any primary	Yes	No	No	No	Yes	7	0	49	343	6	6	-0.0382427	Health facility B	Yes	No	No	No	No	31	No	Yes	No	No	Yes	Yes	Yes	-0.225761	0.016928	7	0	81.4286	83.2	Over median	Low	Lowest	2
1499	7	1	0	0	0	0	0	20	0	14997	9.68198	4	Has any primary	Yes	Yes	No	Yes	Yes	8	0	64	512	7	7	0.501913	Health facility A	No	No	No	Yes	Yes	34	Yes	Yes	No		Yes	No	No	0.481707	0.638206			82.8571	84	Over median	Middle	2nd Lowest	3
1979	5	1	0	0	0	1	1	2	0	19795	11.0645	4	Never attended school	Yes	No	No	No	No	6	0	36	216	6	6	-0.0382427	Health facility A	No	No	No	No	Yes	27	Yes	No	No		No	No	No	-0.225761	-0.60435			82.8571	84	Over median	Low	Lowest	2
3723	5	1	0	0	0	1	1	2	1	37235	10.3149		Has any primary	Yes	Yes	No	No	Yes	7	0	49	343	7	7	0.501913	Health facility A	Yes	No	No	Yes	No	18	Yes	No	No	No	Yes	No	No	0.481707	0.016928	3	0	81.4286	83.2	Over median	Middle	2nd Lowest	3
2710	5	1	1	1	0	1	0	2	1	27105	11.0645	1	Has any primary	Yes	No	Yes	No	Yes	6	0	36	216	6	6	-0.0382427	Health facility B	Yes	No	No	Yes	Yes	33	Yes	No	No	No	No	No	No	-0.225761	-0.60435	3	0	81.4286	83.2	Over median	Low	Lowest	2
3711	8	2	1	1	0	0	0	2	0	37118	8.86499	2	Has any primary	Yes	Yes	No	No	Yes	3	0	9	27	3	3	-1.65871	Health facility A	Yes	Yes	No	Yes	No	20	No	No	No	Yes	No	No	No	-2.34817	-2.46819	2	0	81.4286	83.2	Over median	Low	Lowest	1
2705	5	1	0	1	0	0	0	30	1	27055	11.0645	3	Never attended school	Yes	Yes	No	No	Yes	5	0	25	125	5	5	-0.578398	Health facility B	No	No	No	No	Yes	29	Yes	Yes	No		No	No	No	-0.93323	-1.22563			82.8571	84	Over median	Low	Lowest	1
2698	8	1	0	0	0	1	1	5	1	26988	11.0645	6	Has any primary	Yes	Yes	No	No	Yes	8	0	64	512	7	7	0.501913	Health facility A	Yes	No	No	No	Yes	27		Yes	No	No	No	Yes	Yes	0.481707	0.638206	7	0	81.4286	83.2	Over median	Middle	2nd Lowest	3
3712	7	1	0	0	0	0	0	20	0	37127	9.68198	3	Has any primary	Yes	Yes	No	No	No	6	0	36	216	6	6	-0.0382427	Health facility B	Yes	Yes	No	Yes	No	26	No	Yes	No	Yes	Yes	No	No	-0.225761	-0.60435	7	0	81.4286	83.2	Over median	Low	Lowest	2
2571	8	1	0	0	1	1	1	30	0	25718	11.0645	5	Has any primary	No	Yes	No	No	No	9	1	81	729	8	8	1.04207	Health facility A	Yes	No	No	No	Yes	22	Yes	Yes	Yes	No	Yes	Yes	Yes	1.18918	1.25948	7	0	81.4286	83.2	2	High	High	4
2571	1	1	0	1	0	1	1	5	1	25711	11.0645	5	Has any primary	No	Yes	No	No	No	9	1	81	729	8	8	1.04207	Health facility A	Yes	No	No	No	Yes	22	Yes	Yes	Yes	No	Yes	Yes	Yes	1.18918	1.25948	7	0	81.4286	83.2	2	High	High	4
2563	8	1	0	0	1	1	1	30	1	25638	9.68198	3	Has any primary	Yes	Yes	No	No	No	5	0	25	125	5	5	-0.578398	Health facility A	Yes	No	No	No	No	27	Yes	No	No	No	Yes	No	No	-0.93323	-1.22563	3	0	81.4286	83.2	Over median	Low	Lowest	1
2372	7	1	1	0	0	1	0	10	0	23727	11.0645	5	Has any primary	Yes	No	No	Yes	Yes	6	0	36	216	5	5	-0.578398	Health facility B	Yes	No	No	Yes	Yes	40	Yes	Yes	No	Yes	Yes	Yes	Yes	-0.93323	-0.60435	8	0	81.4286	83.2	Over median	Low	Lowest	1
1498	1	1	0	0	0	1	0	20	0	14981	9.68198	1e-06	Has any primary	Yes	No	No	Yes	No	5	0	25	125	4	4	-1.11855	Health facility B	No	No	No	Yes	Yes	23	Yes	No	No		No	No	No	-1.6407	-1.22563			82.8571	84	Over median	Low	Lowest	1
2563	6	1	1	1	1	1	1	5	1	25636	9.68198	3	Has any primary	Yes	Yes	No	No	No	5	0	25	125	5	5	-0.578398	Health facility A	Yes	No	No	No	No	27	Yes	No	No	No	Yes	No	No	-0.93323	-1.22563	3	0	81.4286	83.2	Over median	Low	Lowest	1
1983	5	2	1	0	1	1	1	10	1	19835	10.3149	5	Has any primary	Yes	No	No	No	No	7	0	49	343	6	6	-0.0382427	Health facility A	Yes	No	No	No	Yes	25	No	Yes	Yes	No	No	Yes	Yes	-0.225761	0.016928	9	1	81.4286	83.2	Over median	Low	Lowest	2
2567	4	1	0	0	1	1	0	5	0	25674	9.68198	1e-06	Has any primary	Yes	Yes	No	No	No	9	1	81	729	8	8	1.04207	Health facility B	Yes	No	No	Yes	Yes	32	No	No	Yes	No	Yes	No	No	1.18918	1.25948	9	1	81.4286	83.2	2	High	High	4
2372	4	2	0	0	0	1	0	20	0	23724	11.0645	5	Has any primary	Yes	No	No	Yes	Yes	6	0	36	216	5	5	-0.578398	Health facility B	Yes	No	No	Yes	Yes	40	Yes	Yes	No	Yes	Yes	Yes	Yes	-0.93323	-0.60435	8	0	81.4286	83.2	Over median	Low	Lowest	1
3712	6	1	1	1	1	1	1	5	1	37126	9.68198	3	Has any primary	Yes	Yes	No	No	No	6	0	36	216	6	6	-0.0382427	Health facility B	Yes	Yes	No	Yes	No	26	No	Yes	No	Yes	Yes	No	No	-0.225761	-0.60435	7	0	81.4286	83.2	Over median	Low	Lowest	2
3719	1	2	0	1	0	0	0	30	1	37191	11.0645	8	Has any primary	Yes	Yes	No	Yes	Yes	8	0	64	512	7	7	0.501913	Health facility B	Yes	No	No	Yes	Yes	43	No	Yes	Yes	No	No	No	No	0.481707	0.638206	8	0	81.4286	83.2	Over median	Middle	2nd Lowest	3
2568	8	2	1	1	1	1	0	20	0	25688	9.68198	3	Has any primary	No	Yes	No	No	No	7	0	49	343	6	6	-0.0382427	Health facility A	No	No	No	No	Yes	20	Yes	Yes	Yes		Yes	No	No	-0.225761	0.016928			82.8571	84	Over median	Low	Lowest	2
2369	2	1	1	1	1	1	1	5	1	23692	9.68198	1	Has any primary	Yes	No	No	No	No	9	1	81	729	8	8	1.04207	Health facility B	Yes	No	No	Yes	Yes	31	No	No	No	No	Yes	Yes	Yes	1.18918	1.25948	8	0	81.4286	83.2	2	High	High	4
2364	5	2	1	0	1	1	1	10	0	23645	9.68198	3	Has any primary	Yes	No	No	No	No	8	0	64	512	7	7	0.501913	Health facility B	No	No	No	Yes	No	35	Yes	Yes	No		Yes	Yes	Yes	0.481707	0.638206			82.8571	84	Over median	Middle	2nd Lowest	3
2701	2	1	1	0	0	1	0	20	0	27012	11.0645	6	Has any secondary or above	Yes	Yes	No	Yes	Yes						0	-3.27918	Health facility A	Yes	Yes	Yes	Yes	Yes	20	Yes	No	No	No	No	Yes	Yes			7	0	81.4286	83.2
1493	2	1	1	0	0	1	0	20	1	14932	9.68198	1	Has any primary	Yes	No	No	No	No	8	0	64	512	7	7	0.501913	Health facility B	Yes	No	No	No	Yes	24	Yes	No	No	No	Yes			0.481707	0.638206	6	0	81.4286	83.2	Over median	Middle	2nd Lowest	3
2704	4	2	1	1	0	1	0	10	0	27044	11.0645	3	Has any primary	Yes	Yes	No	Yes	Yes	7	0	49	343	6	6	-0.0382427	Health facility A	Yes	No	No	Yes	Yes	24	No	No	No	No	Yes	No	No	-0.225761	0.016928	4	0	81.4286	83.2	Over median	Low	Lowest	2
3707	1	1	1	0	1	1	1	10	1	37071	9.68198	2	Has any secondary or above	Yes	Yes	No	No	Yes	7	0	49	343	7	7	0.501913	Health facility A	Yes	Yes	Yes	No	No	19	No	No	Yes	No	Yes		No	0.481707	0.016928	7	0	81.4286	83.2	Over median	Middle	2nd Lowest	3
1970	1	2	0	1	0	0	0	30	0	19701	9.68198	3	Never attended school	Yes	No	No	No	No	7	0	49	343	6	6	-0.0382427	Health facility A	Yes	No	No	No	No	25	Yes	Yes	Yes	No	Yes		Yes	-0.225761	0.016928	4	0	81.4286	83.2	Over median	Low	Lowest	2
2576	2	2	0	1	1	0	0	20	0	25762	11.0645	6	Has any primary	Yes	Yes	No	Yes	Yes	6	0	36	216	6	6	-0.0382427	Health facility B	Yes	No	No	Yes	Yes	33	No	Yes	No	No	Yes	Yes	Yes	-0.225761	-0.60435	6	0	81.4286	83.2	Over median	Low	Lowest	2
1981	8	1	0	1	0	1	0	10	0	19818	11.0645	4	Has any primary	Yes	No	No	No	No	7	0	49	343	6	6	-0.0382427	Health facility A	Yes	No	No	No	No	24	Yes	No	Yes	Yes	Yes	No	No	-0.225761	0.016928	6	0	81.4286	83.2	Over median	Low	Lowest	2
1971	5	1	0	0	0	1	0	30	0	19715	9.68198	1e-06	Has any primary	No	Yes	No	No	No	6	0	36	216	5	5	-0.578398	Health facility A	Yes	Yes	No	Yes	Yes	17	No	No	Yes	No	Yes			-0.93323	-0.60435	8	0	81.4286	83.2	Over median	Low	Lowest	1
2564	3	2	0	0	0	1	1	5	1	25643	9.68198	5	Has any primary	Yes	No	No	No	Yes	7	0	49	343	6	6	-0.0382427	Health facility B	Yes	No	No	Yes	No	25	Yes	Yes	Yes	No	No	Yes	Yes	-0.225761	0.016928	8	0	81.4286	83.2	Over median	Low	Lowest	2
3719	4	1	0	1	0	1	1	10	0	37194	11.0645	8	Has any primary	Yes	Yes	No	Yes	Yes	8	0	64	512	7	7	0.501913	Health facility B	Yes	No	No	Yes	Yes	43	No	Yes	Yes	No	No	No	No	0.481707	0.638206	8	0	81.4286	83.2	Over median	Middle	2nd Lowest	3
2697	3	2	1	0	1	1	1	10	0	26973	9.68198	3	Has any primary	Yes	Yes	No	No	No	4	0	16	64	4	4	-1.11855	Health facility B	Yes	No	No	Yes	Yes	20	Yes	Yes	No	No	No	No	No	-1.6407	-1.84691	2	0	81.4286	83.2	Over median	Low	Lowest	1
2363	1	2	0	0	1	1	1	2	0	23631	9.68198	3	Has any primary	Yes	No	Yes	No	Yes	9	1	81	729	8	8	1.04207	Health facility B	Yes	No	No	Yes	No	32	No	No	No	No	Yes	Yes	Yes	1.18918	1.25948	8	0	81.4286	83.2	2	High	High	4
2578	3	2	1	0	0	0	0	30	0	25783	11.3254	3	Has any primary	No	No	No	No	No	4	0	16	64	4	4	-1.11855	Health facility A	Yes	No	No	No	No	22	Yes	Yes	Yes	No	Yes	No	No	-1.6407	-1.84691	7	0	81.4286	83.2	Over median	Low	Lowest	1
2568	6	1	1	1	0	1	0	2	1	25686	9.68198	3	Has any primary	No	Yes	No	No	No	7	0	49	343	6	6	-0.0382427	Health facility A	No	No	No	No	Yes	20	Yes	Yes	Yes		Yes	No	No	-0.225761	0.016928			82.8571	84	Over median	Low	Lowest	2
2567	6	2	1	1	1	1	0	5	1	25676	9.68198	1e-06	Has any primary	Yes	Yes	No	No	No	9	1	81	729	8	8	1.04207	Health facility B	Yes	No	No	Yes	Yes	32	No	No	Yes	No	Yes	No	No	1.18918	1.25948	9	1	81.4286	83.2	2	High	High	4
2389	8	2	0	1	0	0	0	10	0	23898	10.3149	5	Has any primary	Yes	No	No	No	Yes	5	0	25	125	4	4	-1.11855	Health facility B	No	No	No	Yes	Yes	40	Yes	Yes	No		No	Yes	Yes	-1.6407	-1.22563			82.8571	84	Over median	Low	Lowest	1
1972	3	2	0	1	1	1	0	10	0	19723	9.68198	3	Has any primary	Yes	Yes	No	Yes	No	4	0	16	64	4	4	-1.11855	Health facility A	Yes	No	No	Yes	No	29	Yes	Yes	Yes	No	Yes	Yes	Yes	-1.6407	-1.84691	6	0	81.4286	83.2	Over median	Low	Lowest	1
1499	5	2	1	1	1	0	1	20	0	14995	9.68198	4	Has any primary	Yes	Yes	No	Yes	Yes	8	0	64	512	7	7	0.501913	Health facility A	No	No	No	Yes	Yes	34	Yes	Yes	No		Yes	No	No	0.481707	0.638206			82.8571	84	Over median	Middle	2nd Lowest	3
1970	6	2	0	1	1	0	1	5	1	19706	9.68198	3	Never attended school	Yes	No	No	No	No	7	0	49	343	6	6	-0.0382427	Health facility A	Yes	No	No	No	No	25	Yes	Yes	Yes	No	Yes		Yes	-0.225761	0.016928	4	0	81.4286	83.2	Over median	Low	Lowest	2
1972	2	1	1	0	0	0	0	5	1	19722	9.68198	3	Has any primary	Yes	Yes	No	Yes	No	4	0	16	64	4	4	-1.11855	Health facility A	Yes	No	No	Yes	No	29	Yes	Yes	Yes	No	Yes	Yes	Yes	-1.6407	-1.84691	6	0	81.4286	83.2	Over median	Low	Lowest	1
1973	4	1	1	1	1	1	1	2	1	19734	11.0645	4	Has any primary	No	No	No	No	Yes	4	0	16	64	4	4	-1.11855	Health facility A	Yes	No	No	Yes	No	26	Yes	Yes	No	No	Yes	No	No	-1.6407	-1.84691	1	0	81.4286	83.2	Over median	Low	Lowest	1
1511	2	1	1	0	0	0	0	5	1	15112	10.3149	3	Has any primary	Yes	No	No	No	Yes	5	0	25	125	5	5	-0.578398	Health facility B	Yes	Yes	No	Yes	Yes	19	Yes	No	Yes	No	Yes	No	No	-0.93323	-1.22563			81.4286	83.2	Over median	Low	Lowest	1
3716	8	1	0	0	0	1	1	5	0	37168	9.68198	3	Has any primary	Yes	No	No	No	Yes	5	0	25	125	5	5	-0.578398	Health facility B	Yes	No	No	No	Yes	30	Yes	Yes	No	No	No	No	No	-0.93323	-1.22563	7	0	81.4286	83.2	Over median	Low	Lowest	1
1985	3	2	1	0	0	0	0	30	0	19853	11.3254	7	Has any secondary or above	Yes	Yes	Yes	No	Yes	9	1	81	729	8	8	1.04207	Health facility B	Yes	No	Yes	Yes	No	32	No	Yes	No	Yes	Yes			1.18918	1.25948	7	0	81.4286	83.2	2	High	High	4
3723	4	2	1	1	0	1	0	10	0	37234	10.3149		Has any primary	Yes	Yes	No	No	Yes	7	0	49	343	7	7	0.501913	Health facility A	Yes	No	No	Yes	No	18	Yes	No	No	No	Yes	No	No	0.481707	0.016928	3	0	81.4286	83.2	Over median	Middle	2nd Lowest	3
1970	4	1	0	1	0	1	1	10	1	19704	9.68198	3	Never attended school	Yes	No	No	No	No	7	0	49	343	6	6	-0.0382427	Health facility A	Yes	No	No	No	No	25	Yes	Yes	Yes	No	Yes		Yes	-0.225761	0.016928	4	0	81.4286	83.2	Over median	Low	Lowest	2
2374	4	1	0	0	1	0	0	2	0	23744	11.0645	6	Has any primary	Yes	No	No	No	Yes	9	1	81	729	8	8	1.04207	Health facility A	Yes	No	No	Yes	Yes	36	No	Yes	No	Yes	Yes	Yes	Yes	1.18918	1.25948	7	0	81.4286	83.2	2	High	High	4
1504	3	2	1	0	1	0	0	10	0	15043	9.68198	2	Has any primary	Yes	Yes	No	No	No	9	1	81	729	8	8	1.04207	Health facility A	Yes	No	No	Yes	No	30	Yes	No	No	No	No	Yes	Yes	1.18918	1.25948	8	0	81.4286	83.2	2	High	High	4
1508	8	2	1	0	1	1	1	30	1	15088	9.68198	3	Has any primary	Yes	Yes	No	No	No	4	0	16	64	4	4	-1.11855	Health facility A	Yes	No	No	Yes	No	22	Yes	Yes	No	No	Yes	No	No	-1.6407	-1.84691	6	0	81.4286	83.2	Over median	Low	Lowest	1
2696	6	1	1	1	0	1	0	10	0	26966	9.68198	5	Has any secondary or above	Yes	No	No	No	No	4	0	16	64	4	4	-1.11855	Health facility A	Yes	No	Yes	Yes	No	26	Yes	Yes	No	No	No	No	No	-1.6407	-1.84691	1	0	81.4286	83.2	Over median	Low	Lowest	1
3712	5	1	0	0	0	1	1	2	0	37125	9.68198	3	Has any primary	Yes	Yes	No	No	No	6	0	36	216	6	6	-0.0382427	Health facility B	Yes	Yes	No	Yes	No	26	No	Yes	No	Yes	Yes	No	No	-0.225761	-0.60435	7	0	81.4286	83.2	Over median	Low	Lowest	2
2698	6	2	1	0	1	0	0	5	0	26986	11.0645	6	Has any primary	Yes	Yes	No	No	Yes	8	0	64	512	7	7	0.501913	Health facility A	Yes	No	No	No	Yes	27		Yes	No	No	No	Yes	Yes	0.481707	0.638206	7	0	81.4286	83.2	Over median	Middle	2nd Lowest	3
2364	7	2	0	1	1	0	1	20	1	23647	9.68198	3	Has any primary	Yes	No	No	No	No	8	0	64	512	7	7	0.501913	Health facility B	No	No	No	Yes	No	35	Yes	Yes	No		Yes	Yes	Yes	0.481707	0.638206			82.8571	84	Over median	Middle	2nd Lowest	3
1967	7	2	0	1	1	0	1	20	1	19677	9.68198	5	Never attended school	Yes	Yes	No	No	No	9	1	81	729	8	8	1.04207	Health facility A	Yes	No	No	No	No	28	Yes	Yes	Yes	No	No			1.18918	1.25948	6	0	81.4286	83.2	2	High	High	4
1513	3	2	1	0	0	0	0	30	0	15133	11.3254	2	Never attended school	No	No	No	No	No	6	0	36	216	6	6	-0.0382427	Health facility A	Yes	Yes	No	No	No	19	Yes	No	Yes	No	Yes	Yes	Yes	-0.225761	-0.60435	8	0	81.4286	83.2	Over median	Low	Lowest	2
1499	4	1	0	0	1	0	0	2	1	14994	9.68198	4	Has any primary	Yes	Yes	No	Yes	Yes	8	0	64	512	7	7	0.501913	Health facility A	No	No	No	Yes	Yes	34	Yes	Yes	No		Yes	No	No	0.481707	0.638206			82.8571	84	Over median	Middle	2nd Lowest	3
1498	2	1	1	0	1	0	0	2	0	14982	9.68198	1e-06	Has any primary	Yes	No	No	Yes	No	5	0	25	125	4	4	-1.11855	Health facility B	No	No	No	Yes	Yes	23	Yes	No	No		No	No	No	-1.6407	-1.22563			82.8571	84	Over median	Low	Lowest	1
1502	8	2	1	0	1	1	1	30	0	15028	9.68198	1e-06	Never attended school	No		No	No	Yes	6	0	36	216	6	6	-0.0382427	Health facility B	Yes	No	No	No	Yes	24	Yes	No	No	No	Yes	Yes	Yes	-0.225761	-0.60435	4	0	81.4286	83.2	Over median	Low	Lowest	2
2363	2	1	1	0	0	0	0	5	0	23632	9.68198	3	Has any primary	Yes	No	Yes	No	Yes	9	1	81	729	8	8	1.04207	Health facility B	Yes	No	No	Yes	No	32	No	No	No	No	Yes	Yes	Yes	1.18918	1.25948	8	0	81.4286	83.2	2	High	High	4
2578	5	1	0	0	0	1	1	2	0	25785	11.3254	3	Has any primary	No	No	No	No	No	4	0	16	64	4	4	-1.11855	Health facility A	Yes	No	No	No	No	22	Yes	Yes	Yes	No	Yes	No	No	-1.6407	-1.84691	7	0	81.4286	83.2	Over median	Low	Lowest	1
2579	6	2	0	1	1	0	1	5	1	25796	11.3254	3	Never attended school	Yes	No	No	No	No	8	0	64	512	8	8	1.04207	Health facility A	Yes	No	No	No	No	30	Yes	Yes	Yes	No	Yes	No	No	1.18918	0.638206	4	0	81.4286	83.2	2	High	High	4
3710	7	1	0	1	1	0	0	30	0	37107	11.0645	4	Has any primary	Yes	No	No	No	No	7	0	49	343	6	6	-0.0382427	Health facility A	Yes	No	No	No	No	31	Yes	No	Yes	No	Yes	Yes	Yes	-0.225761	0.016928	7	0	81.4286	83.2	Over median	Low	Lowest	2
2372	4	1	1	1	1	1	1	2	1	23724	11.0645	5	Has any primary	Yes	No	No	Yes	Yes	6	0	36	216	5	5	-0.578398	Health facility B	Yes	No	No	Yes	Yes	40	Yes	Yes	No	Yes	Yes	Yes	Yes	-0.93323	-0.60435	8	0	81.4286	83.2	Over median	Low	Lowest	1
2568	2	2	0	1	1	0	0	20	1	25682	9.68198	3	Has any primary	No	Yes	No	No	No	7	0	49	343	6	6	-0.0382427	Health facility A	No	No	No	No	Yes	20	Yes	Yes	Yes		Yes	No	No	-0.225761	0.016928			82.8571	84	Over median	Low	Lowest	2
2710	6	2	1	0	1	0	0	5	1	27106	11.0645	1	Has any primary	Yes	No	Yes	No	Yes	6	0	36	216	6	6	-0.0382427	Health facility B	Yes	No	No	Yes	Yes	33	Yes	No	No	No	No	No	No	-0.225761	-0.60435	3	0	81.4286	83.2	Over median	Low	Lowest	2
2563	2	1	1	1	1	1	1	5	1	25632	9.68198	3	Has any primary	Yes	Yes	No	No	No	5	0	25	125	5	5	-0.578398	Health facility A	Yes	No	No	No	No	27	Yes	No	No	No	Yes	No	No	-0.93323	-1.22563	3	0	81.4286	83.2	Over median	Low	Lowest	1
2698	6	1	1	1	0	1	0	2	1	26986	11.0645	6	Has any primary	Yes	Yes	No	No	Yes	8	0	64	512	7	7	0.501913	Health facility A	Yes	No	No	No	Yes	27		Yes	No	No	No	Yes	Yes	0.481707	0.638206	7	0	81.4286	83.2	Over median	Middle	2nd Lowest	3
3723	1	1	0	1	0	1	1	5	1	37231	10.3149		Has any primary	Yes	Yes	No	No	Yes	7	0	49	343	7	7	0.501913	Health facility A	Yes	No	No	Yes	No	18	Yes	No	No	No	Yes	No	No	0.481707	0.016928	3	0	81.4286	83.2	Over median	Middle	2nd Lowest	3
2388	3	2	0	1	1	1	0	10	0	23883	10.3149	5	Has any secondary or above	Yes	No	Yes	No	No	5	0	25	125	4	4	-1.11855	Health facility A	Yes	Yes	Yes	No	Yes	20	Yes	Yes	No	No	Yes	Yes	Yes	-1.6407	-1.22563	8	0	81.4286	83.2	Over median	Low	Lowest	1
1985	8	1	0	0	1	1	1	30	1	19858	11.3254	7	Has any secondary or above	Yes	Yes	Yes	No	Yes	9	1	81	729	8	8	1.04207	Health facility B	Yes	No	Yes	Yes	No	32	No	Yes	No	Yes	Yes			1.18918	1.25948	7	0	81.4286	83.2	2	High	High	4
2391	5	1	0	1	0	0	0	30	0	23915	10.3149	5	Has any primary	Yes	No	No	No	No	7	0	49	343	6	6	-0.0382427	Health facility A	Yes	No	No	Yes	Yes	24	Yes	Yes	No	No	Yes	Yes	Yes	-0.225761	0.016928	9	1	81.4286	83.2	Over median	Low	Lowest	2
2712	2	1	1	1	1	1	1	5	1	27122	10.3149	5	Has any secondary or above	No	Yes	No	No	No	7	0	49	343	7	7	0.501913	Health facility A	Yes	Yes	Yes	Yes	Yes	17	No	Yes	Yes	No	No	Yes	Yes	0.481707	0.016928	6	0	81.4286	83.2	Over median	Middle	2nd Lowest	3
2569	2	2	0	1	1	1	1	2	1	25692	9.68198	3	Never attended school	Yes	Yes	No	No	No	7	0	49	343	6	6	-0.0382427	Health facility A	Yes	No	No	No	Yes	35	Yes	Yes	Yes	No	Yes	Yes	Yes	-0.225761	0.016928	8	0	81.4286	83.2	Over median	Low	Lowest	2
2363	5	2	0	0	1	0	1	10	1	23635	9.68198	3	Has any primary	Yes	No	Yes	No	Yes	9	1	81	729	8	8	1.04207	Health facility B	Yes	No	No	Yes	No	32	No	No	No	No	Yes	Yes	Yes	1.18918	1.25948	8	0	81.4286	83.2	2	High	High	4
3724	8	2	1	1	0	0	0	2	0	37248	11.3254	1e-06	Has any primary	Yes	No	No	No	No	5	0	25	125	5	5	-0.578398	Health facility B	Yes	No	No	Yes	Yes	23	Yes	No	No	No	No	No	No	-0.93323	-1.22563	2	0	81.4286	83.2	Over median	Low	Lowest	1
1982	4	1	1	1	0	1	1	30	1	19824	10.3149	4	Has any primary	No	No	No	No	Yes	9	1	81	729	8	8	1.04207	Health facility A	Yes	No	No	Yes	Yes	27	Yes	No	Yes	No	Yes	No	No	1.18918	1.25948	9	1	81.4286	83.2	2	High	High	4
2576	1	1	1	1	0	0	1	30	1	25761	11.0645	6	Has any primary	Yes	Yes	No	Yes	Yes	6	0	36	216	6	6	-0.0382427	Health facility B	Yes	No	No	Yes	Yes	33	No	Yes	No	No	Yes	Yes	Yes	-0.225761	-0.60435	6	0	81.4286	83.2	Over median	Low	Lowest	2
2697	5	2	1	1	1	0	1	20	1	26975	9.68198	3	Has any primary	Yes	Yes	No	No	No	4	0	16	64	4	4	-1.11855	Health facility B	Yes	No	No	Yes	Yes	20	Yes	Yes	No	No	No	No	No	-1.6407	-1.84691	2	0	81.4286	83.2	Over median	Low	Lowest	1
1493	7	1	0	0	1	0	0	2	0	14937	9.68198	1	Has any primary	Yes	No	No	No	No	8	0	64	512	7	7	0.501913	Health facility B	Yes	No	No	No	Yes	24	Yes	No	No	No	Yes			0.481707	0.638206	6	0	81.4286	83.2	Over median	Middle	2nd Lowest	3
2363	2	2	0	1	1	0	0	20	1	23632	9.68198	3	Has any primary	Yes	No	Yes	No	Yes	9	1	81	729	8	8	1.04207	Health facility B	Yes	No	No	Yes	No	32	No	No	No	No	Yes	Yes	Yes	1.18918	1.25948	8	0	81.4286	83.2	2	High	High	4
2369	8	2	0	1	0	0	0	10	1	23698	9.68198	1	Has any primary	Yes	No	No	No	No	9	1	81	729	8	8	1.04207	Health facility B	Yes	No	No	Yes	Yes	31	No	No	No	No	Yes	Yes	Yes	1.18918	1.25948	8	0	81.4286	83.2	2	High	High	4
1499	6	1	1	1	1	1	1	5	1	14996	9.68198	4	Has any primary	Yes	Yes	No	Yes	Yes	8	0	64	512	7	7	0.501913	Health facility A	No	No	No	Yes	Yes	34	Yes	Yes	No		Yes	No	No	0.481707	0.638206			82.8571	84	Over median	Middle	2nd Lowest	3
3709	2	1	1	1	1	0	0	5	1	37092	10.3149	4	Has any secondary or above	No	Yes	No	No	No	8	0	64	512	7	7	0.501913	Health facility A	Yes	Yes	Yes	No	Yes	19	Yes	No	No	No	No	Yes	Yes	0.481707	0.638206	2	0	81.4286	83.2	Over median	Middle	2nd Lowest	3
1984	5	1	0	0	0	1	1	2	0	19845	8.86499	2	Has any primary	Yes	Yes	No	No	No	7	0	49	343	6	6	-0.0382427	Health facility A	Yes	No	No	No	No	27	Yes	No	Yes	No	Yes	No	No	-0.225761	0.016928	6	0	81.4286	83.2	Over median	Low	Lowest	2
1970	3	1	1	1	1	0	0	30	0	19703	9.68198	3	Never attended school	Yes	No	No	No	No	7	0	49	343	6	6	-0.0382427	Health facility A	Yes	No	No	No	No	25	Yes	Yes	Yes	No	Yes		Yes	-0.225761	0.016928	4	0	81.4286	83.2	Over median	Low	Lowest	2
1972	7	2	0	0	0	0	1	5	1	19727	9.68198	3	Has any primary	Yes	Yes	No	Yes	No	4	0	16	64	4	4	-1.11855	Health facility A	Yes	No	No	Yes	No	29	Yes	Yes	Yes	No	Yes	Yes	Yes	-1.6407	-1.84691	6	0	81.4286	83.2	Over median	Low	Lowest	1
2713	7	2	1	1	0	1	1	20	1	27137	11.3254	5	Has any primary	No	Yes	Yes	No	No	7	0	49	343	6	6	-0.0382427	Health facility B	No	Yes	No	Yes	Yes	20		Yes	No		No	Yes	Yes	-0.225761	0.016928			82.8571	84	Over median	Low	Lowest	2
3723	5	2	1	1	1	0	1	20	0	37235	10.3149		Has any primary	Yes	Yes	No	No	Yes	7	0	49	343	7	7	0.501913	Health facility A	Yes	No	No	Yes	No	18	Yes	No	No	No	Yes	No	No	0.481707	0.016928	3	0	81.4286	83.2	Over median	Middle	2nd Lowest	3
1494	3	2	1	0	1	1	1	10	1	14943	9.68198	4	Has any primary	No	No	No	No	No	5	0	25	125	5	5	-0.578398	Health facility A	No	No	No	Yes	No	28	No	No	No		Yes	No	No	-0.93323	-1.22563			82.8571	84	Over median	Low	Lowest	1
3724	1	1	0	0	0	1	0	20	0	37241	11.3254	1e-06	Has any primary	Yes	No	No	No	No	5	0	25	125	5	5	-0.578398	Health facility B	Yes	No	No	Yes	Yes	23	Yes	No	No	No	No	No	No	-0.93323	-1.22563	2	0	81.4286	83.2	Over median	Low	Lowest	1
1972	1	1	1	1	0	0	1	30	0	19721	9.68198	3	Has any primary	Yes	Yes	No	Yes	No	4	0	16	64	4	4	-1.11855	Health facility A	Yes	No	No	Yes	No	29	Yes	Yes	Yes	No	Yes	Yes	Yes	-1.6407	-1.84691	6	0	81.4286	83.2	Over median	Low	Lowest	1
2704	7	1	0	0	0	0	0	20	0	27047	11.0645	3	Has any primary	Yes	Yes	No	Yes	Yes	7	0	49	343	6	6	-0.0382427	Health facility A	Yes	No	No	Yes	Yes	24	No	No	No	No	Yes	No	No	-0.225761	0.016928	4	0	81.4286	83.2	Over median	Low	Lowest	2
2710	1	2	0	0	1	1	1	2	1	27101	11.0645	1	Has any primary	Yes	No	Yes	No	Yes	6	0	36	216	6	6	-0.0382427	Health facility B	Yes	No	No	Yes	Yes	33	Yes	No	No	No	No	No	No	-0.225761	-0.60435	3	0	81.4286	83.2	Over median	Low	Lowest	2
1502	3	1	1	1	1	0	0	30	0	15023	9.68198	1e-06	Never attended school	No		No	No	Yes	6	0	36	216	6	6	-0.0382427	Health facility B	Yes	No	No	No	Yes	24	Yes	No	No	No	Yes	Yes	Yes	-0.225761	-0.60435	4	0	81.4286	83.2	Over median	Low	Lowest	2
2388	6	2	1	0	1	0	0	5	0	23886	10.3149	5	Has any secondary or above	Yes	No	Yes	No	No	5	0	25	125	4	4	-1.11855	Health facility A	Yes	Yes	Yes	No	Yes	20	Yes	Yes	No	No	Yes	Yes	Yes	-1.6407	-1.22563	8	0	81.4286	83.2	Over median	Low	Lowest	1
1973	2	2	0	1	1	1	1	2	1	19732	11.0645	4	Has any primary	No	No	No	No	Yes	4	0	16	64	4	4	-1.11855	Health facility A	Yes	No	No	Yes	No	26	Yes	Yes	No	No	Yes	No	No	-1.6407	-1.84691	1	0	81.4286	83.2	Over median	Low	Lowest	1
2567	3	1	1	1	0	0	1	20	1	25673	9.68198	1e-06	Has any primary	Yes	Yes	No	No	No	9	1	81	729	8	8	1.04207	Health facility B	Yes	No	No	Yes	Yes	32	No	No	Yes	No	Yes	No	No	1.18918	1.25948	9	1	81.4286	83.2	2	High	High	4
2381	4	1	1	1	0	1	1	30	1	23814	10.3149	4	Never attended school	Yes	No	No	Yes	No	7	0	49	343	6	6	-0.0382427	Health facility B	Yes	No	No	Yes	No	35	Yes	Yes	Yes	No	Yes	Yes	Yes	-0.225761	0.016928	9	1	81.4286	83.2	Over median	Low	Lowest	2
3719	5	1	1	1	0	1	0	2	1	37195	11.0645	8	Has any primary	Yes	Yes	No	Yes	Yes	8	0	64	512	7	7	0.501913	Health facility B	Yes	No	No	Yes	Yes	43	No	Yes	Yes	No	No	No	No	0.481707	0.638206	8	0	81.4286	83.2	Over median	Middle	2nd Lowest	3
1985	5	2	1	1	1	0	1	20	1	19855	11.3254	7	Has any secondary or above	Yes	Yes	Yes	No	Yes	9	1	81	729	8	8	1.04207	Health facility B	Yes	No	Yes	Yes	No	32	No	Yes	No	Yes	Yes			1.18918	1.25948	7	0	81.4286	83.2	2	High	High	4
2389	2	1	1	1	1	1	1	5	1	23892	10.3149	5	Has any primary	Yes	No	No	No	Yes	5	0	25	125	4	4	-1.11855	Health facility B	No	No	No	Yes	Yes	40	Yes	Yes	No		No	Yes	Yes	-1.6407	-1.22563			82.8571	84	Over median	Low	Lowest	1
3716	3	1	1	0	1	0	1	30	1	37163	9.68198	3	Has any primary	Yes	No	No	No	Yes	5	0	25	125	5	5	-0.578398	Health facility B	Yes	No	No	No	Yes	30	Yes	Yes	No	No	No	No	No	-0.93323	-1.22563	7	0	81.4286	83.2	Over median	Low	Lowest	1
1500	5	1	1	1	0	1	0	2	0	15005	9.68198	1e-06	Has any primary	Yes	Yes	No	No	Yes	7	0	49	343	6	6	-0.0382427	Health facility A	Yes	Yes	No	Yes	Yes	20	Yes	No	No	No	Yes	No	No	-0.225761	0.016928	7	0	81.4286	83.2	Over median	Low	Lowest	2
3712	6	2	0	0	0	1	0	5	0	37126	9.68198	3	Has any primary	Yes	Yes	No	No	No	6	0	36	216	6	6	-0.0382427	Health facility B	Yes	Yes	No	Yes	No	26	No	Yes	No	Yes	Yes	No	No	-0.225761	-0.60435	7	0	81.4286	83.2	Over median	Low	Lowest	2
3711	8	1	0	0	1	1	0	30	1	37118	8.86499	2	Has any primary	Yes	Yes	No	No	Yes	3	0	9	27	3	3	-1.65871	Health facility A	Yes	Yes	No	Yes	No	20	No	No	No	Yes	No	No	No	-2.34817	-2.46819	2	0	81.4286	83.2	Over median	Low	Lowest	1
1983	6	2	0	1	1	1	0	5	1	19836	10.3149	5	Has any primary	Yes	No	No	No	No	7	0	49	343	6	6	-0.0382427	Health facility A	Yes	No	No	No	Yes	25	No	Yes	Yes	No	No	Yes	Yes	-0.225761	0.016928	9	1	81.4286	83.2	Over median	Low	Lowest	2
1981	4	2	0	1	0	0	1	10	1	19814	11.0645	4	Has any primary	Yes	No	No	No	No	7	0	49	343	6	6	-0.0382427	Health facility A	Yes	No	No	No	No	24	Yes	No	Yes	Yes	Yes	No	No	-0.225761	0.016928	6	0	81.4286	83.2	Over median	Low	Lowest	2
2373	4	1	0	0	1	0	0	2	1	23734	11.0645	4	Has any primary	Yes	No	No	No	No	9	1	81	729	8	8	1.04207	Health facility B	No	Yes	No	Yes	Yes	22	Yes	Yes	No		Yes	Yes	Yes	1.18918	1.25948			82.8571	84	2	High	High	4
1499	5	1	0	0	0	1	1	2	1	14995	9.68198	4	Has any primary	Yes	Yes	No	Yes	Yes	8	0	64	512	7	7	0.501913	Health facility A	No	No	No	Yes	Yes	34	Yes	Yes	No		Yes	No	No	0.481707	0.638206			82.8571	84	Over median	Middle	2nd Lowest	3
1494	4	2	0	1	0	0	1	10	0	14944	9.68198	4	Has any primary	No	No	No	No	No	5	0	25	125	5	5	-0.578398	Health facility A	No	No	No	Yes	No	28	No	No	No		Yes	No	No	-0.93323	-1.22563			82.8571	84	Over median	Low	Lowest	1
1972	4	2	0	0	0	0	1	20	0	19724	9.68198	3	Has any primary	Yes	Yes	No	Yes	No	4	0	16	64	4	4	-1.11855	Health facility A	Yes	No	No	Yes	No	29	Yes	Yes	Yes	No	Yes	Yes	Yes	-1.6407	-1.84691	6	0	81.4286	83.2	Over median	Low	Lowest	1
1973	6	1	1	0	0	0	1	30	1	19736	11.0645	4	Has any primary	No	No	No	No	Yes	4	0	16	64	4	4	-1.11855	Health facility A	Yes	No	No	Yes	No	26	Yes	Yes	No	No	Yes	No	No	-1.6407	-1.84691	1	0	81.4286	83.2	Over median	Low	Lowest	1
2696	1	1	1	0	1	1	1	10	1	26961	9.68198	5	Has any secondary or above	Yes	No	No	No	No	4	0	16	64	4	4	-1.11855	Health facility A	Yes	No	Yes	Yes	No	26	Yes	Yes	No	No	No	No	No	-1.6407	-1.84691	1	0	81.4286	83.2	Over median	Low	Lowest	1
2714	3	2	1	0	0	0	0	30	0	27143	11.3254	1e-06	Has any primary	Yes	No	No	No	No	7	0	49	343	6	6	-0.0382427	Health facility A	Yes	No	No	No	Yes	33	Yes	No	No	No	No	No	No	-0.225761	0.016928	8	0	81.4286	83.2	Over median	Low	Lowest	2
3712	3	1	0	1	1	1	1	30	1	37123	9.68198	3	Has any primary	Yes	Yes	No	No	No	6	0	36	216	6	6	-0.0382427	Health facility B	Yes	Yes	No	Yes	No	26	No	Yes	No	Yes	Yes	No	No	-0.225761	-0.60435	7	0	81.4286	83.2	Over median	Low	Lowest	2
1972	2	2	0	1	1	0	0	20	0	19722	9.68198	3	Has any primary	Yes	Yes	No	Yes	No	4	0	16	64	4	4	-1.11855	Health facility A	Yes	No	No	Yes	No	29	Yes	Yes	Yes	No	Yes	Yes	Yes	-1.6407	-1.84691	6	0	81.4286	83.2	Over median	Low	Lowest	1
2372	7	2	0	1	1	0	1	20	1	23727	11.0645	5	Has any primary	Yes	No	No	Yes	Yes	6	0	36	216	5	5	-0.578398	Health facility B	Yes	No	No	Yes	Yes	40	Yes	Yes	No	Yes	Yes	Yes	Yes	-0.93323	-0.60435	8	0	81.4286	83.2	Over median	Low	Lowest	1
1981	2	2	0	0	0	1	1	30	0	19812	11.0645	4	Has any primary	Yes	No	No	No	No	7	0	49	343	6	6	-0.0382427	Health facility A	Yes	No	No	No	No	24	Yes	No	Yes	Yes	Yes	No	No	-0.225761	0.016928	6	0	81.4286	83.2	Over median	Low	Lowest	2
2381	7	2	0	0	0	0	1	5	0	23817	10.3149	4	Never attended school	Yes	No	No	Yes	No	7	0	49	343	6	6	-0.0382427	Health facility B	Yes	No	No	Yes	No	35	Yes	Yes	Yes	No	Yes	Yes	Yes	-0.225761	0.016928	9	1	81.4286	83.2	Over median	Low	Lowest	2
3716	2	1	1	0	0	0	0	5	0	37162	9.68198	3	Has any primary	Yes	No	No	No	Yes	5	0	25	125	5	5	-0.578398	Health facility B	Yes	No	No	No	Yes	30	Yes	Yes	No	No	No	No	No	-0.93323	-1.22563	7	0	81.4286	83.2	Over median	Low	Lowest	1
3724	3	2	1	0	1	0	0	10	1	37243	11.3254	1e-06	Has any primary	Yes	No	No	No	No	5	0	25	125	5	5	-0.578398	Health facility B	Yes	No	No	Yes	Yes	23	Yes	No	No	No	No	No	No	-0.93323	-1.22563	2	0	81.4286	83.2	Over median	Low	Lowest	1
3716	3	2	0	1	1	1	0	10	0	37163	9.68198	3	Has any primary	Yes	No	No	No	Yes	5	0	25	125	5	5	-0.578398	Health facility B	Yes	No	No	No	Yes	30	Yes	Yes	No	No	No	No	No	-0.93323	-1.22563	7	0	81.4286	83.2	Over median	Low	Lowest	1
2569	7	1	1	0	0	1	0	10	0	25697	9.68198	3	Never attended school	Yes	Yes	No	No	No	7	0	49	343	6	6	-0.0382427	Health facility A	Yes	No	No	No	Yes	35	Yes	Yes	Yes	No	Yes	Yes	Yes	-0.225761	0.016928	8	0	81.4286	83.2	Over median	Low	Lowest	2
3715	2	1	1	1	1	0	0	5	0	37152	9.68198	3	Never attended school	Yes	No	No	No	Yes	8	0	64	512	7	7	0.501913	Health facility A	Yes	No	No	Yes	No	25	Yes	Yes	No	Yes	Yes	No	No	0.481707	0.638206	3	0	81.4286	83.2	Over median	Middle	2nd Lowest	3
2363	3	2	0	1	1	1	0	10	0	23633	9.68198	3	Has any primary	Yes	No	Yes	No	Yes	9	1	81	729	8	8	1.04207	Health facility B	Yes	No	No	Yes	No	32	No	No	No	No	Yes	Yes	Yes	1.18918	1.25948	8	0	81.4286	83.2	2	High	High	4
2374	5	1	0	0	0	1	1	2	1	23745	11.0645	6	Has any primary	Yes	No	No	No	Yes	9	1	81	729	8	8	1.04207	Health facility A	Yes	No	No	Yes	Yes	36	No	Yes	No	Yes	Yes	Yes	Yes	1.18918	1.25948	7	0	81.4286	83.2	2	High	High	4
1497	2	1	1	0	0	0	0	5	1	14972	9.68198	1	Has any primary	Yes	No	No	No	No	5	0	25	125	4	4	-1.11855	Health facility A	No	No	No	No	Yes	31	Yes	No	No		No	No	No	-1.6407	-1.22563			82.8571	84	Over median	Low	Lowest	1
1498	5	1	0	1	0	0	0	30	0	14985	9.68198	1e-06	Has any primary	Yes	No	No	Yes	No	5	0	25	125	4	4	-1.11855	Health facility B	No	No	No	Yes	Yes	23	Yes	No	No		No	No	No	-1.6407	-1.22563			82.8571	84	Over median	Low	Lowest	1
1511	5	2	0	0	1	0	1	10	1	15115	10.3149	3	Has any primary	Yes	No	No	No	Yes	5	0	25	125	5	5	-0.578398	Health facility B	Yes	Yes	No	Yes	Yes	19	Yes	No	Yes	No	Yes	No	No	-0.93323	-1.22563			81.4286	83.2	Over median	Low	Lowest	1
1497	4	2	0	0	0	0	1	20	0	14974	9.68198	1	Has any primary	Yes	No	No	No	No	5	0	25	125	4	4	-1.11855	Health facility A	No	No	No	No	Yes	31	Yes	No	No		No	No	No	-1.6407	-1.22563			82.8571	84	Over median	Low	Lowest	1
1493	6	2	0	1	1	0	1	5	0	14936	9.68198	1	Has any primary	Yes	No	No	No	No	8	0	64	512	7	7	0.501913	Health facility B	Yes	No	No	No	Yes	24	Yes	No	No	No	Yes			0.481707	0.638206	6	0	81.4286	83.2	Over median	Middle	2nd Lowest	3
1502	4	1	0	1	0	1	1	10	1	15024	9.68198	1e-06	Never attended school	No		No	No	Yes	6	0	36	216	6	6	-0.0382427	Health facility B	Yes	No	No	No	Yes	24	Yes	No	No	No	Yes	Yes	Yes	-0.225761	-0.60435	4	0	81.4286	83.2	Over median	Low	Lowest	2
3710	6	2	1	0	1	0	0	5	0	37106	11.0645	4	Has any primary	Yes	No	No	No	No	7	0	49	343	6	6	-0.0382427	Health facility A	Yes	No	No	No	No	31	Yes	No	Yes	No	Yes	Yes	Yes	-0.225761	0.016928	7	0	81.4286	83.2	Over median	Low	Lowest	2
2712	6	1	1	1	1	1	1	5	1	27126	10.3149	5	Has any secondary or above	No	Yes	No	No	No	7	0	49	343	7	7	0.501913	Health facility A	Yes	Yes	Yes	Yes	Yes	17	No	Yes	Yes	No	No	Yes	Yes	0.481707	0.016928	6	0	81.4286	83.2	Over median	Middle	2nd Lowest	3
1971	3	2	1	0	1	1	1	10	1	19713	9.68198	1e-06	Has any primary	No	Yes	No	No	No	6	0	36	216	5	5	-0.578398	Health facility A	Yes	Yes	No	Yes	Yes	17	No	No	Yes	No	Yes			-0.93323	-0.60435	8	0	81.4286	83.2	Over median	Low	Lowest	1
2568	7	2	0	0	0	0	1	5	1	25687	9.68198	3	Has any primary	No	Yes	No	No	No	7	0	49	343	6	6	-0.0382427	Health facility A	No	No	No	No	Yes	20	Yes	Yes	Yes		Yes	No	No	-0.225761	0.016928			82.8571	84	Over median	Low	Lowest	2
2563	4	1	0	0	1	0	0	2	0	25634	9.68198	3	Has any primary	Yes	Yes	No	No	No	5	0	25	125	5	5	-0.578398	Health facility A	Yes	No	No	No	No	27	Yes	No	No	No	Yes	No	No	-0.93323	-1.22563	3	0	81.4286	83.2	Over median	Low	Lowest	1
1972	8	1	0	0	0	1	1	5	1	19728	9.68198	3	Has any primary	Yes	Yes	No	Yes	No	4	0	16	64	4	4	-1.11855	Health facility A	Yes	No	No	Yes	No	29	Yes	Yes	Yes	No	Yes	Yes	Yes	-1.6407	-1.84691	6	0	81.4286	83.2	Over median	Low	Lowest	1
1504	4	2	0	0	0	1	0	20	0	15044	9.68198	2	Has any primary	Yes	Yes	No	No	No	9	1	81	729	8	8	1.04207	Health facility A	Yes	No	No	Yes	No	30	Yes	No	No	No	No	Yes	Yes	1.18918	1.25948	8	0	81.4286	83.2	2	High	High	4
2363	7	2	0	0	0	0	1	5	0	23637	9.68198	3	Has any primary	Yes	No	Yes	No	Yes	9	1	81	729	8	8	1.04207	Health facility B	Yes	No	No	Yes	No	32	No	No	No	No	Yes	Yes	Yes	1.18918	1.25948	8	0	81.4286	83.2	2	High	High	4
2368	1	2	1	0	0	0	1	20	0	23681	9.68198	5	Has any primary	Yes	No	No	No	Yes	7	0	49	343	6	6	-0.0382427	Health facility B	Yes	No	No	No	No	31	No	Yes	No	No	Yes	Yes	Yes	-0.225761	0.016928	7	0	81.4286	83.2	Over median	Low	Lowest	2
2370	7	1	0	0	0	0	0	20	1	23707	9.68198	5	Has any secondary or above	Yes	Yes	No	Yes	Yes	6	0	36	216	5	5	-0.578398	Health facility A	No	No	Yes	Yes	No	30	No	Yes	No		No	Yes	Yes	-0.93323	-0.60435			82.8571	84	Over median	Low	Lowest	1
1983	2	1	1	0	1	0	0	2	0	19832	10.3149	5	Has any primary	Yes	No	No	No	No	7	0	49	343	6	6	-0.0382427	Health facility A	Yes	No	No	No	Yes	25	No	Yes	Yes	No	No	Yes	Yes	-0.225761	0.016928	9	1	81.4286	83.2	Over median	Low	Lowest	2
3723	3	1	0	1	1	1	1	30	1	37233	10.3149		Has any primary	Yes	Yes	No	No	Yes	7	0	49	343	7	7	0.501913	Health facility A	Yes	No	No	Yes	No	18	Yes	No	No	No	Yes	No	No	0.481707	0.016928	3	0	81.4286	83.2	Over median	Middle	2nd Lowest	3
2388	8	1	0	0	0	1	1	5	0	23888	10.3149	5	Has any secondary or above	Yes	No	Yes	No	No	5	0	25	125	4	4	-1.11855	Health facility A	Yes	Yes	Yes	No	Yes	20	Yes	Yes	No	No	Yes	Yes	Yes	-1.6407	-1.22563	8	0	81.4286	83.2	Over median	Low	Lowest	1
1974	5	2	1	1	1	0	1	20	1	19745	11.0645	4	Has any secondary or above	No	Yes	No	No	No	7	0	49	343	7	7	0.501913	Health facility B	Yes	No	Yes	Yes	No	21	No	Yes	No	No	No	No	No	0.481707	0.016928	5	0	81.4286	83.2	Over median	Middle	2nd Lowest	3
3707	2	2	0	1	1	0	1	2	0	37072	9.68198	2	Has any secondary or above	Yes	Yes	No	No	Yes	7	0	49	343	7	7	0.501913	Health facility A	Yes	Yes	Yes	No	No	19	No	No	Yes	No	Yes		No	0.481707	0.016928	7	0	81.4286	83.2	Over median	Middle	2nd Lowest	3
2363	1	1	1	1	0	0	1	30	1	23631	9.68198	3	Has any primary	Yes	No	Yes	No	Yes	9	1	81	729	8	8	1.04207	Health facility B	Yes	No	No	Yes	No	32	No	No	No	No	Yes	Yes	Yes	1.18918	1.25948	8	0	81.4286	83.2	2	High	High	4
3716	1	2	0	0	1	1	1	2	0	37161	9.68198	3	Has any primary	Yes	No	No	No	Yes	5	0	25	125	5	5	-0.578398	Health facility B	Yes	No	No	No	Yes	30	Yes	Yes	No	No	No	No	No	-0.93323	-1.22563	7	0	81.4286	83.2	Over median	Low	Lowest	1
2374	7	2	1	1	1	0	1	10	1	23747	11.0645	6	Has any primary	Yes	No	No	No	Yes	9	1	81	729	8	8	1.04207	Health facility A	Yes	No	No	Yes	Yes	36	No	Yes	No	Yes	Yes	Yes	Yes	1.18918	1.25948	7	0	81.4286	83.2	2	High	High	4
2391	5	2	1	0	1	1	1	10	1	23915	10.3149	5	Has any primary	Yes	No	No	No	No	7	0	49	343	6	6	-0.0382427	Health facility A	Yes	No	No	Yes	Yes	24	Yes	Yes	No	No	Yes	Yes	Yes	-0.225761	0.016928	9	1	81.4286	83.2	Over median	Low	Lowest	2
2564	6	1	1	1	0	1	0	10	1	25646	9.68198	5	Has any primary	Yes	No	No	No	Yes	7	0	49	343	6	6	-0.0382427	Health facility B	Yes	No	No	Yes	No	25	Yes	Yes	Yes	No	No	Yes	Yes	-0.225761	0.016928	8	0	81.4286	83.2	Over median	Low	Lowest	2
1503	1	2	0	0	1	0	0	10	0	15031	9.68198	1	Has any primary	No	No	Yes	No	No	3	0	9	27	3	3	-1.65871	Health facility A	Yes	Yes	No	No	No	20	Yes	No	No	Yes	Yes	No	No	-2.34817	-2.46819	5	0	81.4286	83.2	Over median	Low	Lowest	1
1973	6	2	0	1	1	1	0	5	0	19736	11.0645	4	Has any primary	No	No	No	No	Yes	4	0	16	64	4	4	-1.11855	Health facility A	Yes	No	No	Yes	No	26	Yes	Yes	No	No	Yes	No	No	-1.6407	-1.84691	1	0	81.4286	83.2	Over median	Low	Lowest	1
2368	3	2	1	0	0	0	0	30	0	23683	9.68198	5	Has any primary	Yes	No	No	No	Yes	7	0	49	343	6	6	-0.0382427	Health facility B	Yes	No	No	No	No	31	No	Yes	No	No	Yes	Yes	Yes	-0.225761	0.016928	7	0	81.4286	83.2	Over median	Low	Lowest	2
1502	3	2	0	0	0	1	1	5	1	15023	9.68198	1e-06	Never attended school	No		No	No	Yes	6	0	36	216	6	6	-0.0382427	Health facility B	Yes	No	No	No	Yes	24	Yes	No	No	No	Yes	Yes	Yes	-0.225761	-0.60435	4	0	81.4286	83.2	Over median	Low	Lowest	2
1509	5	2	1	1	1	0	1	20	1	15095	8.86499	3	Has any primary	Yes	Yes	No	No	No	8	0	64	512	8	8	1.04207	Health facility B	Yes	No	No	Yes	No	23	Yes	No	Yes	No	Yes	Yes	Yes	1.18918	0.638206	7	0	81.4286	83.2	2	High	High	4
2363	8	1	0	0	0	1	1	5	1	23638	9.68198	3	Has any primary	Yes	No	Yes	No	Yes	9	1	81	729	8	8	1.04207	Health facility B	Yes	No	No	Yes	No	32	No	No	No	No	Yes	Yes	Yes	1.18918	1.25948	8	0	81.4286	83.2	2	High	High	4
2571	8	2	0	1	0	0	0	10	1	25718	11.0645	5	Has any primary	No	Yes	No	No	No	9	1	81	729	8	8	1.04207	Health facility A	Yes	No	No	No	Yes	22	Yes	Yes	Yes	No	Yes	Yes	Yes	1.18918	1.25948	7	0	81.4286	83.2	2	High	High	4
1511	6	1	1	1	0	1	0	2	1	15116	10.3149	3	Has any primary	Yes	No	No	No	Yes	5	0	25	125	5	5	-0.578398	Health facility B	Yes	Yes	No	Yes	Yes	19	Yes	No	Yes	No	Yes	No	No	-0.93323	-1.22563			81.4286	83.2	Over median	Low	Lowest	1
1974	2	2	0	0	1	0	1	10	0	19742	11.0645	4	Has any secondary or above	No	Yes	No	No	No	7	0	49	343	7	7	0.501913	Health facility B	Yes	No	Yes	Yes	No	21	No	Yes	No	No	No	No	No	0.481707	0.016928	5	0	81.4286	83.2	Over median	Middle	2nd Lowest	3
2390	1	2	0	0	1	0	0	10	1	23901	11.3254	4	Has any primary	Yes	No	No	No	No	9	1	81	729	8	8	1.04207	Health facility B	No	No	No	Yes	Yes	24	No	No	No		Yes	No	No	1.18918	1.25948			82.8571	84	2	High	High	4
2563	3	2	1	0	0	0	0	30	0	25633	9.68198	3	Has any primary	Yes	Yes	No	No	No	5	0	25	125	5	5	-0.578398	Health facility A	Yes	No	No	No	No	27	Yes	No	No	No	Yes	No	No	-0.93323	-1.22563	3	0	81.4286	83.2	Over median	Low	Lowest	1
2705	8	1	0	0	1	1	0	30	0	27058	11.0645	3	Never attended school	Yes	Yes	No	No	Yes	5	0	25	125	5	5	-0.578398	Health facility B	No	No	No	No	Yes	29	Yes	Yes	No		No	No	No	-0.93323	-1.22563			82.8571	84	Over median	Low	Lowest	1
1509	4	2	0	1	0	0	1	10	0	15094	8.86499	3	Has any primary	Yes	Yes	No	No	No	8	0	64	512	8	8	1.04207	Health facility B	Yes	No	No	Yes	No	23	Yes	No	Yes	No	Yes	Yes	Yes	1.18918	0.638206	7	0	81.4286	83.2	2	High	High	4
3715	8	1	0	1	0	1	0	10	0	37158	9.68198	3	Never attended school	Yes	No	No	No	Yes	8	0	64	512	7	7	0.501913	Health facility A	Yes	No	No	Yes	No	25	Yes	Yes	No	Yes	Yes	No	No	0.481707	0.638206	3	0	81.4286	83.2	Over median	Middle	2nd Lowest	3
3710	5	1	1	1	0	1	0	2	1	37105	11.0645	4	Has any primary	Yes	No	No	No	No	7	0	49	343	6	6	-0.0382427	Health facility A	Yes	No	No	No	No	31	Yes	No	Yes	No	Yes	Yes	Yes	-0.225761	0.016928	7	0	81.4286	83.2	Over median	Low	Lowest	2
2368	7	1	0	0	0	0	0	20	1	23687	9.68198	5	Has any primary	Yes	No	No	No	Yes	7	0	49	343	6	6	-0.0382427	Health facility B	Yes	No	No	No	No	31	No	Yes	No	No	Yes	Yes	Yes	-0.225761	0.016928	7	0	81.4286	83.2	Over median	Low	Lowest	2
1973	2	1	1	0	1	0	0	2	0	19732	11.0645	4	Has any primary	No	No	No	No	Yes	4	0	16	64	4	4	-1.11855	Health facility A	Yes	No	No	Yes	No	26	Yes	Yes	No	No	Yes	No	No	-1.6407	-1.84691	1	0	81.4286	83.2	Over median	Low	Lowest	1
2369	8	1	0	0	1	1	1	30	0	23698	9.68198	1	Has any primary	Yes	No	No	No	No	9	1	81	729	8	8	1.04207	Health facility B	Yes	No	No	Yes	Yes	31	No	No	No	No	Yes	Yes	Yes	1.18918	1.25948	8	0	81.4286	83.2	2	High	High	4
2710	2	2	0	1	1	0	0	20	1	27102	11.0645	1	Has any primary	Yes	No	Yes	No	Yes	6	0	36	216	6	6	-0.0382427	Health facility B	Yes	No	No	Yes	Yes	33	Yes	No	No	No	No	No	No	-0.225761	-0.60435	3	0	81.4286	83.2	Over median	Low	Lowest	2
2568	3	2	0	1	1	1	0	10	1	25683	9.68198	3	Has any primary	No	Yes	No	No	No	7	0	49	343	6	6	-0.0382427	Health facility A	No	No	No	No	Yes	20	Yes	Yes	Yes		Yes	No	No	-0.225761	0.016928			82.8571	84	Over median	Low	Lowest	2
3714	7	2	1	1	0	1	1	20	1	37147	9.68198	1e-06	Has any primary	Yes	No	No	No	Yes	8	0	64	512	7	7	0.501913	Health facility B	Yes	No	No	Yes	No	27	Yes	No	No	Yes	No	No	No	0.481707	0.638206	6	0	81.4286	83.2	Over median	Middle	2nd Lowest	3
1498	8	1	0	0	1	1	0	30	0	14988	9.68198	1e-06	Has any primary	Yes	No	No	Yes	No	5	0	25	125	4	4	-1.11855	Health facility B	No	No	No	Yes	Yes	23	Yes	No	No		No	No	No	-1.6407	-1.22563			82.8571	84	Over median	Low	Lowest	1
1493	3	2	0	0	0	1	1	5	1	14933	9.68198	1	Has any primary	Yes	No	No	No	No	8	0	64	512	7	7	0.501913	Health facility B	Yes	No	No	No	Yes	24	Yes	No	No	No	Yes			0.481707	0.638206	6	0	81.4286	83.2	Over median	Middle	2nd Lowest	3
2389	6	2	0	0	0	1	0	5	1	23896	10.3149	5	Has any primary	Yes	No	No	No	Yes	5	0	25	125	4	4	-1.11855	Health facility B	No	No	No	Yes	Yes	40	Yes	Yes	No		No	Yes	Yes	-1.6407	-1.22563			82.8571	84	Over median	Low	Lowest	1
1512	2	1	1	0	1	0	0	2	0	15122	10.3149	4	Has any secondary or above	Yes	Yes	Yes	Yes	Yes	9	1	81	729	8	8	1.04207	Health facility B	Yes	No	Yes	Yes	No	31	No	Yes	No	No	Yes	Yes	Yes	1.18918	1.25948	9	1	81.4286	83.2	2	High	High	4
1502	5	2	0	0	0	0	1	20	1	15025	9.68198	1e-06	Never attended school	No		No	No	Yes	6	0	36	216	6	6	-0.0382427	Health facility B	Yes	No	No	No	Yes	24	Yes	No	No	No	Yes	Yes	Yes	-0.225761	-0.60435	4	0	81.4286	83.2	Over median	Low	Lowest	2
2563	7	2	1	1	1	0	1	10	1	25637	9.68198	3	Has any primary	Yes	Yes	No	No	No	5	0	25	125	5	5	-0.578398	Health facility A	Yes	No	No	No	No	27	Yes	No	No	No	Yes	No	No	-0.93323	-1.22563	3	0	81.4286	83.2	Over median	Low	Lowest	1
2571	6	1	1	1	1	1	1	5	1	25716	11.0645	5	Has any primary	No	Yes	No	No	No	9	1	81	729	8	8	1.04207	Health facility A	Yes	No	No	No	Yes	22	Yes	Yes	Yes	No	Yes	Yes	Yes	1.18918	1.25948	7	0	81.4286	83.2	2	High	High	4
3714	2	2	0	1	1	0	1	2	1	37142	9.68198	1e-06	Has any primary	Yes	No	No	No	Yes	8	0	64	512	7	7	0.501913	Health facility B	Yes	No	No	Yes	No	27	Yes	No	No	Yes	No	No	No	0.481707	0.638206	6	0	81.4286	83.2	Over median	Middle	2nd Lowest	3
1494	1	1	1	0	0	0	0	2	1	14941	9.68198	4	Has any primary	No	No	No	No	No	5	0	25	125	5	5	-0.578398	Health facility A	No	No	No	Yes	No	28	No	No	No		Yes	No	No	-0.93323	-1.22563			82.8571	84	Over median	Low	Lowest	1
2714	8	1	0	0	1	1	1	30	1	27148	11.3254	1e-06	Has any primary	Yes	No	No	No	No	7	0	49	343	6	6	-0.0382427	Health facility A	Yes	No	No	No	Yes	33	Yes	No	No	No	No	No	No	-0.225761	0.016928	8	0	81.4286	83.2	Over median	Low	Lowest	2
1500	1	2	0	1	0	0	0	30	0	15001	9.68198	1e-06	Has any primary	Yes	Yes	No	No	Yes	7	0	49	343	6	6	-0.0382427	Health facility A	Yes	Yes	No	Yes	Yes	20	Yes	No	No	No	Yes	No	No	-0.225761	0.016928	7	0	81.4286	83.2	Over median	Low	Lowest	2
2701	8	2	1	0	1	1	1	30	1	27018	11.0645	6	Has any secondary or above	Yes	Yes	No	Yes	Yes						0	-3.27918	Health facility A	Yes	Yes	Yes	Yes	Yes	20	Yes	No	No	No	No	Yes	Yes			7	0	81.4286	83.2
2368	2	2	0	0	1	0	1	10	0	23682	9.68198	5	Has any primary	Yes	No	No	No	Yes	7	0	49	343	6	6	-0.0382427	Health facility B	Yes	No	No	No	No	31	No	Yes	No	No	Yes	Yes	Yes	-0.225761	0.016928	7	0	81.4286	83.2	Over median	Low	Lowest	2
1982	1	1	1	1	0	0	1	30	0	19821	10.3149	4	Has any primary	No	No	No	No	Yes	9	1	81	729	8	8	1.04207	Health facility A	Yes	No	No	Yes	Yes	27	Yes	No	Yes	No	Yes	No	No	1.18918	1.25948	9	1	81.4286	83.2	2	High	High	4
3723	7	1	0	0	0	0	0	20	0	37237	10.3149		Has any primary	Yes	Yes	No	No	Yes	7	0	49	343	7	7	0.501913	Health facility A	Yes	No	No	Yes	No	18	Yes	No	No	No	Yes	No	No	0.481707	0.016928	3	0	81.4286	83.2	Over median	Middle	2nd Lowest	3
1509	2	1	1	1	1	0	0	5	0	15092	8.86499	3	Has any primary	Yes	Yes	No	No	No	8	0	64	512	8	8	1.04207	Health facility B	Yes	No	No	Yes	No	23	Yes	No	Yes	No	Yes	Yes	Yes	1.18918	0.638206	7	0	81.4286	83.2	2	High	High	4
2576	7	1	0	1	1	0	0	30	1	25767	11.0645	6	Has any primary	Yes	Yes	No	Yes	Yes	6	0	36	216	6	6	-0.0382427	Health facility B	Yes	No	No	Yes	Yes	33	No	Yes	No	No	Yes	Yes	Yes	-0.225761	-0.60435	6	0	81.4286	83.2	Over median	Low	Lowest	2
2363	3	1	1	0	1	0	1	30	1	23633	9.68198	3	Has any primary	Yes	No	Yes	No	Yes	9	1	81	729	8	8	1.04207	Health facility B	Yes	No	No	Yes	No	32	No	No	No	No	Yes	Yes	Yes	1.18918	1.25948	8	0	81.4286	83.2	2	High	High	4
1503	4	1	0	0	1	1	0	5	1	15034	9.68198	1	Has any primary	No	No	Yes	No	No	3	0	9	27	3	3	-1.65871	Health facility A	Yes	Yes	No	No	No	20	Yes	No	No	Yes	Yes	No	No	-2.34817	-2.46819	5	0	81.4286	83.2	Over median	Low	Lowest	1
1974	8	2	0	1	0	0	0	10	1	19748	11.0645	4	Has any secondary or above	No	Yes	No	No	No	7	0	49	343	7	7	0.501913	Health facility B	Yes	No	Yes	Yes	No	21	No	Yes	No	No	No	No	No	0.481707	0.016928	5	0	81.4286	83.2	Over median	Middle	2nd Lowest	3
2370	5	2	1	1	1	0	1	20	0	23705	9.68198	5	Has any secondary or above	Yes	Yes	No	Yes	Yes	6	0	36	216	5	5	-0.578398	Health facility A	No	No	Yes	Yes	No	30	No	Yes	No		No	Yes	Yes	-0.93323	-0.60435			82.8571	84	Over median	Low	Lowest	1
1972	7	1	0	1	1	0	0	30	0	19727	9.68198	3	Has any primary	Yes	Yes	No	Yes	No	4	0	16	64	4	4	-1.11855	Health facility A	Yes	No	No	Yes	No	29	Yes	Yes	Yes	No	Yes	Yes	Yes	-1.6407	-1.84691	6	0	81.4286	83.2	Over median	Low	Lowest	1
3714	3	1	1	1	1	0	0	30	0	37143	9.68198	1e-06	Has any primary	Yes	No	No	No	Yes	8	0	64	512	7	7	0.501913	Health facility B	Yes	No	No	Yes	No	27	Yes	No	No	Yes	No	No	No	0.481707	0.638206	6	0	81.4286	83.2	Over median	Middle	2nd Lowest	3
1503	4	2	0	1	0	0	1	10	0	15034	9.68198	1	Has any primary	No	No	Yes	No	No	3	0	9	27	3	3	-1.65871	Health facility A	Yes	Yes	No	No	No	20	Yes	No	No	Yes	Yes	No	No	-2.34817	-2.46819	5	0	81.4286	83.2	Over median	Low	Lowest	1
1493	5	1	1	1	0	1	0	2	1	14935	9.68198	1	Has any primary	Yes	No	No	No	No	8	0	64	512	7	7	0.501913	Health facility B	Yes	No	No	No	Yes	24	Yes	No	No	No	Yes			0.481707	0.638206	6	0	81.4286	83.2	Over median	Middle	2nd Lowest	3
2698	1	1	1	1	0	0	1	30	0	26981	11.0645	6	Has any primary	Yes	Yes	No	No	Yes	8	0	64	512	7	7	0.501913	Health facility A	Yes	No	No	No	Yes	27		Yes	No	No	No	Yes	Yes	0.481707	0.638206	7	0	81.4286	83.2	Over median	Middle	2nd Lowest	3
1508	2	2	0	1	1	0	1	2	0	15082	9.68198	3	Has any primary	Yes	Yes	No	No	No	4	0	16	64	4	4	-1.11855	Health facility A	Yes	No	No	Yes	No	22	Yes	Yes	No	No	Yes	No	No	-1.6407	-1.84691	6	0	81.4286	83.2	Over median	Low	Lowest	1
2578	3	1	0	1	1	1	1	30	1	25783	11.3254	3	Has any primary	No	No	No	No	No	4	0	16	64	4	4	-1.11855	Health facility A	Yes	No	No	No	No	22	Yes	Yes	Yes	No	Yes	No	No	-1.6407	-1.84691	7	0	81.4286	83.2	Over median	Low	Lowest	1
1982	6	2	1	0	1	0	0	5	0	19826	10.3149	4	Has any primary	No	No	No	No	Yes	9	1	81	729	8	8	1.04207	Health facility A	Yes	No	No	Yes	Yes	27	Yes	No	Yes	No	Yes	No	No	1.18918	1.25948	9	1	81.4286	83.2	2	High	High	4
2381	3	1	1	0	1	0	1	30	0	23813	10.3149	4	Never attended school	Yes	No	No	Yes	No	7	0	49	343	6	6	-0.0382427	Health facility B	Yes	No	No	Yes	No	35	Yes	Yes	Yes	No	Yes	Yes	Yes	-0.225761	0.016928	9	1	81.4286	83.2	Over median	Low	Lowest	2
1970	2	1	1	0	0	1	0	20	0	19702	9.68198	3	Never attended school	Yes	No	No	No	No	7	0	49	343	6	6	-0.0382427	Health facility A	Yes	No	No	No	No	25	Yes	Yes	Yes	No	Yes		Yes	-0.225761	0.016928	4	0	81.4286	83.2	Over median	Low	Lowest	2
1493	3	1	1	1	1	0	0	30	0	14933	9.68198	1	Has any primary	Yes	No	No	No	No	8	0	64	512	7	7	0.501913	Health facility B	Yes	No	No	No	Yes	24	Yes	No	No	No	Yes			0.481707	0.638206	6	0	81.4286	83.2	Over median	Middle	2nd Lowest	3
1972	5	2	0	0	1	0	1	10	1	19725	9.68198	3	Has any primary	Yes	Yes	No	Yes	No	4	0	16	64	4	4	-1.11855	Health facility A	Yes	No	No	Yes	No	29	Yes	Yes	Yes	No	Yes	Yes	Yes	-1.6407	-1.84691	6	0	81.4286	83.2	Over median	Low	Lowest	1
1498	6	2	0	1	1	1	0	5	1	14986	9.68198	1e-06	Has any primary	Yes	No	No	Yes	No	5	0	25	125	4	4	-1.11855	Health facility B	No	No	No	Yes	Yes	23	Yes	No	No		No	No	No	-1.6407	-1.22563			82.8571	84	Over median	Low	Lowest	1
1494	6	1	0	0	0	0	0	2	0	14946	9.68198	4	Has any primary	No	No	No	No	No	5	0	25	125	5	5	-0.578398	Health facility A	No	No	No	Yes	No	28	No	No	No		Yes	No	No	-0.93323	-1.22563			82.8571	84	Over median	Low	Lowest	1
2696	5	2	0	0	0	0	1	20	0	26965	9.68198	5	Has any secondary or above	Yes	No	No	No	No	4	0	16	64	4	4	-1.11855	Health facility A	Yes	No	Yes	Yes	No	26	Yes	Yes	No	No	No	No	No	-1.6407	-1.84691	1	0	81.4286	83.2	Over median	Low	Lowest	1
2391	7	2	0	1	1	0	1	20	1	23917	10.3149	5	Has any primary	Yes	No	No	No	No	7	0	49	343	6	6	-0.0382427	Health facility A	Yes	No	No	Yes	Yes	24	Yes	Yes	No	No	Yes	Yes	Yes	-0.225761	0.016928	9	1	81.4286	83.2	Over median	Low	Lowest	2
1497	7	1	0	1	1	0	0	30	1	14977	9.68198	1	Has any primary	Yes	No	No	No	No	5	0	25	125	4	4	-1.11855	Health facility A	No	No	No	No	Yes	31	Yes	No	No		No	No	No	-1.6407	-1.22563			82.8571	84	Over median	Low	Lowest	1
2705	2	1	1	0	1	0	0	2	0	27052	11.0645	3	Never attended school	Yes	Yes	No	No	Yes	5	0	25	125	5	5	-0.578398	Health facility B	No	No	No	No	Yes	29	Yes	Yes	No		No	No	No	-0.93323	-1.22563			82.8571	84	Over median	Low	Lowest	1
2712	4	1	0	0	1	0	0	2	0	27124	10.3149	5	Has any secondary or above	No	Yes	No	No	No	7	0	49	343	7	7	0.501913	Health facility A	Yes	Yes	Yes	Yes	Yes	17	No	Yes	Yes	No	No	Yes	Yes	0.481707	0.016928	6	0	81.4286	83.2	Over median	Middle	2nd Lowest	3
2364	8	1	0	0	1	1	0	30	0	23648	9.68198	3	Has any primary	Yes	No	No	No	No	8	0	64	512	7	7	0.501913	Health facility B	No	No	No	Yes	No	35	Yes	Yes	No		Yes	Yes	Yes	0.481707	0.638206			82.8571	84	Over median	Middle	2nd Lowest	3
2369	6	2	0	0	0	1	0	5	0	23696	9.68198	1	Has any primary	Yes	No	No	No	No	9	1	81	729	8	8	1.04207	Health facility B	Yes	No	No	Yes	Yes	31	No	No	No	No	Yes	Yes	Yes	1.18918	1.25948	8	0	81.4286	83.2	2	High	High	4
2569	6	1	1	0	0	0	1	30	1	25696	9.68198	3	Never attended school	Yes	Yes	No	No	No	7	0	49	343	6	6	-0.0382427	Health facility A	Yes	No	No	No	Yes	35	Yes	Yes	Yes	No	Yes	Yes	Yes	-0.225761	0.016928	8	0	81.4286	83.2	Over median	Low	Lowest	2
1499	2	1	1	1	1	1	1	5	1	14992	9.68198	4	Has any primary	Yes	Yes	No	Yes	Yes	8	0	64	512	7	7	0.501913	Health facility A	No	No	No	Yes	Yes	34	Yes	Yes	No		Yes	No	No	0.481707	0.638206			82.8571	84	Over median	Middle	2nd Lowest	3
1984	1	1	0	1	0	1	1	5	1	19841	8.86499	2	Has any primary	Yes	Yes	No	No	No	7	0	49	343	6	6	-0.0382427	Health facility A	Yes	No	No	No	No	27	Yes	No	Yes	No	Yes	No	No	-0.225761	0.016928	6	0	81.4286	83.2	Over median	Low	Lowest	2
3719	1	1	1	0	1	1	1	10	0	37191	11.0645	8	Has any primary	Yes	Yes	No	Yes	Yes	8	0	64	512	7	7	0.501913	Health facility B	Yes	No	No	Yes	Yes	43	No	Yes	Yes	No	No	No	No	0.481707	0.638206	8	0	81.4286	83.2	Over median	Middle	2nd Lowest	3
1503	5	1	0	0	0	1	0	30	0	15035	9.68198	1	Has any primary	No	No	Yes	No	No	3	0	9	27	3	3	-1.65871	Health facility A	Yes	Yes	No	No	No	20	Yes	No	No	Yes	Yes	No	No	-2.34817	-2.46819	5	0	81.4286	83.2	Over median	Low	Lowest	1
1498	4	1	1	1	1	1	1	2	1	14984	9.68198	1e-06	Has any primary	Yes	No	No	Yes	No	5	0	25	125	4	4	-1.11855	Health facility B	No	No	No	Yes	Yes	23	Yes	No	No		No	No	No	-1.6407	-1.22563			82.8571	84	Over median	Low	Lowest	1
1967	5	1	0	1	0	0	0	30	0	19675	9.68198	5	Never attended school	Yes	Yes	No	No	No	9	1	81	729	8	8	1.04207	Health facility A	Yes	No	No	No	No	28	Yes	Yes	Yes	No	No			1.18918	1.25948	6	0	81.4286	83.2	2	High	High	4
2364	1	2	0	1	0	0	1	5	1	23641	9.68198	3	Has any primary	Yes	No	No	No	No	8	0	64	512	7	7	0.501913	Health facility B	No	No	No	Yes	No	35	Yes	Yes	No		Yes	Yes	Yes	0.481707	0.638206			82.8571	84	Over median	Middle	2nd Lowest	3
1511	3	2	0	1	1	1	0	10	0	15113	10.3149	3	Has any primary	Yes	No	No	No	Yes	5	0	25	125	5	5	-0.578398	Health facility B	Yes	Yes	No	Yes	Yes	19	Yes	No	Yes	No	Yes	No	No	-0.93323	-1.22563			81.4286	83.2	Over median	Low	Lowest	1
2697	3	1	1	1	0	0	1	20	1	26973	9.68198	3	Has any primary	Yes	Yes	No	No	No	4	0	16	64	4	4	-1.11855	Health facility B	Yes	No	No	Yes	Yes	20	Yes	Yes	No	No	No	No	No	-1.6407	-1.84691	2	0	81.4286	83.2	Over median	Low	Lowest	1
1979	1	1	0	1	0	1	1	5	1	19791	11.0645	4	Never attended school	Yes	No	No	No	No	6	0	36	216	6	6	-0.0382427	Health facility A	No	No	No	No	Yes	27	Yes	No	No		No	No	No	-0.225761	-0.60435			82.8571	84	Over median	Low	Lowest	2
2569	6	2	0	1	1	1	0	5	0	25696	9.68198	3	Never attended school	Yes	Yes	No	No	No	7	0	49	343	6	6	-0.0382427	Health facility A	Yes	No	No	No	Yes	35	Yes	Yes	Yes	No	Yes	Yes	Yes	-0.225761	0.016928	8	0	81.4286	83.2	Over median	Low	Lowest	2
2714	7	1	0	0	0	0	0	20	0	27147	11.3254	1e-06	Has any primary	Yes	No	No	No	No	7	0	49	343	6	6	-0.0382427	Health facility A	Yes	No	No	No	Yes	33	Yes	No	No	No	No	No	No	-0.225761	0.016928	8	0	81.4286	83.2	Over median	Low	Lowest	2
1502	6	1	1	1	0	1	0	10	1	15026	9.68198	1e-06	Never attended school	No		No	No	Yes	6	0	36	216	6	6	-0.0382427	Health facility B	Yes	No	No	No	Yes	24	Yes	No	No	No	Yes	Yes	Yes	-0.225761	-0.60435	4	0	81.4286	83.2	Over median	Low	Lowest	2
1502	7	2	1	1	0	1	1	20	1	15027	9.68198	1e-06	Never attended school	No		No	No	Yes	6	0	36	216	6	6	-0.0382427	Health facility B	Yes	No	No	No	Yes	24	Yes	No	No	No	Yes	Yes	Yes	-0.225761	-0.60435	4	0	81.4286	83.2	Over median	Low	Lowest	2
2564	1	1	1	0	1	1	1	10	1	25641	9.68198	5	Has any primary	Yes	No	No	No	Yes	7	0	49	343	6	6	-0.0382427	Health facility B	Yes	No	No	Yes	No	25	Yes	Yes	Yes	No	No	Yes	Yes	-0.225761	0.016928	8	0	81.4286	83.2	Over median	Low	Lowest	2
1494	5	2	1	1	1	0	1	20	1	14945	9.68198	4	Has any primary	No	No	No	No	No	5	0	25	125	5	5	-0.578398	Health facility A	No	No	No	Yes	No	28	No	No	No		Yes	No	No	-0.93323	-1.22563			82.8571	84	Over median	Low	Lowest	1
2713	1	2	0	1	0	0	0	30	0	27131	11.3254	5	Has any primary	No	Yes	Yes	No	No	7	0	49	343	6	6	-0.0382427	Health facility B	No	Yes	No	Yes	Yes	20		Yes	No		No	Yes	Yes	-0.225761	0.016928			82.8571	84	Over median	Low	Lowest	2
2572	4	1	0	1	0	1	1	10	1	25724	11.0645	5	Never attended school	No	No	No	No	Yes	6	0	36	216	6	6	-0.0382427	Health facility A	Yes	Yes	No	Yes	No	23	No	Yes	Yes	No	Yes	No	No	-0.225761	-0.60435	3	0	81.4286	83.2	Over median	Low	Lowest	2
2363	4	1	1	1	0	1	1	30	0	23634	9.68198	3	Has any primary	Yes	No	Yes	No	Yes	9	1	81	729	8	8	1.04207	Health facility B	Yes	No	No	Yes	No	32	No	No	No	No	Yes	Yes	Yes	1.18918	1.25948	8	0	81.4286	83.2	2	High	High	4
1512	3	2	1	0	1	0	0	10	0	15123	10.3149	4	Has any secondary or above	Yes	Yes	Yes	Yes	Yes	9	1	81	729	8	8	1.04207	Health facility B	Yes	No	Yes	Yes	No	31	No	Yes	No	No	Yes	Yes	Yes	1.18918	1.25948	9	1	81.4286	83.2	2	High	High	4
2567	8	2	1	0	1	1	1	20	1	25678	9.68198	1e-06	Has any primary	Yes	Yes	No	No	No	9	1	81	729	8	8	1.04207	Health facility B	Yes	No	No	Yes	Yes	32	No	No	Yes	No	Yes	No	No	1.18918	1.25948	9	1	81.4286	83.2	2	High	High	4
3707	7	2	1	1	0	1	1	20	1	37077	9.68198	2	Has any secondary or above	Yes	Yes	No	No	Yes	7	0	49	343	7	7	0.501913	Health facility A	Yes	Yes	Yes	No	No	19	No	No	Yes	No	Yes		No	0.481707	0.016928	7	0	81.4286	83.2	Over median	Middle	2nd Lowest	3
2572	7	1	0	0	1	0	0	2	0	25727	11.0645	5	Never attended school	No	No	No	No	Yes	6	0	36	216	6	6	-0.0382427	Health facility A	Yes	Yes	No	Yes	No	23	No	Yes	Yes	No	Yes	No	No	-0.225761	-0.60435	3	0	81.4286	83.2	Over median	Low	Lowest	2
2572	2	2	0	1	1	0	1	2	0	25722	11.0645	5	Never attended school	No	No	No	No	Yes	6	0	36	216	6	6	-0.0382427	Health facility A	Yes	Yes	No	Yes	No	23	No	Yes	Yes	No	Yes	No	No	-0.225761	-0.60435	3	0	81.4286	83.2	Over median	Low	Lowest	2
1498	3	2	1	0	1	0	0	10	0	14983	9.68198	1e-06	Has any primary	Yes	No	No	Yes	No	5	0	25	125	4	4	-1.11855	Health facility B	No	No	No	Yes	Yes	23	Yes	No	No		No	No	No	-1.6407	-1.22563			82.8571	84	Over median	Low	Lowest	1
2564	8	1	0	1	1	1	0	20	0	25648	9.68198	5	Has any primary	Yes	No	No	No	Yes	7	0	49	343	6	6	-0.0382427	Health facility B	Yes	No	No	Yes	No	25	Yes	Yes	Yes	No	No	Yes	Yes	-0.225761	0.016928	8	0	81.4286	83.2	Over median	Low	Lowest	2
1984	5	2	1	1	1	0	1	20	1	19845	8.86499	2	Has any primary	Yes	Yes	No	No	No	7	0	49	343	6	6	-0.0382427	Health facility A	Yes	No	No	No	No	27	Yes	No	Yes	No	Yes	No	No	-0.225761	0.016928	6	0	81.4286	83.2	Over median	Low	Lowest	2
1973	8	2	1	1	0	0	0	2	0	19738	11.0645	4	Has any primary	No	No	No	No	Yes	4	0	16	64	4	4	-1.11855	Health facility A	Yes	No	No	Yes	No	26	Yes	Yes	No	No	Yes	No	No	-1.6407	-1.84691	1	0	81.4286	83.2	Over median	Low	Lowest	1
2569	8	2	1	1	0	0	0	2	0	25698	9.68198	3	Never attended school	Yes	Yes	No	No	No	7	0	49	343	6	6	-0.0382427	Health facility A	Yes	No	No	No	Yes	35	Yes	Yes	Yes	No	Yes	Yes	Yes	-0.225761	0.016928	8	0	81.4286	83.2	Over median	Low	Lowest	2
1967	4	2	0	0	0	1	0	20	0	19674	9.68198	5	Never attended school	Yes	Yes	No	No	No	9	1	81	729	8	8	1.04207	Health facility A	Yes	No	No	No	No	28	Yes	Yes	Yes	No	No			1.18918	1.25948	6	0	81.4286	83.2	2	High	High	4
2704	5	2	1	1	1	0	1	20	0	27045	11.0645	3	Has any primary	Yes	Yes	No	Yes	Yes	7	0	49	343	6	6	-0.0382427	Health facility A	Yes	No	No	Yes	Yes	24	No	No	No	No	Yes	No	No	-0.225761	0.016928	4	0	81.4286	83.2	Over median	Low	Lowest	2
1970	3	2	0	0	0	1	1	5	1	19703	9.68198	3	Never attended school	Yes	No	No	No	No	7	0	49	343	6	6	-0.0382427	Health facility A	Yes	No	No	No	No	25	Yes	Yes	Yes	No	Yes		Yes	-0.225761	0.016928	4	0	81.4286	83.2	Over median	Low	Lowest	2
3724	5	1	0	1	0	0	0	30	0	37245	11.3254	1e-06	Has any primary	Yes	No	No	No	No	5	0	25	125	5	5	-0.578398	Health facility B	Yes	No	No	Yes	Yes	23	Yes	No	No	No	No	No	No	-0.93323	-1.22563	2	0	81.4286	83.2	Over median	Low	Lowest	1
2698	7	2	0	0	0	0	1	5	1	26987	11.0645	6	Has any primary	Yes	Yes	No	No	Yes	8	0	64	512	7	7	0.501913	Health facility A	Yes	No	No	No	Yes	27		Yes	No	No	No	Yes	Yes	0.481707	0.638206	7	0	81.4286	83.2	Over median	Middle	2nd Lowest	3
2701	3	2	0	0	0	1	1	5	1	27013	11.0645	6	Has any secondary or above	Yes	Yes	No	Yes	Yes						0	-3.27918	Health facility A	Yes	Yes	Yes	Yes	Yes	20	Yes	No	No	No	No	Yes	Yes			7	0	81.4286	83.2
1503	1	1	1	0	0	0	0	2	1	15031	9.68198	1	Has any primary	No	No	Yes	No	No	3	0	9	27	3	3	-1.65871	Health facility A	Yes	Yes	No	No	No	20	Yes	No	No	Yes	Yes	No	No	-2.34817	-2.46819	5	0	81.4286	83.2	Over median	Low	Lowest	1
2568	7	1	0	1	1	0	0	30	0	25687	9.68198	3	Has any primary	No	Yes	No	No	No	7	0	49	343	6	6	-0.0382427	Health facility A	No	No	No	No	Yes	20	Yes	Yes	Yes		Yes	No	No	-0.225761	0.016928			82.8571	84	Over median	Low	Lowest	2
2696	4	1	0	1	0	1	1	10	1	26964	9.68198	5	Has any secondary or above	Yes	No	No	No	No	4	0	16	64	4	4	-1.11855	Health facility A	Yes	No	Yes	Yes	No	26	Yes	Yes	No	No	No	No	No	-1.6407	-1.84691	1	0	81.4286	83.2	Over median	Low	Lowest	1
2696	2	2	0	1	1	0	1	2	1	26962	9.68198	5	Has any secondary or above	Yes	No	No	No	No	4	0	16	64	4	4	-1.11855	Health facility A	Yes	No	Yes	Yes	No	26	Yes	Yes	No	No	No	No	No	-1.6407	-1.84691	1	0	81.4286	83.2	Over median	Low	Lowest	1
2710	4	2	0	0	0	0	1	20	0	27104	11.0645	1	Has any primary	Yes	No	Yes	No	Yes	6	0	36	216	6	6	-0.0382427	Health facility B	Yes	No	No	Yes	Yes	33	Yes	No	No	No	No	No	No	-0.225761	-0.60435	3	0	81.4286	83.2	Over median	Low	Lowest	2
3707	5	1	1	1	0	1	0	2	1	37075	9.68198	2	Has any secondary or above	Yes	Yes	No	No	Yes	7	0	49	343	7	7	0.501913	Health facility A	Yes	Yes	Yes	No	No	19	No	No	Yes	No	Yes		No	0.481707	0.016928	7	0	81.4286	83.2	Over median	Middle	2nd Lowest	3
2563	3	1	0	1	1	1	1	30	1	25633	9.68198	3	Has any primary	Yes	Yes	No	No	No	5	0	25	125	5	5	-0.578398	Health facility A	Yes	No	No	No	No	27	Yes	No	No	No	Yes	No	No	-0.93323	-1.22563	3	0	81.4286	83.2	Over median	Low	Lowest	1
2370	5	1	0	0	0	1	1	2	1	23705	9.68198	5	Has any secondary or above	Yes	Yes	No	Yes	Yes	6	0	36	216	5	5	-0.578398	Health facility A	No	No	Yes	Yes	No	30	No	Yes	No		No	Yes	Yes	-0.93323	-0.60435			82.8571	84	Over median	Low	Lowest	1
2373	4	2	1	1	0	1	0	10	0	23734	11.0645	4	Has any primary	Yes	No	No	No	No	9	1	81	729	8	8	1.04207	Health facility B	No	Yes	No	Yes	Yes	22	Yes	Yes	No		Yes	Yes	Yes	1.18918	1.25948			82.8571	84	2	High	High	4
1502	6	2	0	1	1	0	1	5	0	15026	9.68198	1e-06	Never attended school	No		No	No	Yes	6	0	36	216	6	6	-0.0382427	Health facility B	Yes	No	No	No	Yes	24	Yes	No	No	No	Yes	Yes	Yes	-0.225761	-0.60435	4	0	81.4286	83.2	Over median	Low	Lowest	2
2712	4	2	1	1	0	1	0	10	1	27124	10.3149	5	Has any secondary or above	No	Yes	No	No	No	7	0	49	343	7	7	0.501913	Health facility A	Yes	Yes	Yes	Yes	Yes	17	No	Yes	Yes	No	No	Yes	Yes	0.481707	0.016928	6	0	81.4286	83.2	Over median	Middle	2nd Lowest	3
1967	3	2	1	0	1	0	0	10	0	19673	9.68198	5	Never attended school	Yes	Yes	No	No	No	9	1	81	729	8	8	1.04207	Health facility A	Yes	No	No	No	No	28	Yes	Yes	Yes	No	No			1.18918	1.25948	6	0	81.4286	83.2	2	High	High	4
2569	4	2	0	0	0	1	0	20	0	25694	9.68198	3	Never attended school	Yes	Yes	No	No	No	7	0	49	343	6	6	-0.0382427	Health facility A	Yes	No	No	No	Yes	35	Yes	Yes	Yes	No	Yes	Yes	Yes	-0.225761	0.016928	8	0	81.4286	83.2	Over median	Low	Lowest	2
3711	1	1	0	0	0	1	0	20	0	37111	8.86499	2	Has any primary	Yes	Yes	No	No	Yes	3	0	9	27	3	3	-1.65871	Health facility A	Yes	Yes	No	Yes	No	20	No	No	No	Yes	No	No	No	-2.34817	-2.46819	2	0	81.4286	83.2	Over median	Low	Lowest	1
3716	4	2	0	0	0	0	1	20	0	37164	9.68198	3	Has any primary	Yes	No	No	No	Yes	5	0	25	125	5	5	-0.578398	Health facility B	Yes	No	No	No	Yes	30	Yes	Yes	No	No	No	No	No	-0.93323	-1.22563	7	0	81.4286	83.2	Over median	Low	Lowest	1
3714	4	1	0	1	0	1	1	10	1	37144	9.68198	1e-06	Has any primary	Yes	No	No	No	Yes	8	0	64	512	7	7	0.501913	Health facility B	Yes	No	No	Yes	No	27	Yes	No	No	Yes	No	No	No	0.481707	0.638206	6	0	81.4286	83.2	Over median	Middle	2nd Lowest	3
1513	1	1	0	1	0	1	1	5	1	15131	11.3254	2	Never attended school	No	No	No	No	No	6	0	36	216	6	6	-0.0382427	Health facility A	Yes	Yes	No	No	No	19	Yes	No	Yes	No	Yes	Yes	Yes	-0.225761	-0.60435	8	0	81.4286	83.2	Over median	Low	Lowest	2
1970	7	1	0	0	1	0	0	2	0	19707	9.68198	3	Never attended school	Yes	No	No	No	No	7	0	49	343	6	6	-0.0382427	Health facility A	Yes	No	No	No	No	25	Yes	Yes	Yes	No	Yes		Yes	-0.225761	0.016928	4	0	81.4286	83.2	Over median	Low	Lowest	2
1494	7	1	1	0	0	0	1	30	0	14947	9.68198	4	Has any primary	No	No	No	No	No	5	0	25	125	5	5	-0.578398	Health facility A	No	No	No	Yes	No	28	No	No	No		Yes	No	No	-0.93323	-1.22563			82.8571	84	Over median	Low	Lowest	1
1493	4	2	1	0	1	0	0	5	0	14934	9.68198	1	Has any primary	Yes	No	No	No	No	8	0	64	512	7	7	0.501913	Health facility B	Yes	No	No	No	Yes	24	Yes	No	No	No	Yes			0.481707	0.638206	6	0	81.4286	83.2	Over median	Middle	2nd Lowest	3
1967	6	1	1	0	0	0	1	30	1	19676	9.68198	5	Never attended school	Yes	Yes	No	No	No	9	1	81	729	8	8	1.04207	Health facility A	Yes	No	No	No	No	28	Yes	Yes	Yes	No	No			1.18918	1.25948	6	0	81.4286	83.2	2	High	High	4
3716	6	2	1	0	1	0	0	5	0	37166	9.68198	3	Has any primary	Yes	No	No	No	Yes	5	0	25	125	5	5	-0.578398	Health facility B	Yes	No	No	No	Yes	30	Yes	Yes	No	No	No	No	No	-0.93323	-1.22563	7	0	81.4286	83.2	Over median	Low	Lowest	1
3719	2	1	1	0	0	1	0	20	1	37192	11.0645	8	Has any primary	Yes	Yes	No	Yes	Yes	8	0	64	512	7	7	0.501913	Health facility B	Yes	No	No	Yes	Yes	43	No	Yes	Yes	No	No	No	No	0.481707	0.638206	8	0	81.4286	83.2	Over median	Middle	2nd Lowest	3
1985	6	2	0	0	0	1	0	5	0	19856	11.3254	7	Has any secondary or above	Yes	Yes	Yes	No	Yes	9	1	81	729	8	8	1.04207	Health facility B	Yes	No	Yes	Yes	No	32	No	Yes	No	Yes	Yes			1.18918	1.25948	7	0	81.4286	83.2	2	High	High	4
2390	4	2	0	1	0	0	1	10	1	23904	11.3254	4	Has any primary	Yes	No	No	No	No	9	1	81	729	8	8	1.04207	Health facility B	No	No	No	Yes	Yes	24	No	No	No		Yes	No	No	1.18918	1.25948			82.8571	84	2	High	High	4
3709	2	2	0	0	0	1	1	30	0	37092	10.3149	4	Has any secondary or above	No	Yes	No	No	No	8	0	64	512	7	7	0.501913	Health facility A	Yes	Yes	Yes	No	Yes	19	Yes	No	No	No	No	Yes	Yes	0.481707	0.638206	2	0	81.4286	83.2	Over median	Middle	2nd Lowest	3
1494	4	1	0	0	1	1	0	5	1	14944	9.68198	4	Has any primary	No	No	No	No	No	5	0	25	125	5	5	-0.578398	Health facility A	No	No	No	Yes	No	28	No	No	No		Yes	No	No	-0.93323	-1.22563			82.8571	84	Over median	Low	Lowest	1
2696	4	2	1	0	1	0	0	5	0	26964	9.68198	5	Has any secondary or above	Yes	No	No	No	No	4	0	16	64	4	4	-1.11855	Health facility A	Yes	No	Yes	Yes	No	26	Yes	Yes	No	No	No	No	No	-1.6407	-1.84691	1	0	81.4286	83.2	Over median	Low	Lowest	1
2391	2	2	0	1	1	1	1	2	1	23912	10.3149	5	Has any primary	Yes	No	No	No	No	7	0	49	343	6	6	-0.0382427	Health facility A	Yes	No	No	Yes	Yes	24	Yes	Yes	No	No	Yes	Yes	Yes	-0.225761	0.016928	9	1	81.4286	83.2	Over median	Low	Lowest	2
3714	2	1	1	0	0	1	0	20	0	37142	9.68198	1e-06	Has any primary	Yes	No	No	No	Yes	8	0	64	512	7	7	0.501913	Health facility B	Yes	No	No	Yes	No	27	Yes	No	No	Yes	No	No	No	0.481707	0.638206	6	0	81.4286	83.2	Over median	Middle	2nd Lowest	3
1509	8	2	1	0	1	1	1	20	0	15098	8.86499	3	Has any primary	Yes	Yes	No	No	No	8	0	64	512	8	8	1.04207	Health facility B	Yes	No	No	Yes	No	23	Yes	No	Yes	No	Yes	Yes	Yes	1.18918	0.638206	7	0	81.4286	83.2	2	High	High	4
2697	4	2	0	1	0	0	1	10	1	26974	9.68198	3	Has any primary	Yes	Yes	No	No	No	4	0	16	64	4	4	-1.11855	Health facility B	Yes	No	No	Yes	Yes	20	Yes	Yes	No	No	No	No	No	-1.6407	-1.84691	2	0	81.4286	83.2	Over median	Low	Lowest	1
1985	2	1	1	1	1	1	1	5	1	19852	11.3254	7	Has any secondary or above	Yes	Yes	Yes	No	Yes	9	1	81	729	8	8	1.04207	Health facility B	Yes	No	Yes	Yes	No	32	No	Yes	No	Yes	Yes			1.18918	1.25948	7	0	81.4286	83.2	2	High	High	4
2567	7	2	0	1	1	1	1	2	1	25677	9.68198	1e-06	Has any primary	Yes	Yes	No	No	No	9	1	81	729	8	8	1.04207	Health facility B	Yes	No	No	Yes	Yes	32	No	No	Yes	No	Yes	No	No	1.18918	1.25948	9	1	81.4286	83.2	2	High	High	4
1983	8	2	1	1	0	0	0	2	0	19838	10.3149	5	Has any primary	Yes	No	No	No	No	7	0	49	343	6	6	-0.0382427	Health facility A	Yes	No	No	No	Yes	25	No	Yes	Yes	No	No	Yes	Yes	-0.225761	0.016928	9	1	81.4286	83.2	Over median	Low	Lowest	2
2568	4	2	0	0	0	0	1	20	0	25684	9.68198	3	Has any primary	No	Yes	No	No	No	7	0	49	343	6	6	-0.0382427	Health facility A	No	No	No	No	Yes	20	Yes	Yes	Yes		Yes	No	No	-0.225761	0.016928			82.8571	84	Over median	Low	Lowest	2
2370	7	2	1	1	1	0	1	10	0	23707	9.68198	5	Has any secondary or above	Yes	Yes	No	Yes	Yes	6	0	36	216	5	5	-0.578398	Health facility A	No	No	Yes	Yes	No	30	No	Yes	No		No	Yes	Yes	-0.93323	-0.60435			82.8571	84	Over median	Low	Lowest	1
3715	1	2	0	0	1	0	0	10	1	37151	9.68198	3	Never attended school	Yes	No	No	No	Yes	8	0	64	512	7	7	0.501913	Health facility A	Yes	No	No	Yes	No	25	Yes	Yes	No	Yes	Yes	No	No	0.481707	0.638206	3	0	81.4286	83.2	Over median	Middle	2nd Lowest	3
1500	6	1	1	1	0	1	0	10	0	15006	9.68198	1e-06	Has any primary	Yes	Yes	No	No	Yes	7	0	49	343	6	6	-0.0382427	Health facility A	Yes	Yes	No	Yes	Yes	20	Yes	No	No	No	Yes	No	No	-0.225761	0.016928	7	0	81.4286	83.2	Over median	Low	Lowest	2
3715	1	1	1	0	0	0	0	2	0	37151	9.68198	3	Never attended school	Yes	No	No	No	Yes	8	0	64	512	7	7	0.501913	Health facility A	Yes	No	No	Yes	No	25	Yes	Yes	No	Yes	Yes	No	No	0.481707	0.638206	3	0	81.4286	83.2	Over median	Middle	2nd Lowest	3
3710	6	1	1	1	0	1	0	2	1	37106	11.0645	4	Has any primary	Yes	No	No	No	No	7	0	49	343	6	6	-0.0382427	Health facility A	Yes	No	No	No	No	31	Yes	No	Yes	No	Yes	Yes	Yes	-0.225761	0.016928	7	0	81.4286	83.2	Over median	Low	Lowest	2
2579	6	1	1	1	0	1	0	10	0	25796	11.3254	3	Never attended school	Yes	No	No	No	No	8	0	64	512	8	8	1.04207	Health facility A	Yes	No	No	No	No	30	Yes	Yes	Yes	No	Yes	No	No	1.18918	0.638206	4	0	81.4286	83.2	2	High	High	4
3712	3	2	1	0	0	0	0	30	0	37123	9.68198	3	Has any primary	Yes	Yes	No	No	No	6	0	36	216	6	6	-0.0382427	Health facility B	Yes	Yes	No	Yes	No	26	No	Yes	No	Yes	Yes	No	No	-0.225761	-0.60435	7	0	81.4286	83.2	Over median	Low	Lowest	2
2712	6	2	0	0	0	1	0	5	0	27126	10.3149	5	Has any secondary or above	No	Yes	No	No	No	7	0	49	343	7	7	0.501913	Health facility A	Yes	Yes	Yes	Yes	Yes	17	No	Yes	Yes	No	No	Yes	Yes	0.481707	0.016928	6	0	81.4286	83.2	Over median	Middle	2nd Lowest	3
3715	8	2	1	0	1	1	1	20	1	37158	9.68198	3	Never attended school	Yes	No	No	No	Yes	8	0	64	512	7	7	0.501913	Health facility A	Yes	No	No	Yes	No	25	Yes	Yes	No	Yes	Yes	No	No	0.481707	0.638206	3	0	81.4286	83.2	Over median	Middle	2nd Lowest	3
2701	5	1	1	1	0	1	0	2	1	27015	11.0645	6	Has any secondary or above	Yes	Yes	No	Yes	Yes						0	-3.27918	Health facility A	Yes	Yes	Yes	Yes	Yes	20	Yes	No	No	No	No	Yes	Yes			7	0	81.4286	83.2
1971	8	2	1	0	1	1	1	20	1	19718	9.68198	1e-06	Has any primary	No	Yes	No	No	No	6	0	36	216	5	5	-0.578398	Health facility A	Yes	Yes	No	Yes	Yes	17	No	No	Yes	No	Yes			-0.93323	-0.60435	8	0	81.4286	83.2	Over median	Low	Lowest	1
2714	4	2	1	1	0	1	0	10	0	27144	11.3254	1e-06	Has any primary	Yes	No	No	No	No	7	0	49	343	6	6	-0.0382427	Health facility A	Yes	No	No	No	Yes	33	Yes	No	No	No	No	No	No	-0.225761	0.016928	8	0	81.4286	83.2	Over median	Low	Lowest	2
1979	7	1	0	0	0	0	0	20	0	19797	11.0645	4	Never attended school	Yes	No	No	No	No	6	0	36	216	6	6	-0.0382427	Health facility A	No	No	No	No	Yes	27	Yes	No	No		No	No	No	-0.225761	-0.60435			82.8571	84	Over median	Low	Lowest	2
1982	8	1	0	0	0	1	1	5	1	19828	10.3149	4	Has any primary	No	No	No	No	Yes	9	1	81	729	8	8	1.04207	Health facility A	Yes	No	No	Yes	Yes	27	Yes	No	Yes	No	Yes	No	No	1.18918	1.25948	9	1	81.4286	83.2	2	High	High	4
3719	3	2	0	0	0	1	1	5	1	37193	11.0645	8	Has any primary	Yes	Yes	No	Yes	Yes	8	0	64	512	7	7	0.501913	Health facility B	Yes	No	No	Yes	Yes	43	No	Yes	Yes	No	No	No	No	0.481707	0.638206	8	0	81.4286	83.2	Over median	Middle	2nd Lowest	3
2567	6	1	0	0	0	0	0	2	0	25676	9.68198	1e-06	Has any primary	Yes	Yes	No	No	No	9	1	81	729	8	8	1.04207	Health facility B	Yes	No	No	Yes	Yes	32	No	No	Yes	No	Yes	No	No	1.18918	1.25948	9	1	81.4286	83.2	2	High	High	4
1982	4	2	0	0	0	0	1	20	0	19824	10.3149	4	Has any primary	No	No	No	No	Yes	9	1	81	729	8	8	1.04207	Health facility A	Yes	No	No	Yes	Yes	27	Yes	No	Yes	No	Yes	No	No	1.18918	1.25948	9	1	81.4286	83.2	2	High	High	4
2568	5	1	1	1	0	1	0	2	0	25685	9.68198	3	Has any primary	No	Yes	No	No	No	7	0	49	343	6	6	-0.0382427	Health facility A	No	No	No	No	Yes	20	Yes	Yes	Yes		Yes	No	No	-0.225761	0.016928			82.8571	84	Over median	Low	Lowest	2
3707	3	2	0	0	0	1	1	5	1	37073	9.68198	2	Has any secondary or above	Yes	Yes	No	No	Yes	7	0	49	343	7	7	0.501913	Health facility A	Yes	Yes	Yes	No	No	19	No	No	Yes	No	Yes		No	0.481707	0.016928	7	0	81.4286	83.2	Over median	Middle	2nd Lowest	3
2699	5	1	0	1	0	0	0	30	0	26995	11.3254	3	Has any primary	Yes	Yes	No	No	Yes	6	0	36	216	6	6	-0.0382427	Health facility B	Yes	Yes	No	Yes	No	19	Yes	Yes	Yes	No	Yes	Yes	Yes	-0.225761	-0.60435	6	0	81.4286	83.2	Over median	Low	Lowest	2
1970	8	1	0	1	1	1	0	20	0	19708	9.68198	3	Never attended school	Yes	No	No	No	No	7	0	49	343	6	6	-0.0382427	Health facility A	Yes	No	No	No	No	25	Yes	Yes	Yes	No	Yes		Yes	-0.225761	0.016928	4	0	81.4286	83.2	Over median	Low	Lowest	2
1509	3	2	1	0	1	1	1	10	1	15093	8.86499	3	Has any primary	Yes	Yes	No	No	No	8	0	64	512	8	8	1.04207	Health facility B	Yes	No	No	Yes	No	23	Yes	No	Yes	No	Yes	Yes	Yes	1.18918	0.638206	7	0	81.4286	83.2	2	High	High	4
2579	4	2	1	0	1	0	0	5	0	25794	11.3254	3	Never attended school	Yes	No	No	No	No	8	0	64	512	8	8	1.04207	Health facility A	Yes	No	No	No	No	30	Yes	Yes	Yes	No	Yes	No	No	1.18918	0.638206	4	0	81.4286	83.2	2	High	High	4
2374	4	2	1	1	0	1	0	10	1	23744	11.0645	6	Has any primary	Yes	No	No	No	Yes	9	1	81	729	8	8	1.04207	Health facility A	Yes	No	No	Yes	Yes	36	No	Yes	No	Yes	Yes	Yes	Yes	1.18918	1.25948	7	0	81.4286	83.2	2	High	High	4
2563	2	2	0	0	1	0	1	10	0	25632	9.68198	3	Has any primary	Yes	Yes	No	No	No	5	0	25	125	5	5	-0.578398	Health facility A	Yes	No	No	No	No	27	Yes	No	No	No	Yes	No	No	-0.93323	-1.22563	3	0	81.4286	83.2	Over median	Low	Lowest	1
3715	3	2	1	0	1	1	1	10	0	37153	9.68198	3	Never attended school	Yes	No	No	No	Yes	8	0	64	512	7	7	0.501913	Health facility A	Yes	No	No	Yes	No	25	Yes	Yes	No	Yes	Yes	No	No	0.481707	0.638206	3	0	81.4286	83.2	Over median	Middle	2nd Lowest	3
1982	2	1	1	0	0	0	0	5	0	19822	10.3149	4	Has any primary	No	No	No	No	Yes	9	1	81	729	8	8	1.04207	Health facility A	Yes	No	No	Yes	Yes	27	Yes	No	Yes	No	Yes	No	No	1.18918	1.25948	9	1	81.4286	83.2	2	High	High	4
2390	6	2	1	1	1	1	0	5	1	23906	11.3254	4	Has any primary	Yes	No	No	No	No	9	1	81	729	8	8	1.04207	Health facility B	No	No	No	Yes	Yes	24	No	No	No		Yes	No	No	1.18918	1.25948			82.8571	84	2	High	High	4
2368	6	1	1	1	1	1	1	5	0	23686	9.68198	5	Has any primary	Yes	No	No	No	Yes	7	0	49	343	6	6	-0.0382427	Health facility B	Yes	No	No	No	No	31	No	Yes	No	No	Yes	Yes	Yes	-0.225761	0.016928	7	0	81.4286	83.2	Over median	Low	Lowest	2
1513	8	1	0	0	1	1	1	30	1	15138	11.3254	2	Never attended school	No	No	No	No	No	6	0	36	216	6	6	-0.0382427	Health facility A	Yes	Yes	No	No	No	19	Yes	No	Yes	No	Yes	Yes	Yes	-0.225761	-0.60435	8	0	81.4286	83.2	Over median	Low	Lowest	2
1970	1	1	1	0	1	1	1	10	1	19701	9.68198	3	Never attended school	Yes	No	No	No	No	7	0	49	343	6	6	-0.0382427	Health facility A	Yes	No	No	No	No	25	Yes	Yes	Yes	No	Yes		Yes	-0.225761	0.016928	4	0	81.4286	83.2	Over median	Low	Lowest	2
2381	2	1	1	0	0	0	0	5	0	23812	10.3149	4	Never attended school	Yes	No	No	Yes	No	7	0	49	343	6	6	-0.0382427	Health facility B	Yes	No	No	Yes	No	35	Yes	Yes	Yes	No	Yes	Yes	Yes	-0.225761	0.016928	9	1	81.4286	83.2	Over median	Low	Lowest	2
1982	5	1	1	1	0	1	0	2	0	19825	10.3149	4	Has any primary	No	No	No	No	Yes	9	1	81	729	8	8	1.04207	Health facility A	Yes	No	No	Yes	Yes	27	Yes	No	Yes	No	Yes	No	No	1.18918	1.25948	9	1	81.4286	83.2	2	High	High	4
3714	1	2	0	1	0	0	0	30	0	37141	9.68198	1e-06	Has any primary	Yes	No	No	No	Yes	8	0	64	512	7	7	0.501913	Health facility B	Yes	No	No	Yes	No	27	Yes	No	No	Yes	No	No	No	0.481707	0.638206	6	0	81.4286	83.2	Over median	Middle	2nd Lowest	3
2714	1	2	1	0	0	0	1	20	0	27141	11.3254	1e-06	Has any primary	Yes	No	No	No	No	7	0	49	343	6	6	-0.0382427	Health facility A	Yes	No	No	No	Yes	33	Yes	No	No	No	No	No	No	-0.225761	0.016928	8	0	81.4286	83.2	Over median	Low	Lowest	2
2571	3	1	0	1	1	1	1	30	1	25713	11.0645	5	Has any primary	No	Yes	No	No	No	9	1	81	729	8	8	1.04207	Health facility A	Yes	No	No	No	Yes	22	Yes	Yes	Yes	No	Yes	Yes	Yes	1.18918	1.25948	7	0	81.4286	83.2	2	High	High	4
2390	6	1	0	0	0	0	0	2	0	23906	11.3254	4	Has any primary	Yes	No	No	No	No	9	1	81	729	8	8	1.04207	Health facility B	No	No	No	Yes	Yes	24	No	No	No		Yes	No	No	1.18918	1.25948			82.8571	84	2	High	High	4
3715	6	2	1	1	1	1	0	5	0	37156	9.68198	3	Never attended school	Yes	No	No	No	Yes	8	0	64	512	7	7	0.501913	Health facility A	Yes	No	No	Yes	No	25	Yes	Yes	No	Yes	Yes	No	No	0.481707	0.638206	3	0	81.4286	83.2	Over median	Middle	2nd Lowest	3
1972	6	1	1	1	0	1	0	2	1	19726	9.68198	3	Has any primary	Yes	Yes	No	Yes	No	4	0	16	64	4	4	-1.11855	Health facility A	Yes	No	No	Yes	No	29	Yes	Yes	Yes	No	Yes	Yes	Yes	-1.6407	-1.84691	6	0	81.4286	83.2	Over median	Low	Lowest	1
2370	1	1	0	1	0	1	1	5	1	23701	9.68198	5	Has any secondary or above	Yes	Yes	No	Yes	Yes	6	0	36	216	5	5	-0.578398	Health facility A	No	No	Yes	Yes	No	30	No	Yes	No		No	Yes	Yes	-0.93323	-0.60435			82.8571	84	Over median	Low	Lowest	1
2704	7	2	1	1	1	0	1	10	1	27047	11.0645	3	Has any primary	Yes	Yes	No	Yes	Yes	7	0	49	343	6	6	-0.0382427	Health facility A	Yes	No	No	Yes	Yes	24	No	No	No	No	Yes	No	No	-0.225761	0.016928	4	0	81.4286	83.2	Over median	Low	Lowest	2
1500	7	2	1	1	0	1	1	20	1	15007	9.68198	1e-06	Has any primary	Yes	Yes	No	No	Yes	7	0	49	343	6	6	-0.0382427	Health facility A	Yes	Yes	No	Yes	Yes	20	Yes	No	No	No	Yes	No	No	-0.225761	0.016928	7	0	81.4286	83.2	Over median	Low	Lowest	2
1982	3	1	1	0	1	0	1	30	1	19823	10.3149	4	Has any primary	No	No	No	No	Yes	9	1	81	729	8	8	1.04207	Health facility A	Yes	No	No	Yes	Yes	27	Yes	No	Yes	No	Yes	No	No	1.18918	1.25948	9	1	81.4286	83.2	2	High	High	4
2697	1	2	0	0	1	0	0	10	1	26971	9.68198	3	Has any primary	Yes	Yes	No	No	No	4	0	16	64	4	4	-1.11855	Health facility B	Yes	No	No	Yes	Yes	20	Yes	Yes	No	No	No	No	No	-1.6407	-1.84691	2	0	81.4286	83.2	Over median	Low	Lowest	1
2713	3	1	1	1	1	0	0	30	0	27133	11.3254	5	Has any primary	No	Yes	Yes	No	No	7	0	49	343	6	6	-0.0382427	Health facility B	No	Yes	No	Yes	Yes	20		Yes	No		No	Yes	Yes	-0.225761	0.016928			82.8571	84	Over median	Low	Lowest	2
2390	7	1	1	0	0	0	1	30	0	23907	11.3254	4	Has any primary	Yes	No	No	No	No	9	1	81	729	8	8	1.04207	Health facility B	No	No	No	Yes	Yes	24	No	No	No		Yes	No	No	1.18918	1.25948			82.8571	84	2	High	High	4
2578	8	1	0	0	1	1	1	30	1	25788	11.3254	3	Has any primary	No	No	No	No	No	4	0	16	64	4	4	-1.11855	Health facility A	Yes	No	No	No	No	22	Yes	Yes	Yes	No	Yes	No	No	-1.6407	-1.84691	7	0	81.4286	83.2	Over median	Low	Lowest	1
1979	5	2	1	1	1	0	1	20	1	19795	11.0645	4	Never attended school	Yes	No	No	No	No	6	0	36	216	6	6	-0.0382427	Health facility A	No	No	No	No	Yes	27	Yes	No	No		No	No	No	-0.225761	-0.60435			82.8571	84	Over median	Low	Lowest	2
2713	5	1	1	1	0	1	0	2	1	27135	11.3254	5	Has any primary	No	Yes	Yes	No	No	7	0	49	343	6	6	-0.0382427	Health facility B	No	Yes	No	Yes	Yes	20		Yes	No		No	Yes	Yes	-0.225761	0.016928			82.8571	84	Over median	Low	Lowest	2
1508	3	2	0	0	0	1	1	5	0	15083	9.68198	3	Has any primary	Yes	Yes	No	No	No	4	0	16	64	4	4	-1.11855	Health facility A	Yes	No	No	Yes	No	22	Yes	Yes	No	No	Yes	No	No	-1.6407	-1.84691	6	0	81.4286	83.2	Over median	Low	Lowest	1
1983	5	1	0	1	0	0	0	30	0	19835	10.3149	5	Has any primary	Yes	No	No	No	No	7	0	49	343	6	6	-0.0382427	Health facility A	Yes	No	No	No	Yes	25	No	Yes	Yes	No	No	Yes	Yes	-0.225761	0.016928	9	1	81.4286	83.2	Over median	Low	Lowest	2
2373	5	2	1	1	1	0	1	20	0	23735	11.0645	4	Has any primary	Yes	No	No	No	No	9	1	81	729	8	8	1.04207	Health facility B	No	Yes	No	Yes	Yes	22	Yes	Yes	No		Yes	Yes	Yes	1.18918	1.25948			82.8571	84	2	High	High	4
1985	4	2	1	1	0	1	0	10	1	19854	11.3254	7	Has any secondary or above	Yes	Yes	Yes	No	Yes	9	1	81	729	8	8	1.04207	Health facility B	Yes	No	Yes	Yes	No	32	No	Yes	No	Yes	Yes			1.18918	1.25948	7	0	81.4286	83.2	2	High	High	4
2373	3	2	1	0	0	0	0	30	0	23733	11.0645	4	Has any primary	Yes	No	No	No	No	9	1	81	729	8	8	1.04207	Health facility B	No	Yes	No	Yes	Yes	22	Yes	Yes	No		Yes	Yes	Yes	1.18918	1.25948			82.8571	84	2	High	High	4
2578	2	1	1	1	1	1	1	5	1	25782	11.3254	3	Has any primary	No	No	No	No	No	4	0	16	64	4	4	-1.11855	Health facility A	Yes	No	No	No	No	22	Yes	Yes	Yes	No	Yes	No	No	-1.6407	-1.84691	7	0	81.4286	83.2	Over median	Low	Lowest	1
3724	7	1	1	0	0	1	0	10	1	37247	11.3254	1e-06	Has any primary	Yes	No	No	No	No	5	0	25	125	5	5	-0.578398	Health facility B	Yes	No	No	Yes	Yes	23	Yes	No	No	No	No	No	No	-0.93323	-1.22563	2	0	81.4286	83.2	Over median	Low	Lowest	1
2369	1	2	1	0	0	0	1	20	0	23691	9.68198	1	Has any primary	Yes	No	No	No	No	9	1	81	729	8	8	1.04207	Health facility B	Yes	No	No	Yes	Yes	31	No	No	No	No	Yes	Yes	Yes	1.18918	1.25948	8	0	81.4286	83.2	2	High	High	4
2571	3	2	1	0	0	0	0	30	0	25713	11.0645	5	Has any primary	No	Yes	No	No	No	9	1	81	729	8	8	1.04207	Health facility A	Yes	No	No	No	Yes	22	Yes	Yes	Yes	No	Yes	Yes	Yes	1.18918	1.25948	7	0	81.4286	83.2	2	High	High	4
2388	4	1	1	1	0	1	1	30	1	23884	10.3149	5	Has any secondary or above	Yes	No	Yes	No	No	5	0	25	125	4	4	-1.11855	Health facility A	Yes	Yes	Yes	No	Yes	20	Yes	Yes	No	No	Yes	Yes	Yes	-1.6407	-1.22563	8	0	81.4286	83.2	Over median	Low	Lowest	1
1974	6	2	0	0	0	1	0	5	0	19746	11.0645	4	Has any secondary or above	No	Yes	No	No	No	7	0	49	343	7	7	0.501913	Health facility B	Yes	No	Yes	Yes	No	21	No	Yes	No	No	No	No	No	0.481707	0.016928	5	0	81.4286	83.2	Over median	Middle	2nd Lowest	3
3710	3	2	0	1	1	1	0	10	0	37103	11.0645	4	Has any primary	Yes	No	No	No	No	7	0	49	343	6	6	-0.0382427	Health facility A	Yes	No	No	No	No	31	Yes	No	Yes	No	Yes	Yes	Yes	-0.225761	0.016928	7	0	81.4286	83.2	Over median	Low	Lowest	2
3724	7	2	0	1	1	0	1	20	0	37247	11.3254	1e-06	Has any primary	Yes	No	No	No	No	5	0	25	125	5	5	-0.578398	Health facility B	Yes	No	No	Yes	Yes	23	Yes	No	No	No	No	No	No	-0.93323	-1.22563	2	0	81.4286	83.2	Over median	Low	Lowest	1
2390	3	2	1	0	1	1	1	10	1	23903	11.3254	4	Has any primary	Yes	No	No	No	No	9	1	81	729	8	8	1.04207	Health facility B	No	No	No	Yes	Yes	24	No	No	No		Yes	No	No	1.18918	1.25948			82.8571	84	2	High	High	4
2390	8	1	0	1	0	1	0	10	0	23908	11.3254	4	Has any primary	Yes	No	No	No	No	9	1	81	729	8	8	1.04207	Health facility B	No	No	No	Yes	Yes	24	No	No	No		Yes	No	No	1.18918	1.25948			82.8571	84	2	High	High	4
2388	5	2	0	0	1	0	1	10	1	23885	10.3149	5	Has any secondary or above	Yes	No	Yes	No	No	5	0	25	125	4	4	-1.11855	Health facility A	Yes	Yes	Yes	No	Yes	20	Yes	Yes	No	No	Yes	Yes	Yes	-1.6407	-1.22563	8	0	81.4286	83.2	Over median	Low	Lowest	1
2374	8	2	0	1	0	0	0	10	1	23748	11.0645	6	Has any primary	Yes	No	No	No	Yes	9	1	81	729	8	8	1.04207	Health facility A	Yes	No	No	Yes	Yes	36	No	Yes	No	Yes	Yes	Yes	Yes	1.18918	1.25948	7	0	81.4286	83.2	2	High	High	4
1500	8	2	1	0	1	1	1	30	1	15008	9.68198	1e-06	Has any primary	Yes	Yes	No	No	Yes	7	0	49	343	6	6	-0.0382427	Health facility A	Yes	Yes	No	Yes	Yes	20	Yes	No	No	No	Yes	No	No	-0.225761	0.016928	7	0	81.4286	83.2	Over median	Low	Lowest	2
2374	7	1	0	0	0	0	0	20	0	23747	11.0645	6	Has any primary	Yes	No	No	No	Yes	9	1	81	729	8	8	1.04207	Health facility A	Yes	No	No	Yes	Yes	36	No	Yes	No	Yes	Yes	Yes	Yes	1.18918	1.25948	7	0	81.4286	83.2	2	High	High	4
3709	4	1	0	0	1	1	0	5	1	37094	10.3149	4	Has any secondary or above	No	Yes	No	No	No	8	0	64	512	7	7	0.501913	Health facility A	Yes	Yes	Yes	No	Yes	19	Yes	No	No	No	No	Yes	Yes	0.481707	0.638206	2	0	81.4286	83.2	Over median	Middle	2nd Lowest	3
2391	3	1	1	1	0	0	1	10	1	23913	10.3149	5	Has any primary	Yes	No	No	No	No	7	0	49	343	6	6	-0.0382427	Health facility A	Yes	No	No	Yes	Yes	24	Yes	Yes	No	No	Yes	Yes	Yes	-0.225761	0.016928	9	1	81.4286	83.2	Over median	Low	Lowest	2
1981	4	1	0	0	1	1	0	5	0	19814	11.0645	4	Has any primary	Yes	No	No	No	No	7	0	49	343	6	6	-0.0382427	Health facility A	Yes	No	No	No	No	24	Yes	No	Yes	Yes	Yes	No	No	-0.225761	0.016928	6	0	81.4286	83.2	Over median	Low	Lowest	2
2374	3	1	0	1	1	1	1	30	1	23743	11.0645	6	Has any primary	Yes	No	No	No	Yes	9	1	81	729	8	8	1.04207	Health facility A	Yes	No	No	Yes	Yes	36	No	Yes	No	Yes	Yes	Yes	Yes	1.18918	1.25948	7	0	81.4286	83.2	2	High	High	4
2571	4	1	0	0	1	0	0	2	0	25714	11.0645	5	Has any primary	No	Yes	No	No	No	9	1	81	729	8	8	1.04207	Health facility A	Yes	No	No	No	Yes	22	Yes	Yes	Yes	No	Yes	Yes	Yes	1.18918	1.25948	7	0	81.4286	83.2	2	High	High	4
1967	3	1	1	1	0	0	1	10	1	19673	9.68198	5	Never attended school	Yes	Yes	No	No	No	9	1	81	729	8	8	1.04207	Health facility A	Yes	No	No	No	No	28	Yes	Yes	Yes	No	No			1.18918	1.25948	6	0	81.4286	83.2	2	High	High	4
1967	1	2	0	1	0	0	1	5	1	19671	9.68198	5	Never attended school	Yes	Yes	No	No	No	9	1	81	729	8	8	1.04207	Health facility A	Yes	No	No	No	No	28	Yes	Yes	Yes	No	No			1.18918	1.25948	6	0	81.4286	83.2	2	High	High	4
2389	6	1	1	1	1	1	1	5	0	23896	10.3149	5	Has any primary	Yes	No	No	No	Yes	5	0	25	125	4	4	-1.11855	Health facility B	No	No	No	Yes	Yes	40	Yes	Yes	No		No	Yes	Yes	-1.6407	-1.22563			82.8571	84	Over median	Low	Lowest	1
3709	8	1	0	1	0	1	0	10	1	37098	10.3149	4	Has any secondary or above	No	Yes	No	No	No	8	0	64	512	7	7	0.501913	Health facility A	Yes	Yes	Yes	No	Yes	19	Yes	No	No	No	No	Yes	Yes	0.481707	0.638206	2	0	81.4286	83.2	Over median	Middle	2nd Lowest	3
2696	8	1	0	1	1	1	0	20	1	26968	9.68198	5	Has any secondary or above	Yes	No	No	No	No	4	0	16	64	4	4	-1.11855	Health facility A	Yes	No	Yes	Yes	No	26	Yes	Yes	No	No	No	No	No	-1.6407	-1.84691	1	0	81.4286	83.2	Over median	Low	Lowest	1
1974	1	1	0	1	0	1	1	5	1	19741	11.0645	4	Has any secondary or above	No	Yes	No	No	No	7	0	49	343	7	7	0.501913	Health facility B	Yes	No	Yes	Yes	No	21	No	Yes	No	No	No	No	No	0.481707	0.016928	5	0	81.4286	83.2	Over median	Middle	2nd Lowest	3
1504	2	1	1	0	1	0	0	2	0	15042	9.68198	2	Has any primary	Yes	Yes	No	No	No	9	1	81	729	8	8	1.04207	Health facility A	Yes	No	No	Yes	No	30	Yes	No	No	No	No	Yes	Yes	1.18918	1.25948	8	0	81.4286	83.2	2	High	High	4
3716	5	2	0	0	1	0	1	10	0	37165	9.68198	3	Has any primary	Yes	No	No	No	Yes	5	0	25	125	5	5	-0.578398	Health facility B	Yes	No	No	No	Yes	30	Yes	Yes	No	No	No	No	No	-0.93323	-1.22563	7	0	81.4286	83.2	Over median	Low	Lowest	1
2698	8	2	1	1	1	1	0	20	0	26988	11.0645	6	Has any primary	Yes	Yes	No	No	Yes	8	0	64	512	7	7	0.501913	Health facility A	Yes	No	No	No	Yes	27		Yes	No	No	No	Yes	Yes	0.481707	0.638206	7	0	81.4286	83.2	Over median	Middle	2nd Lowest	3
2369	3	1	0	1	1	1	1	30	1	23693	9.68198	1	Has any primary	Yes	No	No	No	No	9	1	81	729	8	8	1.04207	Health facility B	Yes	No	No	Yes	Yes	31	No	No	No	No	Yes	Yes	Yes	1.18918	1.25948	8	0	81.4286	83.2	2	High	High	4
2699	3	1	1	1	0	0	1	10	0	26993	11.3254	3	Has any primary	Yes	Yes	No	No	Yes	6	0	36	216	6	6	-0.0382427	Health facility B	Yes	Yes	No	Yes	No	19	Yes	Yes	Yes	No	Yes	Yes	Yes	-0.225761	-0.60435	6	0	81.4286	83.2	Over median	Low	Lowest	2
2705	4	2	0	0	0	1	0	20	1	27054	11.0645	3	Never attended school	Yes	Yes	No	No	Yes	5	0	25	125	5	5	-0.578398	Health facility B	No	No	No	No	Yes	29	Yes	Yes	No		No	No	No	-0.93323	-1.22563			82.8571	84	Over median	Low	Lowest	1
1493	1	1	1	0	1	1	1	10	1	14931	9.68198	1	Has any primary	Yes	No	No	No	No	8	0	64	512	7	7	0.501913	Health facility B	Yes	No	No	No	Yes	24	Yes	No	No	No	Yes			0.481707	0.638206	6	0	81.4286	83.2	Over median	Middle	2nd Lowest	3
1974	1	2	1	0	0	0	1	20	0	19741	11.0645	4	Has any secondary or above	No	Yes	No	No	No	7	0	49	343	7	7	0.501913	Health facility B	Yes	No	Yes	Yes	No	21	No	Yes	No	No	No	No	No	0.481707	0.016928	5	0	81.4286	83.2	Over median	Middle	2nd Lowest	3
2712	3	1	0	1	1	1	1	30	1	27123	10.3149	5	Has any secondary or above	No	Yes	No	No	No	7	0	49	343	7	7	0.501913	Health facility A	Yes	Yes	Yes	Yes	Yes	17	No	Yes	Yes	No	No	Yes	Yes	0.481707	0.016928	6	0	81.4286	83.2	Over median	Middle	2nd Lowest	3
2696	6	2	0	1	1	0	1	5	1	26966	9.68198	5	Has any secondary or above	Yes	No	No	No	No	4	0	16	64	4	4	-1.11855	Health facility A	Yes	No	Yes	Yes	No	26	Yes	Yes	No	No	No	No	No	-1.6407	-1.84691	1	0	81.4286	83.2	Over median	Low	Lowest	1
2699	6	2	0	1	1	1	0	5	0	26996	11.3254	3	Has any primary	Yes	Yes	No	No	Yes	6	0	36	216	6	6	-0.0382427	Health facility B	Yes	Yes	No	Yes	No	19	Yes	Yes	Yes	No	Yes	Yes	Yes	-0.225761	-0.60435	6	0	81.4286	83.2	Over median	Low	Lowest	2
1985	6	1	1	1	1	1	1	5	1	19856	11.3254	7	Has any secondary or above	Yes	Yes	Yes	No	Yes	9	1	81	729	8	8	1.04207	Health facility B	Yes	No	Yes	Yes	No	32	No	Yes	No	Yes	Yes			1.18918	1.25948	7	0	81.4286	83.2	2	High	High	4
1973	1	2	0	1	0	0	1	5	1	19731	11.0645	4	Has any primary	No	No	No	No	Yes	4	0	16	64	4	4	-1.11855	Health facility A	Yes	No	No	Yes	No	26	Yes	Yes	No	No	Yes	No	No	-1.6407	-1.84691	1	0	81.4286	83.2	Over median	Low	Lowest	1
2364	4	2	0	0	0	1	0	20	0	23644	9.68198	3	Has any primary	Yes	No	No	No	No	8	0	64	512	7	7	0.501913	Health facility B	No	No	No	Yes	No	35	Yes	Yes	No		Yes	Yes	Yes	0.481707	0.638206			82.8571	84	Over median	Middle	2nd Lowest	3
3707	7	1	0	0	1	0	0	2	0	37077	9.68198	2	Has any secondary or above	Yes	Yes	No	No	Yes	7	0	49	343	7	7	0.501913	Health facility A	Yes	Yes	Yes	No	No	19	No	No	Yes	No	Yes		No	0.481707	0.016928	7	0	81.4286	83.2	Over median	Middle	2nd Lowest	3
2704	1	2	1	0	0	0	1	20	0	27041	11.0645	3	Has any primary	Yes	Yes	No	Yes	Yes	7	0	49	343	6	6	-0.0382427	Health facility A	Yes	No	No	Yes	Yes	24	No	No	No	No	Yes	No	No	-0.225761	0.016928	4	0	81.4286	83.2	Over median	Low	Lowest	2
2368	8	1	0	0	1	1	1	30	0	23688	9.68198	5	Has any primary	Yes	No	No	No	Yes	7	0	49	343	6	6	-0.0382427	Health facility B	Yes	No	No	No	No	31	No	Yes	No	No	Yes	Yes	Yes	-0.225761	0.016928	7	0	81.4286	83.2	Over median	Low	Lowest	2
2579	5	2	0	0	0	0	1	20	0	25795	11.3254	3	Never attended school	Yes	No	No	No	No	8	0	64	512	8	8	1.04207	Health facility A	Yes	No	No	No	No	30	Yes	Yes	Yes	No	Yes	No	No	1.18918	0.638206	4	0	81.4286	83.2	2	High	High	4
1981	3	1	1	1	0	0	1	20	0	19813	11.0645	4	Has any primary	Yes	No	No	No	No	7	0	49	343	6	6	-0.0382427	Health facility A	Yes	No	No	No	No	24	Yes	No	Yes	Yes	Yes	No	No	-0.225761	0.016928	6	0	81.4286	83.2	Over median	Low	Lowest	2
3724	2	1	1	0	1	0	0	2	0	37242	11.3254	1e-06	Has any primary	Yes	No	No	No	No	5	0	25	125	5	5	-0.578398	Health facility B	Yes	No	No	Yes	Yes	23	Yes	No	No	No	No	No	No	-0.93323	-1.22563	2	0	81.4286	83.2	Over median	Low	Lowest	1
2368	6	2	0	0	0	1	0	5	1	23686	9.68198	5	Has any primary	Yes	No	No	No	Yes	7	0	49	343	6	6	-0.0382427	Health facility B	Yes	No	No	No	No	31	No	Yes	No	No	Yes	Yes	Yes	-0.225761	0.016928	7	0	81.4286	83.2	Over median	Low	Lowest	2
1494	3	1	1	1	0	0	1	20	0	14943	9.68198	4	Has any primary	No	No	No	No	No	5	0	25	125	5	5	-0.578398	Health facility A	No	No	No	Yes	No	28	No	No	No		Yes	No	No	-0.93323	-1.22563			82.8571	84	Over median	Low	Lowest	1
3716	8	2	1	1	1	1	0	20	1	37168	9.68198	3	Has any primary	Yes	No	No	No	Yes	5	0	25	125	5	5	-0.578398	Health facility B	Yes	No	No	No	Yes	30	Yes	Yes	No	No	No	No	No	-0.93323	-1.22563	7	0	81.4286	83.2	Over median	Low	Lowest	1
2712	2	2	0	0	1	0	1	10	0	27122	10.3149	5	Has any secondary or above	No	Yes	No	No	No	7	0	49	343	7	7	0.501913	Health facility A	Yes	Yes	Yes	Yes	Yes	17	No	Yes	Yes	No	No	Yes	Yes	0.481707	0.016928	6	0	81.4286	83.2	Over median	Middle	2nd Lowest	3
2572	3	1	1	1	1	0	0	30	1	25723	11.0645	5	Never attended school	No	No	No	No	Yes	6	0	36	216	6	6	-0.0382427	Health facility A	Yes	Yes	No	Yes	No	23	No	Yes	Yes	No	Yes	No	No	-0.225761	-0.60435	3	0	81.4286	83.2	Over median	Low	Lowest	2
3712	5	2	1	1	1	0	1	20	1	37125	9.68198	3	Has any primary	Yes	Yes	No	No	No	6	0	36	216	6	6	-0.0382427	Health facility B	Yes	Yes	No	Yes	No	26	No	Yes	No	Yes	Yes	No	No	-0.225761	-0.60435	7	0	81.4286	83.2	Over median	Low	Lowest	2
1502	1	1	1	0	1	1	1	10	1	15021	9.68198	1e-06	Never attended school	No		No	No	Yes	6	0	36	216	6	6	-0.0382427	Health facility B	Yes	No	No	No	Yes	24	Yes	No	No	No	Yes	Yes	Yes	-0.225761	-0.60435	4	0	81.4286	83.2	Over median	Low	Lowest	2
2391	4	1	1	1	1	1	1	2	1	23914	10.3149	5	Has any primary	Yes	No	No	No	No	7	0	49	343	6	6	-0.0382427	Health facility A	Yes	No	No	Yes	Yes	24	Yes	Yes	No	No	Yes	Yes	Yes	-0.225761	0.016928	9	1	81.4286	83.2	Over median	Low	Lowest	2
1493	6	1	1	1	0	1	0	10	1	14936	9.68198	1	Has any primary	Yes	No	No	No	No	8	0	64	512	7	7	0.501913	Health facility B	Yes	No	No	No	Yes	24	Yes	No	No	No	Yes			0.481707	0.638206	6	0	81.4286	83.2	Over median	Middle	2nd Lowest	3
1504	1	2	0	1	0	0	1	5	1	15041	9.68198	2	Has any primary	Yes	Yes	No	No	No	9	1	81	729	8	8	1.04207	Health facility A	Yes	No	No	Yes	No	30	Yes	No	No	No	No	Yes	Yes	1.18918	1.25948	8	0	81.4286	83.2	2	High	High	4
2563	7	1	0	0	0	0	0	20	0	25637	9.68198	3	Has any primary	Yes	Yes	No	No	No	5	0	25	125	5	5	-0.578398	Health facility A	Yes	No	No	No	No	27	Yes	No	No	No	Yes	No	No	-0.93323	-1.22563	3	0	81.4286	83.2	Over median	Low	Lowest	1
1508	4	1	0	1	0	1	1	10	1	15084	9.68198	3	Has any primary	Yes	Yes	No	No	No	4	0	16	64	4	4	-1.11855	Health facility A	Yes	No	No	Yes	No	22	Yes	Yes	No	No	Yes	No	No	-1.6407	-1.84691	6	0	81.4286	83.2	Over median	Low	Lowest	1
1512	4	1	1	1	1	1	1	2	1	15124	10.3149	4	Has any secondary or above	Yes	Yes	Yes	Yes	Yes	9	1	81	729	8	8	1.04207	Health facility B	Yes	No	Yes	Yes	No	31	No	Yes	No	No	Yes	Yes	Yes	1.18918	1.25948	9	1	81.4286	83.2	2	High	High	4
1502	2	1	1	0	0	1	0	20	0	15022	9.68198	1e-06	Never attended school	No		No	No	Yes	6	0	36	216	6	6	-0.0382427	Health facility B	Yes	No	No	No	Yes	24	Yes	No	No	No	Yes	Yes	Yes	-0.225761	-0.60435	4	0	81.4286	83.2	Over median	Low	Lowest	2
1982	7	2	0	0	0	0	1	5	1	19827	10.3149	4	Has any primary	No	No	No	No	Yes	9	1	81	729	8	8	1.04207	Health facility A	Yes	No	No	Yes	Yes	27	Yes	No	Yes	No	Yes	No	No	1.18918	1.25948	9	1	81.4286	83.2	2	High	High	4
1981	2	1	1	1	1	0	0	5	1	19812	11.0645	4	Has any primary	Yes	No	No	No	No	7	0	49	343	6	6	-0.0382427	Health facility A	Yes	No	No	No	No	24	Yes	No	Yes	Yes	Yes	No	No	-0.225761	0.016928	6	0	81.4286	83.2	Over median	Low	Lowest	2
1493	1	2	0	1	0	0	0	30	0	14931	9.68198	1	Has any primary	Yes	No	No	No	No	8	0	64	512	7	7	0.501913	Health facility B	Yes	No	No	No	Yes	24	Yes	No	No	No	Yes			0.481707	0.638206	6	0	81.4286	83.2	Over median	Middle	2nd Lowest	3
2363	4	2	0	0	0	0	1	20	1	23634	9.68198	3	Has any primary	Yes	No	Yes	No	Yes	9	1	81	729	8	8	1.04207	Health facility B	Yes	No	No	Yes	No	32	No	No	No	No	Yes	Yes	Yes	1.18918	1.25948	8	0	81.4286	83.2	2	High	High	4
1494	2	2	0	0	0	1	1	30	1	14942	9.68198	4	Has any primary	No	No	No	No	No	5	0	25	125	5	5	-0.578398	Health facility A	No	No	No	Yes	No	28	No	No	No		Yes	No	No	-0.93323	-1.22563			82.8571	84	Over median	Low	Lowest	1
2571	6	2	0	0	0	1	0	5	0	25716	11.0645	5	Has any primary	No	Yes	No	No	No	9	1	81	729	8	8	1.04207	Health facility A	Yes	No	No	No	Yes	22	Yes	Yes	Yes	No	Yes	Yes	Yes	1.18918	1.25948	7	0	81.4286	83.2	2	High	High	4
3714	5	2	0	0	0	0	1	20	0	37145	9.68198	1e-06	Has any primary	Yes	No	No	No	Yes	8	0	64	512	7	7	0.501913	Health facility B	Yes	No	No	Yes	No	27	Yes	No	No	Yes	No	No	No	0.481707	0.638206	6	0	81.4286	83.2	Over median	Middle	2nd Lowest	3
1979	8	1	0	0	1	1	1	30	1	19798	11.0645	4	Never attended school	Yes	No	No	No	No	6	0	36	216	6	6	-0.0382427	Health facility A	No	No	No	No	Yes	27	Yes	No	No		No	No	No	-0.225761	-0.60435			82.8571	84	Over median	Low	Lowest	2
1973	3	2	1	0	1	0	0	10	0	19733	11.0645	4	Has any primary	No	No	No	No	Yes	4	0	16	64	4	4	-1.11855	Health facility A	Yes	No	No	Yes	No	26	Yes	Yes	No	No	Yes	No	No	-1.6407	-1.84691	1	0	81.4286	83.2	Over median	Low	Lowest	1
3707	8	2	1	0	1	1	1	30	1	37078	9.68198	2	Has any secondary or above	Yes	Yes	No	No	Yes	7	0	49	343	7	7	0.501913	Health facility A	Yes	Yes	Yes	No	No	19	No	No	Yes	No	Yes		No	0.481707	0.016928	7	0	81.4286	83.2	Over median	Middle	2nd Lowest	3
1504	8	1	0	0	1	1	0	30	1	15048	9.68198	2	Has any primary	Yes	Yes	No	No	No	9	1	81	729	8	8	1.04207	Health facility A	Yes	No	No	Yes	No	30	Yes	No	No	No	No	Yes	Yes	1.18918	1.25948	8	0	81.4286	83.2	2	High	High	4
1503	5	2	1	1	1	0	1	20	1	15035	9.68198	1	Has any primary	No	No	Yes	No	No	3	0	9	27	3	3	-1.65871	Health facility A	Yes	Yes	No	No	No	20	Yes	No	No	Yes	Yes	No	No	-2.34817	-2.46819	5	0	81.4286	83.2	Over median	Low	Lowest	1
2370	3	1	0	1	1	1	1	30	1	23703	9.68198	5	Has any secondary or above	Yes	Yes	No	Yes	Yes	6	0	36	216	5	5	-0.578398	Health facility A	No	No	Yes	Yes	No	30	No	Yes	No		No	Yes	Yes	-0.93323	-0.60435			82.8571	84	Over median	Low	Lowest	1
2363	6	1	1	1	0	1	0	2	0	23636	9.68198	3	Has any primary	Yes	No	Yes	No	Yes	9	1	81	729	8	8	1.04207	Health facility B	Yes	No	No	Yes	No	32	No	No	No	No	Yes	Yes	Yes	1.18918	1.25948	8	0	81.4286	83.2	2	High	High	4
1984	6	1	1	1	1	1	1	5	1	19846	8.86499	2	Has any primary	Yes	Yes	No	No	No	7	0	49	343	6	6	-0.0382427	Health facility A	Yes	No	No	No	No	27	Yes	No	Yes	No	Yes	No	No	-0.225761	0.016928	6	0	81.4286	83.2	Over median	Low	Lowest	2
2569	7	2	0	1	1	0	1	20	1	25697	9.68198	3	Never attended school	Yes	Yes	No	No	No	7	0	49	343	6	6	-0.0382427	Health facility A	Yes	No	No	No	Yes	35	Yes	Yes	Yes	No	Yes	Yes	Yes	-0.225761	0.016928	8	0	81.4286	83.2	Over median	Low	Lowest	2
2389	7	2	1	1	1	0	1	10	0	23897	10.3149	5	Has any primary	Yes	No	No	No	Yes	5	0	25	125	4	4	-1.11855	Health facility B	No	No	No	Yes	Yes	40	Yes	Yes	No		No	Yes	Yes	-1.6407	-1.22563			82.8571	84	Over median	Low	Lowest	1
1979	3	2	1	0	0	0	0	30	0	19793	11.0645	4	Never attended school	Yes	No	No	No	No	6	0	36	216	6	6	-0.0382427	Health facility A	No	No	No	No	Yes	27	Yes	No	No		No	No	No	-0.225761	-0.60435			82.8571	84	Over median	Low	Lowest	2
1967	7	1	1	0	0	1	0	10	0	19677	9.68198	5	Never attended school	Yes	Yes	No	No	No	9	1	81	729	8	8	1.04207	Health facility A	Yes	No	No	No	No	28	Yes	Yes	Yes	No	No			1.18918	1.25948	6	0	81.4286	83.2	2	High	High	4
1494	1	2	0	0	1	0	0	10	0	14941	9.68198	4	Has any primary	No	No	No	No	No	5	0	25	125	5	5	-0.578398	Health facility A	No	No	No	Yes	No	28	No	No	No		Yes	No	No	-0.93323	-1.22563			82.8571	84	Over median	Low	Lowest	1
3716	6	1	1	1	0	1	0	2	1	37166	9.68198	3	Has any primary	Yes	No	No	No	Yes	5	0	25	125	5	5	-0.578398	Health facility B	Yes	No	No	No	Yes	30	Yes	Yes	No	No	No	No	No	-0.93323	-1.22563	7	0	81.4286	83.2	Over median	Low	Lowest	1
1982	2	2	0	1	1	0	0	20	1	19822	10.3149	4	Has any primary	No	No	No	No	Yes	9	1	81	729	8	8	1.04207	Health facility A	Yes	No	No	Yes	Yes	27	Yes	No	Yes	No	Yes	No	No	1.18918	1.25948	9	1	81.4286	83.2	2	High	High	4
1511	7	1	0	1	1	0	0	30	1	15117	10.3149	3	Has any primary	Yes	No	No	No	Yes	5	0	25	125	5	5	-0.578398	Health facility B	Yes	Yes	No	Yes	Yes	19	Yes	No	Yes	No	Yes	No	No	-0.93323	-1.22563			81.4286	83.2	Over median	Low	Lowest	1
3709	1	2	0	0	1	0	0	10	0	37091	10.3149	4	Has any secondary or above	No	Yes	No	No	No	8	0	64	512	7	7	0.501913	Health facility A	Yes	Yes	Yes	No	Yes	19	Yes	No	No	No	No	Yes	Yes	0.481707	0.638206	2	0	81.4286	83.2	Over median	Middle	2nd Lowest	3
2576	8	2	1	1	1	1	0	20	1	25768	11.0645	6	Has any primary	Yes	Yes	No	Yes	Yes	6	0	36	216	6	6	-0.0382427	Health facility B	Yes	No	No	Yes	Yes	33	No	Yes	No	No	Yes	Yes	Yes	-0.225761	-0.60435	6	0	81.4286	83.2	Over median	Low	Lowest	2
2373	3	1	0	1	1	1	1	30	1	23733	11.0645	4	Has any primary	Yes	No	No	No	No	9	1	81	729	8	8	1.04207	Health facility B	No	Yes	No	Yes	Yes	22	Yes	Yes	No		Yes	Yes	Yes	1.18918	1.25948			82.8571	84	2	High	High	4
3711	7	1	1	0	0	1	0	10	0	37117	8.86499	2	Has any primary	Yes	Yes	No	No	Yes	3	0	9	27	3	3	-1.65871	Health facility A	Yes	Yes	No	Yes	No	20	No	No	No	Yes	No	No	No	-2.34817	-2.46819	2	0	81.4286	83.2	Over median	Low	Lowest	1
1498	7	1	1	0	0	1	0	10	1	14987	9.68198	1e-06	Has any primary	Yes	No	No	Yes	No	5	0	25	125	4	4	-1.11855	Health facility B	No	No	No	Yes	Yes	23	Yes	No	No		No	No	No	-1.6407	-1.22563			82.8571	84	Over median	Low	Lowest	1
2374	6	1	1	1	1	1	1	5	1	23746	11.0645	6	Has any primary	Yes	No	No	No	Yes	9	1	81	729	8	8	1.04207	Health facility A	Yes	No	No	Yes	Yes	36	No	Yes	No	Yes	Yes	Yes	Yes	1.18918	1.25948	7	0	81.4286	83.2	2	High	High	4
2710	2	1	1	0	0	0	0	5	0	27102	11.0645	1	Has any primary	Yes	No	Yes	No	Yes	6	0	36	216	6	6	-0.0382427	Health facility B	Yes	No	No	Yes	Yes	33	Yes	No	No	No	No	No	No	-0.225761	-0.60435	3	0	81.4286	83.2	Over median	Low	Lowest	2
1509	7	1	1	0	0	0	1	30	0	15097	8.86499	3	Has any primary	Yes	Yes	No	No	No	8	0	64	512	8	8	1.04207	Health facility B	Yes	No	No	Yes	No	23	Yes	No	Yes	No	Yes	Yes	Yes	1.18918	0.638206	7	0	81.4286	83.2	2	High	High	4
1985	8	2	0	1	0	0	0	10	0	19858	11.3254	7	Has any secondary or above	Yes	Yes	Yes	No	Yes	9	1	81	729	8	8	1.04207	Health facility B	Yes	No	Yes	Yes	No	32	No	Yes	No	Yes	Yes			1.18918	1.25948	7	0	81.4286	83.2	2	High	High	4
2374	2	2	0	0	1	0	1	10	0	23742	11.0645	6	Has any primary	Yes	No	No	No	Yes	9	1	81	729	8	8	1.04207	Health facility A	Yes	No	No	Yes	Yes	36	No	Yes	No	Yes	Yes	Yes	Yes	1.18918	1.25948	7	0	81.4286	83.2	2	High	High	4
3707	5	2	0	0	0	0	1	20	0	37075	9.68198	2	Has any secondary or above	Yes	Yes	No	No	Yes	7	0	49	343	7	7	0.501913	Health facility A	Yes	Yes	Yes	No	No	19	No	No	Yes	No	Yes		No	0.481707	0.016928	7	0	81.4286	83.2	Over median	Middle	2nd Lowest	3
2569	2	1	1	0	1	0	0	2	0	25692	9.68198	3	Never attended school	Yes	Yes	No	No	No	7	0	49	343	6	6	-0.0382427	Health facility A	Yes	No	No	No	Yes	35	Yes	Yes	Yes	No	Yes	Yes	Yes	-0.225761	0.016928	8	0	81.4286	83.2	Over median	Low	Lowest	2
1981	8	2	1	0	1	1	1	20	1	19818	11.0645	4	Has any primary	Yes	No	No	No	No	7	0	49	343	6	6	-0.0382427	Health facility A	Yes	No	No	No	No	24	Yes	No	Yes	Yes	Yes	No	No	-0.225761	0.016928	6	0	81.4286	83.2	Over median	Low	Lowest	2
2571	5	2	1	1	1	0	1	20	1	25715	11.0645	5	Has any primary	No	Yes	No	No	No	9	1	81	729	8	8	1.04207	Health facility A	Yes	No	No	No	Yes	22	Yes	Yes	Yes	No	Yes	Yes	Yes	1.18918	1.25948	7	0	81.4286	83.2	2	High	High	4
2701	7	1	0	0	1	0	0	2	0	27017	11.0645	6	Has any secondary or above	Yes	Yes	No	Yes	Yes						0	-3.27918	Health facility A	Yes	Yes	Yes	Yes	Yes	20	Yes	No	No	No	No	Yes	Yes			7	0	81.4286	83.2
3710	3	1	1	0	1	0	1	30	1	37103	11.0645	4	Has any primary	Yes	No	No	No	No	7	0	49	343	6	6	-0.0382427	Health facility A	Yes	No	No	No	No	31	Yes	No	Yes	No	Yes	Yes	Yes	-0.225761	0.016928	7	0	81.4286	83.2	Over median	Low	Lowest	2
1511	2	2	0	1	1	0	0	20	0	15112	10.3149	3	Has any primary	Yes	No	No	No	Yes	5	0	25	125	5	5	-0.578398	Health facility B	Yes	Yes	No	Yes	Yes	19	Yes	No	Yes	No	Yes	No	No	-0.93323	-1.22563			81.4286	83.2	Over median	Low	Lowest	1
2368	5	1	0	0	0	1	1	2	1	23685	9.68198	5	Has any primary	Yes	No	No	No	Yes	7	0	49	343	6	6	-0.0382427	Health facility B	Yes	No	No	No	No	31	No	Yes	No	No	Yes	Yes	Yes	-0.225761	0.016928	7	0	81.4286	83.2	Over median	Low	Lowest	2
2697	8	2	1	0	1	1	1	20	1	26978	9.68198	3	Has any primary	Yes	Yes	No	No	No	4	0	16	64	4	4	-1.11855	Health facility B	Yes	No	No	Yes	Yes	20	Yes	Yes	No	No	No	No	No	-1.6407	-1.84691	2	0	81.4286	83.2	Over median	Low	Lowest	1
3712	1	1	0	1	0	1	1	5	1	37121	9.68198	3	Has any primary	Yes	Yes	No	No	No	6	0	36	216	6	6	-0.0382427	Health facility B	Yes	Yes	No	Yes	No	26	No	Yes	No	Yes	Yes	No	No	-0.225761	-0.60435	7	0	81.4286	83.2	Over median	Low	Lowest	2
2370	6	2	0	0	0	1	0	5	1	23706	9.68198	5	Has any secondary or above	Yes	Yes	No	Yes	Yes	6	0	36	216	5	5	-0.578398	Health facility A	No	No	Yes	Yes	No	30	No	Yes	No		No	Yes	Yes	-0.93323	-0.60435			82.8571	84	Over median	Low	Lowest	1
1508	8	1	0	1	1	1	0	20	0	15088	9.68198	3	Has any primary	Yes	Yes	No	No	No	4	0	16	64	4	4	-1.11855	Health facility A	Yes	No	No	Yes	No	22	Yes	Yes	No	No	Yes	No	No	-1.6407	-1.84691	6	0	81.4286	83.2	Over median	Low	Lowest	1
1498	1	2	0	1	0	0	1	5	1	14981	9.68198	1e-06	Has any primary	Yes	No	No	Yes	No	5	0	25	125	4	4	-1.11855	Health facility B	No	No	No	Yes	Yes	23	Yes	No	No		No	No	No	-1.6407	-1.22563			82.8571	84	Over median	Low	Lowest	1
1511	6	2	1	0	1	0	0	5	0	15116	10.3149	3	Has any primary	Yes	No	No	No	Yes	5	0	25	125	5	5	-0.578398	Health facility B	Yes	Yes	No	Yes	Yes	19	Yes	No	Yes	No	Yes	No	No	-0.93323	-1.22563			81.4286	83.2	Over median	Low	Lowest	1
1985	1	2	1	0	0	0	1	20	0	19851	11.3254	7	Has any secondary or above	Yes	Yes	Yes	No	Yes	9	1	81	729	8	8	1.04207	Health facility B	Yes	No	Yes	Yes	No	32	No	Yes	No	Yes	Yes			1.18918	1.25948	7	0	81.4286	83.2	2	High	High	4
2563	8	2	0	1	0	0	0	10	0	25638	9.68198	3	Has any primary	Yes	Yes	No	No	No	5	0	25	125	5	5	-0.578398	Health facility A	Yes	No	No	No	No	27	Yes	No	No	No	Yes	No	No	-0.93323	-1.22563	3	0	81.4286	83.2	Over median	Low	Lowest	1
2698	4	2	0	0	0	0	1	20	1	26984	11.0645	6	Has any primary	Yes	Yes	No	No	Yes	8	0	64	512	7	7	0.501913	Health facility A	Yes	No	No	No	Yes	27		Yes	No	No	No	Yes	Yes	0.481707	0.638206	7	0	81.4286	83.2	Over median	Middle	2nd Lowest	3
2572	7	2	1	1	0	1	1	20	1	25727	11.0645	5	Never attended school	No	No	No	No	Yes	6	0	36	216	6	6	-0.0382427	Health facility A	Yes	Yes	No	Yes	No	23	No	Yes	Yes	No	Yes	No	No	-0.225761	-0.60435	3	0	81.4286	83.2	Over median	Low	Lowest	2
1513	2	2	0	0	1	0	1	10	0	15132	11.3254	2	Never attended school	No	No	No	No	No	6	0	36	216	6	6	-0.0382427	Health facility A	Yes	Yes	No	No	No	19	Yes	No	Yes	No	Yes	Yes	Yes	-0.225761	-0.60435	8	0	81.4286	83.2	Over median	Low	Lowest	2
2369	1	1	0	1	0	1	1	5	1	23691	9.68198	1	Has any primary	Yes	No	No	No	No	9	1	81	729	8	8	1.04207	Health facility B	Yes	No	No	Yes	Yes	31	No	No	No	No	Yes	Yes	Yes	1.18918	1.25948	8	0	81.4286	83.2	2	High	High	4
3724	3	1	1	1	0	0	1	10	0	37243	11.3254	1e-06	Has any primary	Yes	No	No	No	No	5	0	25	125	5	5	-0.578398	Health facility B	Yes	No	No	Yes	Yes	23	Yes	No	No	No	No	No	No	-0.93323	-1.22563	2	0	81.4286	83.2	Over median	Low	Lowest	1
1494	7	2	0	1	1	1	1	2	1	14947	9.68198	4	Has any primary	No	No	No	No	No	5	0	25	125	5	5	-0.578398	Health facility A	No	No	No	Yes	No	28	No	No	No		Yes	No	No	-0.93323	-1.22563			82.8571	84	Over median	Low	Lowest	1
1974	4	1	0	0	1	0	0	2	0	19744	11.0645	4	Has any secondary or above	No	Yes	No	No	No	7	0	49	343	7	7	0.501913	Health facility B	Yes	No	Yes	Yes	No	21	No	Yes	No	No	No	No	No	0.481707	0.016928	5	0	81.4286	83.2	Over median	Middle	2nd Lowest	3
1497	4	1	1	1	0	1	1	30	1	14974	9.68198	1	Has any primary	Yes	No	No	No	No	5	0	25	125	4	4	-1.11855	Health facility A	No	No	No	No	Yes	31	Yes	No	No		No	No	No	-1.6407	-1.22563			82.8571	84	Over median	Low	Lowest	1
2372	2	1	1	0	1	0	0	2	0	23722	11.0645	5	Has any primary	Yes	No	No	Yes	Yes	6	0	36	216	5	5	-0.578398	Health facility B	Yes	No	No	Yes	Yes	40	Yes	Yes	No	Yes	Yes	Yes	Yes	-0.93323	-0.60435	8	0	81.4286	83.2	Over median	Low	Lowest	1
3714	8	1	0	1	1	1	0	20	1	37148	9.68198	1e-06	Has any primary	Yes	No	No	No	Yes	8	0	64	512	7	7	0.501913	Health facility B	Yes	No	No	Yes	No	27	Yes	No	No	Yes	No	No	No	0.481707	0.638206	6	0	81.4286	83.2	Over median	Middle	2nd Lowest	3
1499	8	2	0	1	0	0	0	10	1	14998	9.68198	4	Has any primary	Yes	Yes	No	Yes	Yes	8	0	64	512	7	7	0.501913	Health facility A	No	No	No	Yes	Yes	34	Yes	Yes	No		Yes	No	No	0.481707	0.638206			82.8571	84	Over median	Middle	2nd Lowest	3
1508	7	2	1	1	0	1	1	20	1	15087	9.68198	3	Has any primary	Yes	Yes	No	No	No	4	0	16	64	4	4	-1.11855	Health facility A	Yes	No	No	Yes	No	22	Yes	Yes	No	No	Yes	No	No	-1.6407	-1.84691	6	0	81.4286	83.2	Over median	Low	Lowest	1
2567	5	2	1	1	1	0	1	20	1	25675	9.68198	1e-06	Has any primary	Yes	Yes	No	No	No	9	1	81	729	8	8	1.04207	Health facility B	Yes	No	No	Yes	Yes	32	No	No	Yes	No	Yes	No	No	1.18918	1.25948	9	1	81.4286	83.2	2	High	High	4
1503	2	2	0	0	0	1	1	30	0	15032	9.68198	1	Has any primary	No	No	Yes	No	No	3	0	9	27	3	3	-1.65871	Health facility A	Yes	Yes	No	No	No	20	Yes	No	No	Yes	Yes	No	No	-2.34817	-2.46819	5	0	81.4286	83.2	Over median	Low	Lowest	1
1499	4	2	1	1	0	1	0	10	0	14994	9.68198	4	Has any primary	Yes	Yes	No	Yes	Yes	8	0	64	512	7	7	0.501913	Health facility A	No	No	No	Yes	Yes	34	Yes	Yes	No		Yes	No	No	0.481707	0.638206			82.8571	84	Over median	Middle	2nd Lowest	3
2696	8	2	1	0	1	1	1	30	0	26968	9.68198	5	Has any secondary or above	Yes	No	No	No	No	4	0	16	64	4	4	-1.11855	Health facility A	Yes	No	Yes	Yes	No	26	Yes	Yes	No	No	No	No	No	-1.6407	-1.84691	1	0	81.4286	83.2	Over median	Low	Lowest	1
1504	7	2	0	1	1	0	1	20	1	15047	9.68198	2	Has any primary	Yes	Yes	No	No	No	9	1	81	729	8	8	1.04207	Health facility A	Yes	No	No	Yes	No	30	Yes	No	No	No	No	Yes	Yes	1.18918	1.25948	8	0	81.4286	83.2	2	High	High	4
3712	4	1	0	0	1	0	0	2	0	37124	9.68198	3	Has any primary	Yes	Yes	No	No	No	6	0	36	216	6	6	-0.0382427	Health facility B	Yes	Yes	No	Yes	No	26	No	Yes	No	Yes	Yes	No	No	-0.225761	-0.60435	7	0	81.4286	83.2	Over median	Low	Lowest	2
1982	3	2	0	1	1	1	0	10	0	19823	10.3149	4	Has any primary	No	No	No	No	Yes	9	1	81	729	8	8	1.04207	Health facility A	Yes	No	No	Yes	Yes	27	Yes	No	Yes	No	Yes	No	No	1.18918	1.25948	9	1	81.4286	83.2	2	High	High	4
2564	1	2	0	1	0	0	0	30	0	25641	9.68198	5	Has any primary	Yes	No	No	No	Yes	7	0	49	343	6	6	-0.0382427	Health facility B	Yes	No	No	Yes	No	25	Yes	Yes	Yes	No	No	Yes	Yes	-0.225761	0.016928	8	0	81.4286	83.2	Over median	Low	Lowest	2
2390	7	2	0	1	1	1	1	2	1	23907	11.3254	4	Has any primary	Yes	No	No	No	No	9	1	81	729	8	8	1.04207	Health facility B	No	No	No	Yes	Yes	24	No	No	No		Yes	No	No	1.18918	1.25948			82.8571	84	2	High	High	4
2704	1	1	0	1	0	1	1	5	1	27041	11.0645	3	Has any primary	Yes	Yes	No	Yes	Yes	7	0	49	343	6	6	-0.0382427	Health facility A	Yes	No	No	Yes	Yes	24	No	No	No	No	Yes	No	No	-0.225761	0.016928	4	0	81.4286	83.2	Over median	Low	Lowest	2
2369	6	1	1	1	1	1	1	5	1	23696	9.68198	1	Has any primary	Yes	No	No	No	No	9	1	81	729	8	8	1.04207	Health facility B	Yes	No	No	Yes	Yes	31	No	No	No	No	Yes	Yes	Yes	1.18918	1.25948	8	0	81.4286	83.2	2	High	High	4
2569	8	1	0	0	1	1	0	30	1	25698	9.68198	3	Never attended school	Yes	Yes	No	No	No	7	0	49	343	6	6	-0.0382427	Health facility A	Yes	No	No	No	Yes	35	Yes	Yes	Yes	No	Yes	Yes	Yes	-0.225761	0.016928	8	0	81.4286	83.2	Over median	Low	Lowest	2
2699	1	1	0	0	0	1	0	20	0	26991	11.3254	3	Has any primary	Yes	Yes	No	No	Yes	6	0	36	216	6	6	-0.0382427	Health facility B	Yes	Yes	No	Yes	No	19	Yes	Yes	Yes	No	Yes	Yes	Yes	-0.225761	-0.60435	6	0	81.4286	83.2	Over median	Low	Lowest	2
2374	2	1	1	1	1	1	1	5	1	23742	11.0645	6	Has any primary	Yes	No	No	No	Yes	9	1	81	729	8	8	1.04207	Health facility A	Yes	No	No	Yes	Yes	36	No	Yes	No	Yes	Yes	Yes	Yes	1.18918	1.25948	7	0	81.4286	83.2	2	High	High	4
2370	8	1	0	0	1	1	1	30	0	23708	9.68198	5	Has any secondary or above	Yes	Yes	No	Yes	Yes	6	0	36	216	5	5	-0.578398	Health facility A	No	No	Yes	Yes	No	30	No	Yes	No		No	Yes	Yes	-0.93323	-0.60435			82.8571	84	Over median	Low	Lowest	1
2389	3	2	1	0	0	0	0	30	0	23893	10.3149	5	Has any primary	Yes	No	No	No	Yes	5	0	25	125	4	4	-1.11855	Health facility B	No	No	No	Yes	Yes	40	Yes	Yes	No		No	Yes	Yes	-1.6407	-1.22563			82.8571	84	Over median	Low	Lowest	1
1513	8	2	0	1	0	0	0	10	0	15138	11.3254	2	Never attended school	No	No	No	No	No	6	0	36	216	6	6	-0.0382427	Health facility A	Yes	Yes	No	No	No	19	Yes	No	Yes	No	Yes	Yes	Yes	-0.225761	-0.60435	8	0	81.4286	83.2	Over median	Low	Lowest	2
1508	6	2	0	1	1	0	1	5	1	15086	9.68198	3	Has any primary	Yes	Yes	No	No	No	4	0	16	64	4	4	-1.11855	Health facility A	Yes	No	No	Yes	No	22	Yes	Yes	No	No	Yes	No	No	-1.6407	-1.84691	6	0	81.4286	83.2	Over median	Low	Lowest	1
1509	7	2	0	1	1	1	1	2	1	15097	8.86499	3	Has any primary	Yes	Yes	No	No	No	8	0	64	512	8	8	1.04207	Health facility B	Yes	No	No	Yes	No	23	Yes	No	Yes	No	Yes	Yes	Yes	1.18918	0.638206	7	0	81.4286	83.2	2	High	High	4
3714	5	1	1	1	0	1	0	2	1	37145	9.68198	1e-06	Has any primary	Yes	No	No	No	Yes	8	0	64	512	7	7	0.501913	Health facility B	Yes	No	No	Yes	No	27	Yes	No	No	Yes	No	No	No	0.481707	0.638206	6	0	81.4286	83.2	Over median	Middle	2nd Lowest	3
2563	5	2	1	1	1	0	1	20	1	25635	9.68198	3	Has any primary	Yes	Yes	No	No	No	5	0	25	125	5	5	-0.578398	Health facility A	Yes	No	No	No	No	27	Yes	No	No	No	Yes	No	No	-0.93323	-1.22563	3	0	81.4286	83.2	Over median	Low	Lowest	1
3714	4	2	1	0	1	0	0	5	0	37144	9.68198	1e-06	Has any primary	Yes	No	No	No	Yes	8	0	64	512	7	7	0.501913	Health facility B	Yes	No	No	Yes	No	27	Yes	No	No	Yes	No	No	No	0.481707	0.638206	6	0	81.4286	83.2	Over median	Middle	2nd Lowest	3
2364	6	1	1	0	0	0	1	30	0	23646	9.68198	3	Has any primary	Yes	No	No	No	No	8	0	64	512	7	7	0.501913	Health facility B	No	No	No	Yes	No	35	Yes	Yes	No		Yes	Yes	Yes	0.481707	0.638206			82.8571	84	Over median	Middle	2nd Lowest	3
3711	2	1	1	0	1	0	0	2	0	37112	8.86499	2	Has any primary	Yes	Yes	No	No	Yes	3	0	9	27	3	3	-1.65871	Health facility A	Yes	Yes	No	Yes	No	20	No	No	No	Yes	No	No	No	-2.34817	-2.46819	2	0	81.4286	83.2	Over median	Low	Lowest	1
1509	1	1	1	0	0	0	0	2	1	15091	8.86499	3	Has any primary	Yes	Yes	No	No	No	8	0	64	512	8	8	1.04207	Health facility B	Yes	No	No	Yes	No	23	Yes	No	Yes	No	Yes	Yes	Yes	1.18918	0.638206	7	0	81.4286	83.2	2	High	High	4
2579	3	2	0	0	0	1	1	5	0	25793	11.3254	3	Never attended school	Yes	No	No	No	No	8	0	64	512	8	8	1.04207	Health facility A	Yes	No	No	No	No	30	Yes	Yes	Yes	No	Yes	No	No	1.18918	0.638206	4	0	81.4286	83.2	2	High	High	4
3715	5	2	1	1	1	0	1	20	1	37155	9.68198	3	Never attended school	Yes	No	No	No	Yes	8	0	64	512	7	7	0.501913	Health facility A	Yes	No	No	Yes	No	25	Yes	Yes	No	Yes	Yes	No	No	0.481707	0.638206	3	0	81.4286	83.2	Over median	Middle	2nd Lowest	3
2564	8	2	1	0	1	1	1	30	1	25648	9.68198	5	Has any primary	Yes	No	No	No	Yes	7	0	49	343	6	6	-0.0382427	Health facility B	Yes	No	No	Yes	No	25	Yes	Yes	Yes	No	No	Yes	Yes	-0.225761	0.016928	8	0	81.4286	83.2	Over median	Low	Lowest	2
2697	4	1	0	0	1	1	0	5	0	26974	9.68198	3	Has any primary	Yes	Yes	No	No	No	4	0	16	64	4	4	-1.11855	Health facility B	Yes	No	No	Yes	Yes	20	Yes	Yes	No	No	No	No	No	-1.6407	-1.84691	2	0	81.4286	83.2	Over median	Low	Lowest	1
2388	6	1	1	1	0	1	0	2	1	23886	10.3149	5	Has any secondary or above	Yes	No	Yes	No	No	5	0	25	125	4	4	-1.11855	Health facility A	Yes	Yes	Yes	No	Yes	20	Yes	Yes	No	No	Yes	Yes	Yes	-1.6407	-1.22563	8	0	81.4286	83.2	Over median	Low	Lowest	1
2704	6	1	1	1	1	1	1	5	1	27046	11.0645	3	Has any primary	Yes	Yes	No	Yes	Yes	7	0	49	343	6	6	-0.0382427	Health facility A	Yes	No	No	Yes	Yes	24	No	No	No	No	Yes	No	No	-0.225761	0.016928	4	0	81.4286	83.2	Over median	Low	Lowest	2
2714	4	1	0	0	1	0	0	2	1	27144	11.3254	1e-06	Has any primary	Yes	No	No	No	No	7	0	49	343	6	6	-0.0382427	Health facility A	Yes	No	No	No	Yes	33	Yes	No	No	No	No	No	No	-0.225761	0.016928	8	0	81.4286	83.2	Over median	Low	Lowest	2
3719	5	2	0	0	0	0	1	20	0	37195	11.0645	8	Has any primary	Yes	Yes	No	Yes	Yes	8	0	64	512	7	7	0.501913	Health facility B	Yes	No	No	Yes	Yes	43	No	Yes	Yes	No	No	No	No	0.481707	0.638206	8	0	81.4286	83.2	Over median	Middle	2nd Lowest	3
1973	5	2	1	0	1	1	1	10	1	19735	11.0645	4	Has any primary	No	No	No	No	Yes	4	0	16	64	4	4	-1.11855	Health facility A	Yes	No	No	Yes	No	26	Yes	Yes	No	No	Yes	No	No	-1.6407	-1.84691	1	0	81.4286	83.2	Over median	Low	Lowest	1
1494	8	1	0	1	0	1	0	10	0	14948	9.68198	4	Has any primary	No	No	No	No	No	5	0	25	125	5	5	-0.578398	Health facility A	No	No	No	Yes	No	28	No	No	No		Yes	No	No	-0.93323	-1.22563			82.8571	84	Over median	Low	Lowest	1
1504	2	2	0	1	1	1	1	2	1	15042	9.68198	2	Has any primary	Yes	Yes	No	No	No	9	1	81	729	8	8	1.04207	Health facility A	Yes	No	No	Yes	No	30	Yes	No	No	No	No	Yes	Yes	1.18918	1.25948	8	0	81.4286	83.2	2	High	High	4
1503	3	1	1	1	0	0	1	20	0	15033	9.68198	1	Has any primary	No	No	Yes	No	No	3	0	9	27	3	3	-1.65871	Health facility A	Yes	Yes	No	No	No	20	Yes	No	No	Yes	Yes	No	No	-2.34817	-2.46819	5	0	81.4286	83.2	Over median	Low	Lowest	1
2364	3	2	1	0	1	0	0	10	0	23643	9.68198	3	Has any primary	Yes	No	No	No	No	8	0	64	512	7	7	0.501913	Health facility B	No	No	No	Yes	No	35	Yes	Yes	No		Yes	Yes	Yes	0.481707	0.638206			82.8571	84	Over median	Middle	2nd Lowest	3
3724	6	1	1	0	0	0	1	30	0	37246	11.3254	1e-06	Has any primary	Yes	No	No	No	No	5	0	25	125	5	5	-0.578398	Health facility B	Yes	No	No	Yes	Yes	23	Yes	No	No	No	No	No	No	-0.93323	-1.22563	2	0	81.4286	83.2	Over median	Low	Lowest	1
2373	7	1	0	0	0	0	0	20	1	23737	11.0645	4	Has any primary	Yes	No	No	No	No	9	1	81	729	8	8	1.04207	Health facility B	No	Yes	No	Yes	Yes	22	Yes	Yes	No		Yes	Yes	Yes	1.18918	1.25948			82.8571	84	2	High	High	4
2578	2	2	0	0	1	0	1	10	0	25782	11.3254	3	Has any primary	No	No	No	No	No	4	0	16	64	4	4	-1.11855	Health facility A	Yes	No	No	No	No	22	Yes	Yes	Yes	No	Yes	No	No	-1.6407	-1.84691	7	0	81.4286	83.2	Over median	Low	Lowest	1
1504	8	2	1	1	0	0	0	2	0	15048	9.68198	2	Has any primary	Yes	Yes	No	No	No	9	1	81	729	8	8	1.04207	Health facility A	Yes	No	No	Yes	No	30	Yes	No	No	No	No	Yes	Yes	1.18918	1.25948	8	0	81.4286	83.2	2	High	High	4
2701	2	2	0	1	1	0	1	2	1	27012	11.0645	6	Has any secondary or above	Yes	Yes	No	Yes	Yes						0	-3.27918	Health facility A	Yes	Yes	Yes	Yes	Yes	20	Yes	No	No	No	No	Yes	Yes			7	0	81.4286	83.2
1509	4	1	0	0	1	1	0	5	1	15094	8.86499	3	Has any primary	Yes	Yes	No	No	No	8	0	64	512	8	8	1.04207	Health facility B	Yes	No	No	Yes	No	23	Yes	No	Yes	No	Yes	Yes	Yes	1.18918	0.638206	7	0	81.4286	83.2	2	High	High	4
1971	6	1	0	0	0	0	0	2	0	19716	9.68198	1e-06	Has any primary	No	Yes	No	No	No	6	0	36	216	5	5	-0.578398	Health facility A	Yes	Yes	No	Yes	Yes	17	No	No	Yes	No	Yes			-0.93323	-0.60435	8	0	81.4286	83.2	Over median	Low	Lowest	1
2373	1	1	0	1	0	1	1	5	1	23731	11.0645	4	Has any primary	Yes	No	No	No	No	9	1	81	729	8	8	1.04207	Health facility B	No	Yes	No	Yes	Yes	22	Yes	Yes	No		Yes	Yes	Yes	1.18918	1.25948			82.8571	84	2	High	High	4
3618	2	2	0	1	1	1	1	2	1	36182	72.2446	5	Has any primary	Yes	Yes	Yes	No	Yes	6	0	36	216	5	5	-0.578398	Health facility B	No	No	No	Yes	Yes	23	No	Yes	No		Yes	Yes	Yes	-0.93323	-0.60435			36.7089	48.8235	Over median	Low	Lowest	1
3633	4	2	0	0	0	0	1	20	0	36334	72.2421	6	Has any primary	Yes	Yes	No	No	Yes	8	0	64	512	7	7	0.501913	Health facility B	Yes	No	No	No	Yes	20	Yes	Yes	No	No	No	No	No	0.481707	0.638206	7	0	35.443	48.5294	Over median	Middle	2nd Lowest	3
1877	5	1	0	0	0	1	1	2	1	18775	72.2421	1e-06	Never attended school	No	Yes	No	No	No	7	0	49	343	6	6	-0.0382427	Health facility A	No	No	No	No	Yes	27	No	No	No		No	Yes	Yes	-0.225761	0.016928			36.7089	48.8235	Over median	Low	Lowest	2
3872	5	1	0	0	0	1	0	30	0	38725	73.1589	8	Has any primary	No	Yes	No	No	Yes	4	0	16	64	4	4	-1.11855	Health facility A	No	No	No	No	No	27	Yes	Yes	No		No	No	No	-1.6407	-1.84691			36.7089	48.8235	Over median	Low	Lowest	1
1270	4	1	1	1	1	1	1	2	1	12704	72.2421	4	Has any primary	Yes	Yes	No	No	No	9	1	81	729	8	8	1.04207	Health facility A	Yes	Yes	No	No	Yes	17	Yes	No	No	No	No	Yes	Yes	1.18918	1.25948	9	1	35.443	48.5294	2	High	High	4
3616	5	1	1	1	0	1	0	2	0	36165	72.2421	6	Has any primary	Yes	Yes	No	No	Yes	6	0	36	216	5	5	-0.578398	Health facility B	Yes	No	No	No	Yes	29	Yes	Yes	No	No	Yes	No	No	-0.93323	-0.60435	6	0	35.443	48.5294	Over median	Low	Lowest	1
3529	8	2	1	1	0	0	0	2	1	35298	72.2421	3	Has any primary	Yes	No	No	No	No	8	0	64	512	7	7	0.501913	Health facility A	Yes	Yes	No	No	Yes	18	Yes	Yes	No	Yes	Yes	No	No	0.481707	0.638206	7	0	35.443	48.5294	Over median	Middle	2nd Lowest	3
1278	3	1	1	1	0	0	1	10	1	12783	72.6923	3	Has any primary	Yes	No	No	No	No	9	1	81	729	8	8	1.04207	Health facility A	Yes	Yes	No	No	Yes	18	Yes	Yes	Yes	No	Yes	Yes	Yes	1.18918	1.25948	9	1	35.443	48.5294	2	High	High	4
1271	3	2	0	1	1	1	0	10	0	12713	69.789	5	Has any secondary or above	No	Yes	No	No	No								Health facility A	Yes	Yes	Yes	No	Yes	18	Yes	Yes	Yes	No	Yes	No	No			9	1	35.443	48.5294
1864	7	2	1	1	1	0	1	10	1	18647	72.2421	1	Never attended school	Yes	No	No	No	No	7	0	49	343	7	7	0.501913	Health facility A	Yes	No	No	Yes	Yes	30	Yes	No	No	Yes	No	Yes	Yes	0.481707	0.016928	4	0	35.443	48.5294	Over median	Middle	2nd Lowest	3
3161	4	2	1	1	0	1	0	10	1	31614	72.2446	4	Has any primary	Yes	Yes	No	No	No								Health facility B	No	No	No	Yes	Yes	28	Yes	Yes	Yes		No	No	No					36.7089	48.8235
1266	8	1	0	0	1	1	0	30	0	12668	72.2421	4	Has any primary	Yes	Yes	No	No	No	7	0	49	343	7	7	0.501913	Health facility A	No	No	No	No	Yes	20	Yes	Yes	No		No	Yes	Yes	0.481707	0.016928			36.7089	48.8235	Over median	Middle	2nd Lowest	3
3193	1	1	1	0	0	0	0	2	1	31931	72.6923	3	Has any primary	Yes	Yes	No	No	No	7	0	49	343	6	6	-0.0382427	Health facility B	Yes	No	No	No	Yes	32	Yes	Yes	Yes	No	No	No	No	-0.225761	0.016928	8	0	35.443	48.5294	Over median	Low	Lowest	2
3186	8	1	0	0	0	1	1	5	0	31868	72.6923	3	Never attended school	Yes	Yes	No	No	Yes	9	1	81	729	8	8	1.04207	Health facility B	No	No	No	No	No	30		Yes	No		No	No	No	1.18918	1.25948			36.7089	48.8235	2	High	High	4
3179	7	1	0	0	0	0	0	20	0	31797	72.2421	3	Has any primary	Yes	Yes	No	No	Yes	7	0	49	343	6	6	-0.0382427	Health facility B	Yes	No	No	No	Yes	18	Yes	Yes	No	No	No	No	No	-0.225761	0.016928	8	0	35.443	48.5294	Over median	Low	Lowest	2
1881	8	1	0	1	0	1	0	10	1	18818	73.1589	3	Has any primary	No	Yes	No	No	Yes	7	0	49	343	6	6	-0.0382427	Health facility A	No	No	No	No	Yes	27	Yes	No	No		Yes	No	No	-0.225761	0.016928			36.7089	48.8235	Over median	Low	Lowest	2
3168	7	2	1	1	1	0	1	10	1	31687	72.2421	4	Has any primary	Yes	Yes	No	No	Yes	8	0	64	512	7	7	0.501913	Health facility B	No	Yes	No	No	Yes	20	No	Yes	No		Yes	No	No	0.481707	0.638206			36.7089	48.8235	Over median	Middle	2nd Lowest	3
1269	8	1	0	0	1	1	1	30	1	12698	72.2421	4	Has any primary	No	Yes	No	No	Yes	8	0	64	512	7	7	0.501913	Health facility B	No	No	No	No	Yes	27	Yes	Yes	No		Yes	No	No	0.481707	0.638206			36.7089	48.8235	Over median	Middle	2nd Lowest	3
3523	7	2	1	1	1	0	1	10	1	35237	72.2421	4	Has any primary	Yes	Yes	No	No	Yes	5	0	25	125	5	5	-0.578398	Health facility A	Yes	No	No	Yes	Yes	30	Yes	Yes	No	No	No	Yes	Yes	-0.93323	-1.22563	8	0	35.443	48.5294	Over median	Low	Lowest	1
3618	7	1	1	0	0	1	0	10	0	36187	72.2446	5	Has any primary	Yes	Yes	Yes	No	Yes	6	0	36	216	5	5	-0.578398	Health facility B	No	No	No	Yes	Yes	23	No	Yes	No		Yes	Yes	Yes	-0.93323	-0.60435			36.7089	48.8235	Over median	Low	Lowest	1
3534	8	1	0	0	1	1	1	30	1	35348	72.2421	1e-06	Has any primary	Yes	Yes	No	No	Yes	9	1	81	729	8	8	1.04207	Health facility A	No	No	No	No	No	22	Yes	No	No		Yes	No	No	1.18918	1.25948			36.7089	48.8235	2	High	High	4
1272	2	1	1	1	1	1	1	5	1	12722	69.789	5	Has any primary	Yes	No	No	No	Yes	8	0	64	512	7	7	0.501913	Health facility A	Yes	No	No	No	No	31	Yes	Yes	No	Yes	No	No	No	0.481707	0.638206	4	0	35.443	48.5294	Over median	Middle	2nd Lowest	3
3199	8	2	1	0	1	1	1	20	1	31998	73.1589	3	Never attended school	Yes	Yes	No	No	No	9	1	81	729	8	8	1.04207	Health facility A	Yes	No	No	No	No	25		Yes	Yes	No	Yes	No	No	1.18918	1.25948	9	1	35.443	48.5294	2	High	High	4
3529	3	2	1	0	1	0	0	10	0	35293	72.2421	3	Has any primary	Yes	No	No	No	No	8	0	64	512	7	7	0.501913	Health facility A	Yes	Yes	No	No	Yes	18	Yes	Yes	No	Yes	Yes	No	No	0.481707	0.638206	7	0	35.443	48.5294	Over median	Middle	2nd Lowest	3
2173	1	2	0	0	1	0	0	10	0	21731	72.8162	2	Never attended school	Yes	No	No	No	No	8	0	64	512	7	7	0.501913	Health facility A	No	No	No	No	No	32	Yes	No	No		Yes	Yes	Yes	0.481707	0.638206			36.7089	48.8235	Over median	Middle	2nd Lowest	3
3199	1	2	0	0	1	0	0	10	1	31991	73.1589	3	Never attended school	Yes	Yes	No	No	No	9	1	81	729	8	8	1.04207	Health facility A	Yes	No	No	No	No	25		Yes	Yes	No	Yes	No	No	1.18918	1.25948	9	1	35.443	48.5294	2	High	High	4
3545	8	1	0	0	0	1	1	5	0	35458	70.0699	5	Has any primary	Yes	No	No	No	No	6	0	36	216	6	6	-0.0382427	Health facility A	Yes	Yes	No	No	No	20	Yes	Yes	No	Yes	Yes	No	No	-0.225761	-0.60435	2	0	35.443	48.5294	Over median	Low	Lowest	2
3161	6	1	1	1	1	1	1	5	1	31616	72.2446	4	Has any primary	Yes	Yes	No	No	No								Health facility B	No	No	No	Yes	Yes	28	Yes	Yes	Yes		No	No	No					36.7089	48.8235
3840	5	1	1	1	0	1	0	2	0	38405	72.2421	1	Has any primary	Yes	No		No	No	5	0	25	125	5	5	-0.578398	Health facility A	No	No	No	No	Yes	20	Yes	No	No		No	No	No	-0.93323	-1.22563			36.7089	48.8235	Over median	Low	Lowest	1
3186	3	1	1	0	1	0	1	30	0	31863	72.6923	3	Never attended school	Yes	Yes	No	No	Yes	9	1	81	729	8	8	1.04207	Health facility B	No	No	No	No	No	30		Yes	No		No	No	No	1.18918	1.25948			36.7089	48.8235	2	High	High	4
3555	7	1	1	0	0	0	1	30	0	35557	72.2421	3	Never attended school	Yes	Yes	No	No	Yes	7	0	49	343	6	6	-0.0382427	Health facility A	Yes	Yes	No	No	No	20	Yes	Yes	Yes	No	Yes	Yes	Yes	-0.225761	0.016928	7	0	35.443	48.5294	Over median	Low	Lowest	2
1865	8	1	0	0	1	1	0	30	1	18658	72.2421	4	Has any primary	Yes	Yes	No	No	Yes	7	0	49	343	6	6	-0.0382427	Health facility A	Yes	No	No	No	Yes	38	Yes	Yes	No	No	Yes	Yes	Yes	-0.225761	0.016928	8	0	35.443	48.5294	Over median	Low	Lowest	2
1278	1	1	0	0	0	1	0	20	1	12781	72.6923	3	Has any primary	Yes	No	No	No	No	9	1	81	729	8	8	1.04207	Health facility A	Yes	Yes	No	No	Yes	18	Yes	Yes	Yes	No	Yes	Yes	Yes	1.18918	1.25948	9	1	35.443	48.5294	2	High	High	4
3186	4	1	1	1	0	1	1	30	1	31864	72.6923	3	Never attended school	Yes	Yes	No	No	Yes	9	1	81	729	8	8	1.04207	Health facility B	No	No	No	No	No	30		Yes	No		No	No	No	1.18918	1.25948			36.7089	48.8235	2	High	High	4
3872	3	1	1	1	0	0	1	20	0	38723	73.1589	8	Has any primary	No	Yes	No	No	Yes	4	0	16	64	4	4	-1.11855	Health facility A	No	No	No	No	No	27	Yes	Yes	No		No	No	No	-1.6407	-1.84691			36.7089	48.8235	Over median	Low	Lowest	1
3566	1	2	1	0	0	0	1	20	0	35661	72.2446	5	Has any secondary or above	Yes	No	No	No	No	8	0	64	512	7	7	0.501913	Health facility B	No	Yes	Yes	No	No	20	Yes	No	Yes		Yes	Yes	Yes	0.481707	0.638206			36.7089	48.8235	Over median	Middle	2nd Lowest	3
1267	3	2	0	1	1	1	0	10	0	12673	72.2421	2	Never attended school	Yes	Yes	No	No	No	8	0	64	512	7	7	0.501913	Health facility B	No	No	No	No	Yes	27	Yes	No	No		No	No	No	0.481707	0.638206			36.7089	48.8235	Over median	Middle	2nd Lowest	3
1272	2	2	0	0	1	0	1	10	0	12722	69.789	5	Has any primary	Yes	No	No	No	Yes	8	0	64	512	7	7	0.501913	Health facility A	Yes	No	No	No	No	31	Yes	Yes	No	Yes	No	No	No	0.481707	0.638206	4	0	35.443	48.5294	Over median	Middle	2nd Lowest	3
1881	2	1	1	1	1	0	0	5	0	18812	73.1589	3	Has any primary	No	Yes	No	No	Yes	7	0	49	343	6	6	-0.0382427	Health facility A	No	No	No	No	Yes	27	Yes	No	No		Yes	No	No	-0.225761	0.016928			36.7089	48.8235	Over median	Low	Lowest	2
1883	5	2	1	1	1	0	1	20	1	18835	73.1589	3	Has any primary	Yes	Yes	No	No	Yes	6	0	36	216	6	6	-0.0382427	Health facility A	No	Yes	No	No	Yes	20	Yes	No	No		Yes	No	No	-0.225761	-0.60435			36.7089	48.8235	Over median	Low	Lowest	2
3187	6	1	1	0	0	0	1	30	0	31876	72.6923	3	Never attended school	Yes	Yes	No	No	No	9	1	81	729	8	8	1.04207	Health facility B	No	No	No	No	No	22		Yes	No		No			1.18918	1.25948			36.7089	48.8235	2	High	High	4
3566	1	1	0	1	0	1	1	5	1	35661	72.2446	5	Has any secondary or above	Yes	No	No	No	No	8	0	64	512	7	7	0.501913	Health facility B	No	Yes	Yes	No	No	20	Yes	No	Yes		Yes	Yes	Yes	0.481707	0.638206			36.7089	48.8235	Over median	Middle	2nd Lowest	3
1272	5	1	0	0	0	1	1	2	1	12725	69.789	5	Has any primary	Yes	No	No	No	Yes	8	0	64	512	7	7	0.501913	Health facility A	Yes	No	No	No	No	31	Yes	Yes	No	Yes	No	No	No	0.481707	0.638206	4	0	35.443	48.5294	Over median	Middle	2nd Lowest	3
3166	7	2	0	1	1	0	1	20	1	31667	72.2421	6	Has any secondary or above	Yes	Yes	No	No	No	8	0	64	512	7	7	0.501913	Health facility B	Yes	No	Yes	No	Yes	21	Yes	Yes	No	No	No	No	No	0.481707	0.638206	9	1	35.443	48.5294	Over median	Middle	2nd Lowest	3
[truncated: 46,106 more rows]
[truncated: 87 more columns]
